# Supplementary material for: Identification of candidate genes and pathways associated with juvenile idiopathic arthritis by integrative transcriptome-wide association studies and mRNA expression profiles
Source: Arthritis Res Ther. 2023 Feb 8;25:19. doi: 10.1186/s13075-023-03003-z (PMC9906884; doi:10.1186/s13075-023-03003-z)
Supplement: Supplementary file 1 — Additional file 1:. TWAS results. [file 13075_2023_3003_MOESM1_ESM.xlsx]

## Sheet: Sheet1
PANEL	FILE	ID	CHR	P0	P1	HSQ	BEST.GWAS.ID	BEST.GWAS.Z	EQTL.ID	EQTL.R2	EQTL.Z	EQTL.GWAS.Z	NSNP	NWGT	MODEL	MODELCV.R2	MODELCV.PV	TWAS.Z	TWAS.P	FDR
Cells_EBV-transformed_lymphocytes	./WEIGHTS//Cells_EBV-transformed_lymphocytes/Cells_EBV-transformed_lymphocytes.ENSG00000196126.6.wgt.RDat	HLA-DRB1	6	32546546	32557625	0.515	rs28421666	-21.92	rs9273012	0.27325	6.18	-16.855	233	21	enet	0.39	3.7e-14	-15.1021	1.57e-51	4.29238e-48
Cells_EBV-transformed_lymphocytes	./WEIGHTS//Cells_EBV-transformed_lymphocytes/Cells_EBV-transformed_lymphocytes.ENSG00000204301.5.wgt.RDat	NOTCH4	6	32162620	32191844	0.413	rs28421666	-21.92	rs9272426	0.14662	4.44	0.884	163	23	enet	0.22	8.5e-08	-14.3308	1.4e-46	1.9138e-43
Cells_EBV-transformed_lymphocytes	./WEIGHTS//Cells_EBV-transformed_lymphocytes/Cells_EBV-transformed_lymphocytes.ENSG00000196735.7.wgt.RDat	HLA-DQA1	6	32595956	32611429	0.702	rs28421666	-21.92	rs28366298	0.421638	-7.13	15.795	214	24	enet	0.51	9.1e-20	-12.2245	2.3e-34	2.09607e-31
Cells_EBV-transformed_lymphocytes	./WEIGHTS//Cells_EBV-transformed_lymphocytes/Cells_EBV-transformed_lymphocytes.ENSG00000221988.8.wgt.RDat	PPT2	6	32121738	32132359	0.164	rs28421666	-21.92	rs6941112	0.107233	-3.78	-11.822	159	1	top1	0.11	0.0002	11.822	3e-32	2.0505e-29
Cells_EBV-transformed_lymphocytes	./WEIGHTS//Cells_EBV-transformed_lymphocytes/Cells_EBV-transformed_lymphocytes.ENSG00000206344.6.wgt.RDat	HCG27	6	31165915	31171745	0.316	rs3819299	-14.37	rs2857605	0.194715	-5.36	6.856	175	175	blup	0.2	2.5e-07	-10.019	1.26e-23	6.88968e-21
Cells_EBV-transformed_lymphocytes	./WEIGHTS//Cells_EBV-transformed_lymphocytes/Cells_EBV-transformed_lymphocytes.ENSG00000204344.10.wgt.RDat	STK19	6	31938943	31949228	0.471	rs2516403	12.35	rs2844496	0.043083	-3.77	5.716	222	8	lasso	0.086	0.00081	-9.3749	6.92e-21	3.15321e-18
Cells_EBV-transformed_lymphocytes	./WEIGHTS//Cells_EBV-transformed_lymphocytes/Cells_EBV-transformed_lymphocytes.ENSG00000235821.1.wgt.RDat	IFITM4P	6	29718506	29718925	0.618	rs1362126	-8.01	rs2523405	0.37383	6.91	-7.745	42	8	lasso	0.45	1.7e-16	-8.615	7e-18	2.734e-15
Cells_EBV-transformed_lymphocytes	./WEIGHTS//Cells_EBV-transformed_lymphocytes/Cells_EBV-transformed_lymphocytes.ENSG00000228789.2.wgt.RDat	HCG22	6	31021227	31027667	0.442	rs3819299	-14.37	rs1265063	0.199143	6.6	6.884	143	143	blup	0.35	2.2e-12	8.39921	4.49e-17	1.53446e-14
Cells_EBV-transformed_lymphocytes	./WEIGHTS//Cells_EBV-transformed_lymphocytes/Cells_EBV-transformed_lymphocytes.ENSG00000224557.3.wgt.RDat	HLA-DPB2	6	33080228	33102442	0.384	rs28421666	-21.92	rs2235498	0.068748	-4.35	-8.363	338	1	top1	0.069	0.0026	8.363	6.11e-17	1.85608e-14
Cells_EBV-transformed_lymphocytes	./WEIGHTS//Cells_EBV-transformed_lymphocytes/Cells_EBV-transformed_lymphocytes.ENSG00000204516.5.wgt.RDat	MICB	6	31462658	31478901	0.275	rs3819299	-14.37	rs3132468	0.104652	-4.53	8.384	278	8	lasso	0.12	9.8e-05	-8.29505	1.09e-16	2.98006e-14
Cells_EBV-transformed_lymphocytes	./WEIGHTS//Cells_EBV-transformed_lymphocytes/Cells_EBV-transformed_lymphocytes.ENSG00000214922.5.wgt.RDat	HLA-F-AS1	6	29702805	29716770	0.4706	rs1362126	-8.01	rs1632953	0.30743	-6.06	6.578	42	6	lasso	0.34	2.9e-12	-8.019	1.06e-15	2.63458e-13
Cells_EBV-transformed_lymphocytes	./WEIGHTS//Cells_EBV-transformed_lymphocytes/Cells_EBV-transformed_lymphocytes.ENSG00000176998.3.wgt.RDat	HCG4	6	29758816	29760213	0.1633	rs1362126	-8.01	rs1362126	0.11844	3.9	-8.014	42	1	top1	0.12	9.2e-05	-8.014	1.11e-15	2.52895e-13
Cells_EBV-transformed_lymphocytes	./WEIGHTS//Cells_EBV-transformed_lymphocytes/Cells_EBV-transformed_lymphocytes.ENSG00000198502.5.wgt.RDat	HLA-DRB5	6	32485120	32498064	0.621	rs28421666	-21.92	rs9271055	0.44712	7.21	7.828	256	1	top1	0.45	1.4e-16	7.828	4.96e-15	1.04313e-12
Cells_EBV-transformed_lymphocytes	./WEIGHTS//Cells_EBV-transformed_lymphocytes/Cells_EBV-transformed_lymphocytes.ENSG00000223534.1.wgt.RDat	HLA-DQB1-AS1	6	32628132	32628506	0.603	rs28421666	-21.92	rs9271055	0.258307	5.59	7.828	214	1	top1	0.26	3.5e-09	7.828	4.96e-15	9.68617e-13
Cells_EBV-transformed_lymphocytes	./WEIGHTS//Cells_EBV-transformed_lymphocytes/Cells_EBV-transformed_lymphocytes.ENSG00000204622.6.wgt.RDat	HLA-J	6	29975174	29977733	0.256	rs1362126	-8.01	rs1632953	0.15347	-4.48	6.578	41	11	enet	0.17	1.8e-06	-7.672	1.69e-14	3.08031e-12
Cells_EBV-transformed_lymphocytes	./WEIGHTS//Cells_EBV-transformed_lymphocytes/Cells_EBV-transformed_lymphocytes.ENSG00000272236.1.wgt.RDat	XXbac-BPG170G13.32	6	29719742	29719984	0.2119	rs1362126	-8.01	rs1632953	0.04646	-3.81	6.578	42	42	blup	0.11	0.00015	-7.432	1.07e-13	1.82836e-11
Cells_EBV-transformed_lymphocytes	./WEIGHTS//Cells_EBV-transformed_lymphocytes/Cells_EBV-transformed_lymphocytes.ENSG00000272221.1.wgt.RDat	XXbac-BPG181B23.7	6	31362066	31363272	0.537	rs3819299	-14.37	rs2263316	0.263221	5.75	5.924	241	24	enet	0.34	4.6e-12	7.13746	9.51e-13	1.52943e-10
Cells_EBV-transformed_lymphocytes	./WEIGHTS//Cells_EBV-transformed_lymphocytes/Cells_EBV-transformed_lymphocytes.ENSG00000227766.1.wgt.RDat	HCG4P5	6	29909874	29910844	0.1608	rs1362126	-8.01	rs2517910	0.10876	-3.88	6.4	41	1	top1	0.11	0.00018	-6.4	1.55e-10	2.35428e-08
Cells_EBV-transformed_lymphocytes	./WEIGHTS//Cells_EBV-transformed_lymphocytes/Cells_EBV-transformed_lymphocytes.ENSG00000271821.1.wgt.RDat	XXbac-BPG299F13.14	6	31168262	31169695	0.217	rs3819299	-14.37	rs2523504	0.088818	-4.66	5.473	175	5	lasso	0.12	0.00011	-6.32874	2.47e-10	3.5542e-08
Cells_EBV-transformed_lymphocytes	./WEIGHTS//Cells_EBV-transformed_lymphocytes/Cells_EBV-transformed_lymphocytes.ENSG00000237541.3.wgt.RDat	HLA-DQA2	6	32709119	32714992	0.918	rs28421666	-21.92	rs1063355	0.616596	-8.43	-0.34	254	20	lasso	0.71	3.2e-32	6.31109	2.77e-10	3.78659e-08
Cells_EBV-transformed_lymphocytes	./WEIGHTS//Cells_EBV-transformed_lymphocytes/Cells_EBV-transformed_lymphocytes.ENSG00000230795.2.wgt.RDat	HLA-K	6	29894955	29897009	0.1254	rs1362126	-8.01	rs396660	0.09923	-4.57	2.095	41	41	blup	0.12	8.2e-05	-5.547	2.9e-08	3.77552e-06
Cells_EBV-transformed_lymphocytes	./WEIGHTS//Cells_EBV-transformed_lymphocytes/Cells_EBV-transformed_lymphocytes.ENSG00000118655.4.wgt.RDat	DCLRE1B	1	114447824	114456708	0.2069	rs6679677	-7.45	rs1217192	0.110927	-4.58	-4.788	469	4	lasso	0.12	6.6e-05	5.15833	2.49e-07	3.09439e-05
Cells_EBV-transformed_lymphocytes	./WEIGHTS//Cells_EBV-transformed_lymphocytes/Cells_EBV-transformed_lymphocytes.ENSG00000204642.9.wgt.RDat	HLA-F	6	29690552	29706305	0.3958	rs1362126	-8.01	rs1362126	0.13349	-4.83	-8.014	42	42	blup	0.25	7.7e-09	5.14	2.74e-07	3.25703e-05
Cells_EBV-transformed_lymphocytes	./WEIGHTS//Cells_EBV-transformed_lymphocytes/Cells_EBV-transformed_lymphocytes.ENSG00000273340.1.wgt.RDat	MICE	6	29709508	29713011	0.5934	rs1362126	-8.01	rs1632953	0.22226	-5.27	6.578	42	42	blup	0.35	1.7e-12	-4.971	6.68e-07	7.60963e-05
Cells_EBV-transformed_lymphocytes	./WEIGHTS//Cells_EBV-transformed_lymphocytes/Cells_EBV-transformed_lymphocytes.ENSG00000184110.10.wgt.RDat	EIF3C	16	28699879	28747051	0.235	rs480400	-5.44	rs12443881	0.049162	4.27	-4.592	203	203	blup	0.1	0.00025	-4.96	7.05e-07	7.70988e-05
Cells_EBV-transformed_lymphocytes	./WEIGHTS//Cells_EBV-transformed_lymphocytes/Cells_EBV-transformed_lymphocytes.ENSG00000160712.8.wgt.RDat	IL6R	1	154377669	154441926	0.2213	rs2481065	-4.99	rs11265608	0.113403	4.88	-4.921	408	1	top1	0.11	0.00013	-4.921	8.61e-07	9.05375e-05
Cells_EBV-transformed_lymphocytes	./WEIGHTS//Cells_EBV-transformed_lymphocytes/Cells_EBV-transformed_lymphocytes.ENSG00000030110.8.wgt.RDat	BAK1	6	33540329	33548019	0.599	rs2235498	-8.36	rs210134	0.531011	7.85	4.762	500	4	lasso	0.53	9.4e-21	4.7937	1.64e-06	0.000166065
Cells_EBV-transformed_lymphocytes	./WEIGHTS//Cells_EBV-transformed_lymphocytes/Cells_EBV-transformed_lymphocytes.ENSG00000259982.1.wgt.RDat	CDC37P1	16	28711615	28712861	0.355	rs480400	-5.44	rs7188071	0.237525	6.16	-3.725	201	8	lasso	0.26	2.3e-09	-4.6667	3.06e-06	0.000298787
Cells_EBV-transformed_lymphocytes	./WEIGHTS//Cells_EBV-transformed_lymphocytes/Cells_EBV-transformed_lymphocytes.ENSG00000240065.3.wgt.RDat	PSMB9	6	32821938	32827362	0.431	rs28421666	-21.92	rs3763346	0.234154	5.76	-5.797	266	6	lasso	0.29	2.9e-10	-4.53104	5.87e-06	0.000553399
Cells_EBV-transformed_lymphocytes	./WEIGHTS//Cells_EBV-transformed_lymphocytes/Cells_EBV-transformed_lymphocytes.ENSG00000224389.4.wgt.RDat	C4B	6	31982539	32003195	0.408	rs6941112	-11.82	rs3101018	0.014794	4.15	1.296	189	16	lasso	0.19	6.5e-07	-4.48254	7.38e-06	0.000672564
Cells_EBV-transformed_lymphocytes	./WEIGHTS//Cells_EBV-transformed_lymphocytes/Cells_EBV-transformed_lymphocytes.ENSG00000189134.3.wgt.RDat	NKAPL	6	28227098	28228736	0.1131	rs2232422	7.18	rs16894106	0.03518	3.67	4.165	429	1	top1	0.035	0.025	4.165	3.11e-05	0.00274282
Cells_EBV-transformed_lymphocytes	./WEIGHTS//Cells_EBV-transformed_lymphocytes/Cells_EBV-transformed_lymphocytes.ENSG00000198130.10.wgt.RDat	HIBCH	2	191054461	191184771	0.329	rs11892526	-4.44	rs291460	0.13945	-4.45	-3.008	341	22	enet	0.16	5.4e-06	4.1228	3.74e-05	0.00319536
Cells_EBV-transformed_lymphocytes	./WEIGHTS//Cells_EBV-transformed_lymphocytes/Cells_EBV-transformed_lymphocytes.ENSG00000234084.1.wgt.RDat	RP3-388E23.2	6	135622706	135628296	0.278	rs13208164	-4.85	rs7750586	0.195119	-5.03	-4.667	342	19	enet	0.24	1.7e-08	4.08803	4.35e-05	0.00360391
Cells_EBV-transformed_lymphocytes	./WEIGHTS//Cells_EBV-transformed_lymphocytes/Cells_EBV-transformed_lymphocytes.ENSG00000073605.14.wgt.RDat	GSDMB	17	38060848	38074903	0.275	rs10445308	-4.35	rs8067378	0.231	6.03	4.056	287	1	top1	0.23	2.8e-08	4.056	4.99e-05	0.00401255
Cells_EBV-transformed_lymphocytes	./WEIGHTS//Cells_EBV-transformed_lymphocytes/Cells_EBV-transformed_lymphocytes.ENSG00000172057.5.wgt.RDat	ORMDL3	17	38077294	38083854	0.498	rs10445308	-4.35	rs8067378	0.575	8.15	4.056	289	1	top1	0.57	4.1e-23	4.056	4.99e-05	0.0038979
Cells_EBV-transformed_lymphocytes	./WEIGHTS//Cells_EBV-transformed_lymphocytes/Cells_EBV-transformed_lymphocytes.ENSG00000187987.5.wgt.RDat	ZSCAN23	6	28399707	28411279	0.455	rs2232422	7.18	rs916403	0.28743	5.93	4.025	342	1	top1	0.29	3.3e-10	4.025	5.7e-05	0.00432883
Cells_EBV-transformed_lymphocytes	./WEIGHTS//Cells_EBV-transformed_lymphocytes/Cells_EBV-transformed_lymphocytes.ENSG00000107796.8.wgt.RDat	ACTA2	10	90697818	90750716	0.558	rs1800682	-4.73	rs3740286	0.3477	6.5	2.973	571	8	lasso	0.35	1.2e-12	3.9837	6.78e-05	0.00500987
Cells_EBV-transformed_lymphocytes	./WEIGHTS//Cells_EBV-transformed_lymphocytes/Cells_EBV-transformed_lymphocytes.ENSG00000135541.16.wgt.RDat	AHI1	6	135604670	135818885	0.65	rs13208164	-4.85	rs7750586	0.318668	-6.4	-4.667	367	9	lasso	0.41	8.7e-15	3.96739	7.27e-05	0.00523057
Cells_EBV-transformed_lymphocytes	./WEIGHTS//Cells_EBV-transformed_lymphocytes/Cells_EBV-transformed_lymphocytes.ENSG00000241404.2.wgt.RDat	EGFL8	6	32132435	32135988	0.181	rs28421666	-21.92	rs1269854	-0.003967	-3.13	7.011	162	162	blup	0.082	0.0011	3.84734	0.000119	0.00834221
Cells_EBV-transformed_lymphocytes	./WEIGHTS//Cells_EBV-transformed_lymphocytes/Cells_EBV-transformed_lymphocytes.ENSG00000103034.10.wgt.RDat	NDRG4	16	58496750	58547532	0.263	rs9925672	4.43	rs12447862	0.029863	3.72	2.01	479	7	lasso	0.097	0.00039	3.7693	0.000164	0.0112094
Cells_EBV-transformed_lymphocytes	./WEIGHTS//Cells_EBV-transformed_lymphocytes/Cells_EBV-transformed_lymphocytes.ENSG00000214309.3.wgt.RDat	MBLAC1	7	99724317	99726118	0.472	rs4729598	3.1	rs2307355	0.001941	4.75	-2.527	280	280	blup	0.038	0.021	-3.53548	0.000407	0.02714
Cells_EBV-transformed_lymphocytes	./WEIGHTS//Cells_EBV-transformed_lymphocytes/Cells_EBV-transformed_lymphocytes.ENSG00000100321.10.wgt.RDat	SYNGR1	22	39745930	39781593	0.374	rs2069235	-3.53	rs2069235	0.37323	6.58	-3.527	386	1	top1	0.37	2e-13	-3.527	0.00042	0.02734
Cells_EBV-transformed_lymphocytes	./WEIGHTS//Cells_EBV-transformed_lymphocytes/Cells_EBV-transformed_lymphocytes.ENSG00000264198.1.wgt.RDat	RP11-94L15.2	17	37913974	37920089	0.214	rs10445308	-4.35	rs4795405	0.225	5.28	-3.487	298	1	top1	0.22	4.6e-08	-3.487	0.000488	0.0310277
Cells_EBV-transformed_lymphocytes	./WEIGHTS//Cells_EBV-transformed_lymphocytes/Cells_EBV-transformed_lymphocytes.ENSG00000196345.8.wgt.RDat	ZKSCAN7	3	44596685	44624975	0.162	rs6778410	-4.12	rs2141574	0.159578	-5.02	3.332	311	1	top1	0.16	5.3e-06	-3.332	0.000862	0.0535615
Cells_EBV-transformed_lymphocytes	./WEIGHTS//Cells_EBV-transformed_lymphocytes/Cells_EBV-transformed_lymphocytes.ENSG00000127337.2.wgt.RDat	YEATS4	12	69753483	69784576	0.804	rs11177644	-3.41	rs2617834	0.491663	7.79	-3.266	527	1	top1	0.49	1.1e-18	-3.266	0.00109	0.0662236
Cells_EBV-transformed_lymphocytes	./WEIGHTS//Cells_EBV-transformed_lymphocytes/Cells_EBV-transformed_lymphocytes.ENSG00000270424.1.wgt.RDat	RP11-1348G14.6	16	28761280	28761916	0.187	rs480400	-5.44	rs2008514	0.021176	3.28	-4.461	198	198	blup	0.048	0.011	-3.264	0.0011	0.0653783
Cells_EBV-transformed_lymphocytes	./WEIGHTS//Cells_EBV-transformed_lymphocytes/Cells_EBV-transformed_lymphocytes.ENSG00000073849.10.wgt.RDat	ST6GAL1	3	186648274	186796341	0.368	rs1001073	2.99	rs6780969	-0.008771	-3.12	0.881	582	582	blup	0.073	0.0019	-3.22038	0.00128	0.0744579
Cells_EBV-transformed_lymphocytes	./WEIGHTS//Cells_EBV-transformed_lymphocytes/Cells_EBV-transformed_lymphocytes.ENSG00000204531.11.wgt.RDat	POU5F1	6	31132119	31148508	0.296	rs3819299	-14.37	rs3819284	0.017631	3.55	0.664	175	7	lasso	0.05	0.009	3.17486	0.0015	0.0854375
Cells_EBV-transformed_lymphocytes	./WEIGHTS//Cells_EBV-transformed_lymphocytes/Cells_EBV-transformed_lymphocytes.ENSG00000140905.5.wgt.RDat	GCSH	16	81115566	81130008	0.576	rs2316730	-3.51	rs8059692	0.314838	6.19	-3.146	705	1	top1	0.31	3.4e-11	-3.146	0.00166	0.0926212
Cells_EBV-transformed_lymphocytes	./WEIGHTS//Cells_EBV-transformed_lymphocytes/Cells_EBV-transformed_lymphocytes.ENSG00000166455.9.wgt.RDat	C16orf46	16	81087102	81110872	0.247	rs2316730	-3.51	rs8059692	0.09562	4.32	-3.146	705	1	top1	0.096	0.00043	-3.146	0.00166	0.0907688
Cells_EBV-transformed_lymphocytes	./WEIGHTS//Cells_EBV-transformed_lymphocytes/Cells_EBV-transformed_lymphocytes.ENSG00000236935.1.wgt.RDat	AP003774.1	11	64092522	64096976	0.66	rs663743	3.47	rs479777	0.560039	8.07	3.452	354	3	lasso	0.59	7.4e-24	3.14384	0.00167	0.0895251
Cells_EBV-transformed_lymphocytes	./WEIGHTS//Cells_EBV-transformed_lymphocytes/Cells_EBV-transformed_lymphocytes.ENSG00000171421.8.wgt.RDat	MRPL36	5	1798500	1801480	0.523	rs11953809	-3.73	rs17535721	0.172324	5.15	3.14	611	1	top1	0.17	2.1e-06	3.14	0.00169	0.088855
Cells_EBV-transformed_lymphocytes	./WEIGHTS//Cells_EBV-transformed_lymphocytes/Cells_EBV-transformed_lymphocytes.ENSG00000186448.10.wgt.RDat	ZNF197	3	44626380	44689963	0.133	rs6778410	-4.12	rs1608006	0.062665	-4.04	3.433	320	320	blup	0.064	0.0037	-3.10791	0.001884	0.097186
Cells_EBV-transformed_lymphocytes	./WEIGHTS//Cells_EBV-transformed_lymphocytes/Cells_EBV-transformed_lymphocytes.ENSG00000079263.14.wgt.RDat	SP140	2	231068340	231177930	0.699	rs6709625	3.48	rs28445040	0.3805	-6.79	-3.102	463	1	top1	0.38	1e-13	3.102	0.00192	0.0972089
Cells_EBV-transformed_lymphocytes	./WEIGHTS//Cells_EBV-transformed_lymphocytes/Cells_EBV-transformed_lymphocytes.ENSG00000225963.3.wgt.RDat	AC009950.2	2	230990026	231038939	0.316	rs6709625	3.48	rs28445040	0.19744	-4.99	-3.102	469	1	top1	0.2	3.5e-07	3.102	0.00192	0.0954415
Cells_EBV-transformed_lymphocytes	./WEIGHTS//Cells_EBV-transformed_lymphocytes/Cells_EBV-transformed_lymphocytes.ENSG00000146830.9.wgt.RDat	GIGYF1	7	100277130	100287071	0.277	rs564449	3.88	rs4729598	0.014412	4.18	3.101	293	7	lasso	0.046	0.012	3.10127	0.001927	0.0940789
Cells_EBV-transformed_lymphocytes	./WEIGHTS//Cells_EBV-transformed_lymphocytes/Cells_EBV-transformed_lymphocytes.ENSG00000204520.8.wgt.RDat	MICA	6	31371356	31383092	0.602	rs3819299	-14.37	rs3095302	0.023038	-4.11	2.844	241	241	blup	0.14	1.5e-05	3.08445	0.00204	0.0978484
Cells_EBV-transformed_lymphocytes	./WEIGHTS//Cells_EBV-transformed_lymphocytes/Cells_EBV-transformed_lymphocytes.ENSG00000143353.7.wgt.RDat	LYPLAL1	1	219347304	219386207	0.3249	rs12037343	-3.15	rs11118207	0.113991	4.45	-3.063	485	1	top1	0.11	0.00012	-3.063	0.00219	0.103232
Cells_EBV-transformed_lymphocytes	./WEIGHTS//Cells_EBV-transformed_lymphocytes/Cells_EBV-transformed_lymphocytes.ENSG00000161618.5.wgt.RDat	ALDH16A1	19	49956426	49974305	0.494	rs4801799	-3.23	rs11083974	0.320911	6.17	-3.063	370	1	top1	0.32	2e-11	-3.063	0.00219	0.101482
Cells_EBV-transformed_lymphocytes	./WEIGHTS//Cells_EBV-transformed_lymphocytes/Cells_EBV-transformed_lymphocytes.ENSG00000196301.3.wgt.RDat	HLA-DRB9	6	32427598	32441277	0.717	rs28421666	-21.92	rs9271170	0.259513	-6.48	3.055	208	36	enet	0.53	1.2e-20	-3.02961	0.00245	0.111638
Cells_EBV-transformed_lymphocytes	./WEIGHTS//Cells_EBV-transformed_lymphocytes/Cells_EBV-transformed_lymphocytes.ENSG00000214820.3.wgt.RDat	MPRIPP1	3	44621430	44622518	0.297	rs6778410	-4.12	rs1608006	-0.005363	-3.86	3.433	316	316	blup	0.036	0.024	-3.02508	0.002486	0.111422
Cells_EBV-transformed_lymphocytes	./WEIGHTS//Cells_EBV-transformed_lymphocytes/Cells_EBV-transformed_lymphocytes.ENSG00000189362.7.wgt.RDat	TMEM194B	2	191369068	191399448	0.283	rs11892526	-4.44	rs10193212	0.11795	4.47	-1.752	373	10	enet	0.18	1.5e-06	-3.0216	0.00251	0.110683
Cells_EBV-transformed_lymphocytes	./WEIGHTS//Cells_EBV-transformed_lymphocytes/Cells_EBV-transformed_lymphocytes.ENSG00000135502.12.wgt.RDat	SLC26A10	12	58013310	58019677	0.234	rs7974557	2.99	rs7974557	0.077142	4.22	2.993	337	1	top1	0.077	0.0015	2.993	0.00276	0.119775
Cells_EBV-transformed_lymphocytes	./WEIGHTS//Cells_EBV-transformed_lymphocytes/Cells_EBV-transformed_lymphocytes.ENSG00000188199.6.wgt.RDat	NUTM2B	10	81462983	81474437	0.332	rs10885307	-2.97	rs10885307	0.204727	-4.99	-2.971	322	1	top1	0.2	2e-07	2.971	0.00297	0.126875
Cells_EBV-transformed_lymphocytes	./WEIGHTS//Cells_EBV-transformed_lymphocytes/Cells_EBV-transformed_lymphocytes.ENSG00000224886.2.wgt.RDat	BEND3P3	10	81444250	81444739	0.337	rs10885307	-2.97	rs10885307	0.265252	-5.65	-2.971	328	1	top1	0.27	2e-09	2.971	0.00297	0.124923
Cells_EBV-transformed_lymphocytes	./WEIGHTS//Cells_EBV-transformed_lymphocytes/Cells_EBV-transformed_lymphocytes.ENSG00000226381.3.wgt.RDat	RP11-119F19.2	10	81422844	81526085	0.502	rs10885307	-2.97	rs10885307	0.33936	-6.37	-2.971	308	1	top1	0.34	4.2e-12	2.971	0.00297	0.12303
Cells_EBV-transformed_lymphocytes	./WEIGHTS//Cells_EBV-transformed_lymphocytes/Cells_EBV-transformed_lymphocytes.ENSG00000104388.10.wgt.RDat	RAB2A	8	61429416	61536186	0.353	rs7013249	-2.84	rs948421	0.125529	4.99	-2.777	402	402	blup	0.14	2e-05	-2.9643	0.00303	0.123642
Cells_EBV-transformed_lymphocytes	./WEIGHTS//Cells_EBV-transformed_lymphocytes/Cells_EBV-transformed_lymphocytes.ENSG00000165672.5.wgt.RDat	PRDX3	10	120927215	120938345	0.505	rs11592942	-2.86	rs3377	0.062847	4.2	1.767	489	28	enet	0.074	0.0018	2.93087	0.00338	0.135896
Cells_EBV-transformed_lymphocytes	./WEIGHTS//Cells_EBV-transformed_lymphocytes/Cells_EBV-transformed_lymphocytes.ENSG00000271303.1.wgt.RDat	SRXN1	20	627259	634014	0.794	rs6085283	2.93	rs6085283	0.365	-6.63	2.929	683	1	top1	0.36	4.3e-13	-2.929	0.0034	0.134719
Cells_EBV-transformed_lymphocytes	./WEIGHTS//Cells_EBV-transformed_lymphocytes/Cells_EBV-transformed_lymphocytes.ENSG00000259433.2.wgt.RDat	CTD-2651B20.4	15	45622407	45624832	0.136	rs872192	-3.33	rs1719250	0.01586	-3.49	-3.262	325	325	blup	0.057	0.0055	2.9242	0.00345	0.134747
Cells_EBV-transformed_lymphocytes	./WEIGHTS//Cells_EBV-transformed_lymphocytes/Cells_EBV-transformed_lymphocytes.ENSG00000258395.1.wgt.RDat	RP11-65I12.1	2	113998403	113998987	0.212	rs11123175	3.43	rs17042709	0.00482	3.9	-1.842	458	12	enet	0.12	0.00011	-2.872	0.00408	0.157109
Cells_EBV-transformed_lymphocytes	./WEIGHTS//Cells_EBV-transformed_lymphocytes/Cells_EBV-transformed_lymphocytes.ENSG00000073060.11.wgt.RDat	SCARB1	12	125261402	125367214	0.416	rs10846721	-3.08	rs11058093	0.022053	-3.51	2.414	527	16	lasso	0.025	0.048	-2.8609	0.00422	0.160243
Cells_EBV-transformed_lymphocytes	./WEIGHTS//Cells_EBV-transformed_lymphocytes/Cells_EBV-transformed_lymphocytes.ENSG00000096996.11.wgt.RDat	IL12RB1	19	18169805	18209754	0.326	rs11667487	3.46	rs2305742	0.061963	-4.47	2.423	418	418	blup	0.15	1.3e-05	-2.83036	0.00465	0.174152
Cells_EBV-transformed_lymphocytes	./WEIGHTS//Cells_EBV-transformed_lymphocytes/Cells_EBV-transformed_lymphocytes.ENSG00000177738.3.wgt.RDat	CTD-2201E18.3	5	43014516	43067521	0.281	rs2603656	3.79	rs12188691	0.021402	-3.82	-2.519	328	328	blup	0.035	0.025	2.82829	0.00468	0.172907
Cells_EBV-transformed_lymphocytes	./WEIGHTS//Cells_EBV-transformed_lymphocytes/Cells_EBV-transformed_lymphocytes.ENSG00000226314.3.wgt.RDat	ZNF192P1	6	28129559	28137372	0.3995	rs2232422	7.18	rs2235359	0.05036	4.38	3.723	470	7	lasso	0.14	2.6e-05	2.785	0.00535	0.195025
Cells_EBV-transformed_lymphocytes	./WEIGHTS//Cells_EBV-transformed_lymphocytes/Cells_EBV-transformed_lymphocytes.ENSG00000244459.2.wgt.RDat	RP11-1398P2.1	4	1575789	1581980	0.2446	rs2854918	-3.1	rs798726	0.140144	4.77	-2.385	288	15	enet	0.14	2e-05	-2.7615	0.00575	0.206849
Cells_EBV-transformed_lymphocytes	./WEIGHTS//Cells_EBV-transformed_lymphocytes/Cells_EBV-transformed_lymphocytes.ENSG00000267757.1.wgt.RDat	AC006132.1	19	46144752	46146098	0.728	rs2286756	-2.74	rs2286756	0.602033	8.37	-2.743	374	1	top1	0.6	9e-25	-2.743	0.00609	0.216235
Cells_EBV-transformed_lymphocytes	./WEIGHTS//Cells_EBV-transformed_lymphocytes/Cells_EBV-transformed_lymphocytes.ENSG00000172247.3.wgt.RDat	C1QTNF4	11	47611216	47616211	0.286	rs7123576	-3.15	rs10838708	0.147269	-4.98	2.73	285	1	top1	0.15	1.3e-05	-2.73	0.00633	0.221875
Cells_EBV-transformed_lymphocytes	./WEIGHTS//Cells_EBV-transformed_lymphocytes/Cells_EBV-transformed_lymphocytes.ENSG00000255389.1.wgt.RDat	C6orf3	6	111921078	111923498	0.239	rs706915	2.98	rs174392	-0.007945	3.88	2.342	437	4	lasso	0.036	0.022	2.72851	0.00636	0.220104
Cells_EBV-transformed_lymphocytes	./WEIGHTS//Cells_EBV-transformed_lymphocytes/Cells_EBV-transformed_lymphocytes.ENSG00000178966.11.wgt.RDat	RMI1	9	86595626	86618985	0.437	rs2811915	3.51	rs296891	0.111293	4.61	2.595	528	5	lasso	0.15	7.9e-06	2.7271	0.00639	0.218378
Cells_EBV-transformed_lymphocytes	./WEIGHTS//Cells_EBV-transformed_lymphocytes/Cells_EBV-transformed_lymphocytes.ENSG00000243276.1.wgt.RDat	RP11-384F7.1	3	117723666	118276515	0.215	rs11927809	2.89	rs6802861	-0.003857	-3.35	2.735	381	381	blup	0.035	0.024	-2.72654	0.0064	0.21602
Cells_EBV-transformed_lymphocytes	./WEIGHTS//Cells_EBV-transformed_lymphocytes/Cells_EBV-transformed_lymphocytes.ENSG00000172543.3.wgt.RDat	CTSW	11	65647280	65651212	0.211	rs2009453	2.76	rs583887	0.008061	-4.04	2.256	350	350	blup	0.078	0.0014	-2.7267	0.0064	0.213385
Cells_EBV-transformed_lymphocytes	./WEIGHTS//Cells_EBV-transformed_lymphocytes/Cells_EBV-transformed_lymphocytes.ENSG00000138380.13.wgt.RDat	CARF	2	203776950	203851786	0.325	rs6705330	2.88	rs6705330	0.00394	-3.53	2.876	244	16	enet	0.041	0.017	-2.6653	0.00769	0.253307
Cells_EBV-transformed_lymphocytes	./WEIGHTS//Cells_EBV-transformed_lymphocytes/Cells_EBV-transformed_lymphocytes.ENSG00000089163.4.wgt.RDat	SIRT4	12	120740119	120751040	0.315	rs3932409	-3.38	rs12423303	0.06395	4.01	1.094	382	3	lasso	0.13	3.2e-05	2.65775	0.00787	0.25615
Cells_EBV-transformed_lymphocytes	./WEIGHTS//Cells_EBV-transformed_lymphocytes/Cells_EBV-transformed_lymphocytes.ENSG00000259865.1.wgt.RDat	RP11-488L18.10	1	247350583	247351828	0.3553	rs6684181	-3.06	rs6693807	0.075967	4.81	-2.236	465	16	enet	0.12	9.9e-05	-2.65622	0.0079	0.254101
Cells_EBV-transformed_lymphocytes	./WEIGHTS//Cells_EBV-transformed_lymphocytes/Cells_EBV-transformed_lymphocytes.ENSG00000263327.2.wgt.RDat	TAPT1-AS1	4	16228286	16321763	0.48	rs2173075	2.78	rs2173075	0.000935	4.03	2.776	604	11	lasso	0.051	0.0085	2.6466	0.00813	0.258458
Cells_EBV-transformed_lymphocytes	./WEIGHTS//Cells_EBV-transformed_lymphocytes/Cells_EBV-transformed_lymphocytes.ENSG00000148175.8.wgt.RDat	STOM	9	124101355	124132531	0.167	rs16911057	-3.13	rs4837853	0.006234	-3.66	-0.476	429	428	blup	0.037	0.022	2.6455	0.00816	0.25643
Cells_EBV-transformed_lymphocytes	./WEIGHTS//Cells_EBV-transformed_lymphocytes/Cells_EBV-transformed_lymphocytes.ENSG00000169682.13.wgt.RDat	SPNS1	16	28985542	28995869	0.492	rs480400	-5.44	rs6565300	0.342364	6.53	-2.639	186	1	top1	0.34	3.2e-12	-2.639	0.00832	0.258487
Cells_EBV-transformed_lymphocytes	./WEIGHTS//Cells_EBV-transformed_lymphocytes/Cells_EBV-transformed_lymphocytes.ENSG00000163807.4.wgt.RDat	KIAA1143	3	44779153	44803154	0.36	rs6778410	-4.12	rs6764293	0.031471	4.21	2.731	388	388	blup	0.098	0.00037	2.6383	0.008332	0.255952
Cells_EBV-transformed_lymphocytes	./WEIGHTS//Cells_EBV-transformed_lymphocytes/Cells_EBV-transformed_lymphocytes.ENSG00000116679.11.wgt.RDat	IVNS1ABP	1	185265520	185286461	0.2664	rs4651254	-2.68	rs2144291	0.046095	-3.73	-2.637	383	1	top1	0.046	0.012	2.637	0.00836	0.253958
Cells_EBV-transformed_lymphocytes	./WEIGHTS//Cells_EBV-transformed_lymphocytes/Cells_EBV-transformed_lymphocytes.ENSG00000143971.7.wgt.RDat	ETAA1	2	67624451	67637677	0.324	rs7599805	-3.71	rs2128769	0.11167	4.92	2.644	630	11	enet	0.12	9.2e-05	2.6338	0.00844	0.253571
Cells_EBV-transformed_lymphocytes	./WEIGHTS//Cells_EBV-transformed_lymphocytes/Cells_EBV-transformed_lymphocytes.ENSG00000141252.15.wgt.RDat	VPS53	17	411908	624957	0.457	rs2467261	3.06	rs741677	0.0854	-4.46	-2.611	403	19	enet	0.15	1.1e-05	2.6304	0.00853	0.253489
Cells_EBV-transformed_lymphocytes	./WEIGHTS//Cells_EBV-transformed_lymphocytes/Cells_EBV-transformed_lymphocytes.ENSG00000154319.10.wgt.RDat	FAM167A	8	11278972	11332224	0.697	rs804283	3.21	rs922483	0.458744	7.31	-2.629	626	1	top1	0.46	4.2e-17	-2.629	0.00856	0.251646
Cells_EBV-transformed_lymphocytes	./WEIGHTS//Cells_EBV-transformed_lymphocytes/Cells_EBV-transformed_lymphocytes.ENSG00000144792.5.wgt.RDat	ZNF660	3	44619715	44641186	0.115	rs6778410	-4.12	rs9311357	0.048912	-3.76	3.147	315	315	blup	0.05	0.0091	-2.62077	0.008773	0.255164
Cells_EBV-transformed_lymphocytes	./WEIGHTS//Cells_EBV-transformed_lymphocytes/Cells_EBV-transformed_lymphocytes.ENSG00000171763.13.wgt.RDat	SPATA5L1	15	45694529	45713617	0.346	rs872192	-3.33	rs4775911	0.18901	4.95	-2.616	339	1	top1	0.19	6.5e-07	-2.616	0.0089	0.256133
Cells_EBV-transformed_lymphocytes	./WEIGHTS//Cells_EBV-transformed_lymphocytes/Cells_EBV-transformed_lymphocytes.ENSG00000204789.3.wgt.RDat	ZNF204P	6	27325604	27339304	0.2277	rs6456799	-4.82	rs6915934	0.06777	-3.58	-2.356	395	3	lasso	0.088	0.00072	2.609	0.00908	0.258591
Cells_EBV-transformed_lymphocytes	./WEIGHTS//Cells_EBV-transformed_lymphocytes/Cells_EBV-transformed_lymphocytes.ENSG00000125637.11.wgt.RDat	PSD4	2	113914902	113966973	0.439	rs11123175	3.43	rs6760120	0.28431	6.33	2.667	453	4	lasso	0.34	5.3e-12	2.6056	0.00917	0.258462
Cells_EBV-transformed_lymphocytes	./WEIGHTS//Cells_EBV-transformed_lymphocytes/Cells_EBV-transformed_lymphocytes.ENSG00000214135.4.wgt.RDat	AC024560.3	3	197305084	197354777	0.522	rs4857595	-3.56	rs4508802	-0.004352	3.63	0.883	369	369	blup	0.016	0.092	2.59822	0.009371	0.261432
Cells_EBV-transformed_lymphocytes	./WEIGHTS//Cells_EBV-transformed_lymphocytes/Cells_EBV-transformed_lymphocytes.ENSG00000244731.3.wgt.RDat	C4A	6	31949801	31970458	0.365	rs2516403	12.35	rs3101018	0.235187	-5.77	1.296	222	21	enet	0.26	2.3e-09	-2.59419	0.00948	0.261801
Cells_EBV-transformed_lymphocytes	./WEIGHTS//Cells_EBV-transformed_lymphocytes/Cells_EBV-transformed_lymphocytes.ENSG00000198216.6.wgt.RDat	CACNA1E	1	181382238	181777219	0.5106	rs11582261	3.03	rs4288560	0.306654	6.14	-2.593	535	1	top1	0.31	6.8e-11	-2.593	0.00951	0.260003
Cells_EBV-transformed_lymphocytes	./WEIGHTS//Cells_EBV-transformed_lymphocytes/Cells_EBV-transformed_lymphocytes.ENSG00000151229.8.wgt.RDat	SLC2A13	12	40148823	40499891	0.252	rs6581593	-3.63	rs2638245	0.100297	4.2	2.576	510	1	top1	0.1	0.00031	2.576	0.01	0.270693
Cells_EBV-transformed_lymphocytes	./WEIGHTS//Cells_EBV-transformed_lymphocytes/Cells_EBV-transformed_lymphocytes.ENSG00000135899.12.wgt.RDat	SP110	2	231033634	231090444	0.393	rs6709625	3.48	rs6743984	0.12361	-4.95	-2.988	465	6	lasso	0.15	1.3e-05	2.5663	0.0103	0.27608
Cells_EBV-transformed_lymphocytes	./WEIGHTS//Cells_EBV-transformed_lymphocytes/Cells_EBV-transformed_lymphocytes.ENSG00000185261.9.wgt.RDat	KIAA0825	5	93488671	93918288	0.336	rs451038	4.36	rs2047319	0.09105	4.87	-1.985	369	7	lasso	0.14	2.6e-05	-2.54704	0.01086	0.288264
Cells_EBV-transformed_lymphocytes	./WEIGHTS//Cells_EBV-transformed_lymphocytes/Cells_EBV-transformed_lymphocytes.ENSG00000124143.6.wgt.RDat	ARHGAP40	20	37230577	37279678	0.22	rs6023527	2.72	rs6124071	0.0113	-3.61	0.542	482	482	blup	0.019	0.076	-2.542	0.011	0.289173
Cells_EBV-transformed_lymphocytes	./WEIGHTS//Cells_EBV-transformed_lymphocytes/Cells_EBV-transformed_lymphocytes.ENSG00000254353.1.wgt.RDat	RP11-195E2.4	5	70328995	70330227	0.674	rs13168712	2.55	rs6453406	0.381935	6.72	2.367	40	4	lasso	0.4	1.3e-14	2.51814	0.0118	0.30725
Cells_EBV-transformed_lymphocytes	./WEIGHTS//Cells_EBV-transformed_lymphocytes/Cells_EBV-transformed_lymphocytes.ENSG00000196968.6.wgt.RDat	FUT11	10	75532379	75540009	0.304	rs2131960	2.45	rs7076585	0.047752	-3.96	1.862	240	240	blup	0.077	0.0015	-2.515	0.0119	0.30693
Cells_EBV-transformed_lymphocytes	./WEIGHTS//Cells_EBV-transformed_lymphocytes/Cells_EBV-transformed_lymphocytes.ENSG00000083838.11.wgt.RDat	ZNF446	19	58985384	58992597	0.174	rs893179	2.57	rs734379	0.042067	-3.61	2.513	283	1	top1	0.042	0.015	-2.513	0.01197	0.30585
Cells_EBV-transformed_lymphocytes	./WEIGHTS//Cells_EBV-transformed_lymphocytes/Cells_EBV-transformed_lymphocytes.ENSG00000168405.10.wgt.RDat	CMAHP	6	25081548	25166793	0.4176	rs9393647	4.06	rs9295647	0.10968	4.78	-2.51	617	1	top1	0.11	0.00017	-2.51	0.0121	0.306309
Cells_EBV-transformed_lymphocytes	./WEIGHTS//Cells_EBV-transformed_lymphocytes/Cells_EBV-transformed_lymphocytes.ENSG00000021762.15.wgt.RDat	OSBPL5	11	3108346	3187000	0.458	rs10834648	3.28	rs10833512	-0.001367	-3.31	0.03	445	445	blup	0.087	0.00075	2.50166	0.01236	0.310021
Cells_EBV-transformed_lymphocytes	./WEIGHTS//Cells_EBV-transformed_lymphocytes/Cells_EBV-transformed_lymphocytes.ENSG00000272798.1.wgt.RDat	CTA-390C10.9	22	25832279	25832882	0.557	rs6004652	-3.06	rs574946	0.22802	5.53	2.501	516	1	top1	0.23	3.6e-08	2.501	0.01238	0.307699
Cells_EBV-transformed_lymphocytes	./WEIGHTS//Cells_EBV-transformed_lymphocytes/Cells_EBV-transformed_lymphocytes.ENSG00000124613.4.wgt.RDat	ZNF391	6	27342394	27371683	0.2791	rs6456799	-4.82	rs2076305	0.24734	-5.5	-2.496	398	1	top1	0.25	8.1e-09	2.496	0.0126	0.310346
Cells_EBV-transformed_lymphocytes	./WEIGHTS//Cells_EBV-transformed_lymphocytes/Cells_EBV-transformed_lymphocytes.ENSG00000204525.10.wgt.RDat	HLA-C	6	31236526	31239882	0.881	rs3819299	-14.37	rs1265100	0.098553	-4.66	0.95	206	43	enet	0.42	3.1e-15	-2.48772	0.0129	0.314898
Cells_EBV-transformed_lymphocytes	./WEIGHTS//Cells_EBV-transformed_lymphocytes/Cells_EBV-transformed_lymphocytes.ENSG00000145736.10.wgt.RDat	GTF2H2	5	70330784	70363479	0.536	rs13168712	2.55	rs6453406	0.258818	5.54	2.366	52	2	lasso	0.26	2.4e-09	2.48379	0.013	0.314531
Cells_EBV-transformed_lymphocytes	./WEIGHTS//Cells_EBV-transformed_lymphocytes/Cells_EBV-transformed_lymphocytes.ENSG00000258515.1.wgt.RDat	RP11-203M5.7	14	20919744	20920077	0.466	rs7150924	3.88	rs938890	0.08392	-4.72	1.936	655	11	lasso	0.17	2.8e-06	-2.4834	0.013	0.311772
Cells_EBV-transformed_lymphocytes	./WEIGHTS//Cells_EBV-transformed_lymphocytes/Cells_EBV-transformed_lymphocytes.ENSG00000075643.5.wgt.RDat	MOCOS	18	33767482	33852120	0.465	rs12607440	2.73	rs17672308	0.029588	-4	-2.475	512	1	top1	0.03	0.036	2.475	0.0133	0.316193
Cells_EBV-transformed_lymphocytes	./WEIGHTS//Cells_EBV-transformed_lymphocytes/Cells_EBV-transformed_lymphocytes.ENSG00000161326.8.wgt.RDat	DUSP14	17	35849937	35873603	0.268	rs732770	-3.97	rs1016680	0.232	5.37	2.474	333	1	top1	0.23	2.6e-08	2.474	0.0134	0.315824
Cells_EBV-transformed_lymphocytes	./WEIGHTS//Cells_EBV-transformed_lymphocytes/Cells_EBV-transformed_lymphocytes.ENSG00000148572.10.wgt.RDat	NRBF2	10	64893050	64914783	0.164	rs2842269	3.48	rs12355784	0.066896	4.05	2.47	384	1	top1	0.067	0.0029	2.47	0.0135	0.315462
Cells_EBV-transformed_lymphocytes	./WEIGHTS//Cells_EBV-transformed_lymphocytes/Cells_EBV-transformed_lymphocytes.ENSG00000227895.4.wgt.RDat	RP1-272J12.1	22	35318599	35468259	0.353	rs138777	3.63	rs9622108	0.09948	-4.95	-1.759	603	603	blup	0.15	1.1e-05	2.464	0.01374	0.318349
Cells_EBV-transformed_lymphocytes	./WEIGHTS//Cells_EBV-transformed_lymphocytes/Cells_EBV-transformed_lymphocytes.ENSG00000171357.5.wgt.RDat	LURAP1	1	46669006	46686933	0.402	rs3766235	2.94	rs6662982	0.101318	-4.45	-1.883	347	347	blup	0.15	1.2e-05	2.45767	0.014	0.321647
Cells_EBV-transformed_lymphocytes	./WEIGHTS//Cells_EBV-transformed_lymphocytes/Cells_EBV-transformed_lymphocytes.ENSG00000250673.1.wgt.RDat	RP11-6L6.2	4	147145709	147150208	0.3307	rs9790518	3.24	rs6832576	0.216638	5.49	-2.456	357	1	top1	0.22	8.4e-08	-2.456	0.01405	0.320106
Cells_EBV-transformed_lymphocytes	./WEIGHTS//Cells_EBV-transformed_lymphocytes/Cells_EBV-transformed_lymphocytes.ENSG00000225873.1.wgt.RDat	LINC00694	3	44462619	44465499	0.184	rs6778410	-4.12	rs12637714	-0.006971	-3.42	-0.315	325	325	blup	0.062	0.0041	2.45012	0.014281	0.32268
Cells_EBV-transformed_lymphocytes	./WEIGHTS//Cells_EBV-transformed_lymphocytes/Cells_EBV-transformed_lymphocytes.ENSG00000037474.10.wgt.RDat	NSUN2	5	6599352	6633404	0.303	rs274681	2.75	rs2288446	0.01955	4.29	2.447	627	1	top1	0.02	0.072	2.447	0.01441	0.322926
Cells_EBV-transformed_lymphocytes	./WEIGHTS//Cells_EBV-transformed_lymphocytes/Cells_EBV-transformed_lymphocytes.ENSG00000183605.12.wgt.RDat	SFXN4	10	120900425	120925179	0.362	rs11592942	-2.86	rs2275111	0.21272	5.32	2.445	487	1	top1	0.21	1.1e-07	2.445	0.0145	0.322301
Cells_EBV-transformed_lymphocytes	./WEIGHTS//Cells_EBV-transformed_lymphocytes/Cells_EBV-transformed_lymphocytes.ENSG00000173409.9.wgt.RDat	ARV1	1	231114727	231136341	0.4132	rs4846997	2.88	rs4846884	0.19325	-5.5	1.917	624	7	lasso	0.33	7e-12	-2.43952	0.0147	0.324111
Cells_EBV-transformed_lymphocytes	./WEIGHTS//Cells_EBV-transformed_lymphocytes/Cells_EBV-transformed_lymphocytes.ENSG00000206341.6.wgt.RDat	HLA-H	6	29856244	29858259	0.3933	rs1362126	-8.01	rs396660	0.06591	3.72	2.095	42	42	blup	0.18	1.8e-06	-2.438	0.0148	0.323706
Cells_EBV-transformed_lymphocytes	./WEIGHTS//Cells_EBV-transformed_lymphocytes/Cells_EBV-transformed_lymphocytes.ENSG00000125445.6.wgt.RDat	MRPS7	17	73257886	73262308	0.432	rs9944529	2.91	rs2242230	0.225	-5.53	1.857	377	6	lasso	0.25	5.2e-09	-2.4364	0.0148	0.321137
Cells_EBV-transformed_lymphocytes	./WEIGHTS//Cells_EBV-transformed_lymphocytes/Cells_EBV-transformed_lymphocytes.ENSG00000228506.1.wgt.RDat	RP11-98I9.4	6	99872798	99879249	0.799	rs9389250	-2.59	rs6923983	0.464303	7.65	2.306	476	14	lasso	0.5	2.7e-19	2.43591	0.0149	0.320761
Cells_EBV-transformed_lymphocytes	./WEIGHTS//Cells_EBV-transformed_lymphocytes/Cells_EBV-transformed_lymphocytes.ENSG00000064201.11.wgt.RDat	TSPAN32	11	2323291	2339372	0.716	rs7944004	-3.3	rs10831733	0.188407	-5.54	1.28	479	9	lasso	0.36	9.9e-13	-2.41993	0.01552	0.331498
Cells_EBV-transformed_lymphocytes	./WEIGHTS//Cells_EBV-transformed_lymphocytes/Cells_EBV-transformed_lymphocytes.ENSG00000147419.12.wgt.RDat	CCDC25	8	27590835	27630170	0.202	rs1901744	-3.37	rs17479454	0.159135	5.03	2.419	633	1	top1	0.16	5.5e-06	2.419	0.01556	0.329776
Cells_EBV-transformed_lymphocytes	./WEIGHTS//Cells_EBV-transformed_lymphocytes/Cells_EBV-transformed_lymphocytes.ENSG00000272942.1.wgt.RDat	CTA-246H3.12	22	25830291	25831037	0.36	rs6004652	-3.06	rs574946	0.17656	4.87	2.501	513	5	lasso	0.18	9.5e-07	2.4183	0.01559	0.32787
Cells_EBV-transformed_lymphocytes	./WEIGHTS//Cells_EBV-transformed_lymphocytes/Cells_EBV-transformed_lymphocytes.ENSG00000099834.14.wgt.RDat	CDHR5	11	616565	626078	0.272	rs2293745	-3.34	rs12801890	0.230273	5.33	2.416	466	1	top1	0.23	3e-08	2.416	0.01569	0.327454
Cells_EBV-transformed_lymphocytes	./WEIGHTS//Cells_EBV-transformed_lymphocytes/Cells_EBV-transformed_lymphocytes.ENSG00000197448.9.wgt.RDat	GSTK1	7	142941186	142967847	0.372	rs9640378	3.03	rs315283	0.132015	-4.7	-2.41	341	1	top1	0.13	3.6e-05	2.41	0.015953	0.33042
Cells_EBV-transformed_lymphocytes	./WEIGHTS//Cells_EBV-transformed_lymphocytes/Cells_EBV-transformed_lymphocytes.ENSG00000196993.4.wgt.RDat	NPIPB9	16	28763108	28784128	0.14	rs480400	-5.44	rs40837	-0.006985	-3.45	-4.753	198	198	blup	0.037	0.022	2.388	0.0169	0.347403
Cells_EBV-transformed_lymphocytes	./WEIGHTS//Cells_EBV-transformed_lymphocytes/Cells_EBV-transformed_lymphocytes.ENSG00000241287.1.wgt.RDat	XXbac-BPG254F23.6	6	32630131	32630227	0.569	rs28421666	-21.92	rs3891175	0.115038	-4.81	7.386	216	28	enet	0.31	3.7e-11	2.3652	0.018	0.367254
Cells_EBV-transformed_lymphocytes	./WEIGHTS//Cells_EBV-transformed_lymphocytes/Cells_EBV-transformed_lymphocytes.ENSG00000258017.1.wgt.RDat	RP11-386G11.10	12	49524954	49541652	0.233	rs953673	2.51	rs10783308	0.166822	-5.17	-2.36	311	1	top1	0.17	3.2e-06	2.36	0.01827	0.370001
Cells_EBV-transformed_lymphocytes	./WEIGHTS//Cells_EBV-transformed_lymphocytes/Cells_EBV-transformed_lymphocytes.ENSG00000182117.4.wgt.RDat	NOP10	15	34633917	34635378	0.147	rs2164622	-3.49	rs4780233	0.09774	4.1	2.351	443	1	top1	0.098	0.00037	2.351	0.01872	0.376327
Cells_EBV-transformed_lymphocytes	./WEIGHTS//Cells_EBV-transformed_lymphocytes/Cells_EBV-transformed_lymphocytes.ENSG00000136573.8.wgt.RDat	BLK	8	11351510	11422113	0.233	rs804283	3.21	rs2736340	0.110633	-4.68	-2.362	631	2	lasso	0.12	6.8e-05	2.3483	0.01886	0.376374
Cells_EBV-transformed_lymphocytes	./WEIGHTS//Cells_EBV-transformed_lymphocytes/Cells_EBV-transformed_lymphocytes.ENSG00000121691.4.wgt.RDat	CAT	11	34460472	34493609	0.258	rs6484746	2.75	rs2284369	0.133917	-4.95	-2.344	610	1	top1	0.13	3.2e-05	2.344	0.01908	0.378005
Cells_EBV-transformed_lymphocytes	./WEIGHTS//Cells_EBV-transformed_lymphocytes/Cells_EBV-transformed_lymphocytes.ENSG00000116883.8.wgt.RDat	RP11-268J15.5	1	36789335	36794822	0.5876	rs12116935	2.33	rs12116935	0.297857	6.02	2.332	358	1	top1	0.3	1.4e-10	2.332	0.0197	0.387481
Cells_EBV-transformed_lymphocytes	./WEIGHTS//Cells_EBV-transformed_lymphocytes/Cells_EBV-transformed_lymphocytes.ENSG00000134686.12.wgt.RDat	PHC2	1	33789224	33896653	0.4846	rs10798945	-2.54	rs4652856	0.352347	-6.46	-2.037	473	5	lasso	0.36	4.6e-13	2.32763	0.0199	0.388619
Cells_EBV-transformed_lymphocytes	./WEIGHTS//Cells_EBV-transformed_lymphocytes/Cells_EBV-transformed_lymphocytes.ENSG00000103351.8.wgt.RDat	CLUAP1	16	3550924	3589032	0.378	rs1859379	-2.79	rs12933120	0.121229	4.2	2.063	364	5	lasso	0.16	5.5e-06	2.3285	0.0199	0.385862
Cells_EBV-transformed_lymphocytes	./WEIGHTS//Cells_EBV-transformed_lymphocytes/Cells_EBV-transformed_lymphocytes.ENSG00000185128.11.wgt.RDat	TBC1D3F	17	36283971	36294915	0.363	rs853219	-2.62	rs2459585	0.00459	-3.6	1.994	294	294	blup	0.022	0.062	-2.3274	0.0199	0.383145
Cells_EBV-transformed_lymphocytes	./WEIGHTS//Cells_EBV-transformed_lymphocytes/Cells_EBV-transformed_lymphocytes.ENSG00000151725.7.wgt.RDat	MLF1IP	4	185616118	185655287	0.7653	rs7691972	3.33	rs2130392	0.430873	-7.39	-2.321	526	1	top1	0.43	7.6e-16	2.321	0.02029	0.387922
Cells_EBV-transformed_lymphocytes	./WEIGHTS//Cells_EBV-transformed_lymphocytes/Cells_EBV-transformed_lymphocytes.ENSG00000163249.5.wgt.RDat	CCNYL1	2	208576264	208626563	0.443	rs9646834	-3.9	rs2952768	0.0533	-4.26	1.64	426	10	lasso	0.055	0.0066	-2.3199	0.0203	0.385418
Cells_EBV-transformed_lymphocytes	./WEIGHTS//Cells_EBV-transformed_lymphocytes/Cells_EBV-transformed_lymphocytes.ENSG00000023892.9.wgt.RDat	DEF6	6	35265595	35289548	0.267	rs2177380	-2.87	rs6938946	-0.007821	-3.59	1.833	435	435	blup	0.0091	0.15	-2.31325	0.0207	0.390302
Cells_EBV-transformed_lymphocytes	./WEIGHTS//Cells_EBV-transformed_lymphocytes/Cells_EBV-transformed_lymphocytes.ENSG00000225213.2.wgt.RDat	RP11-197M22.2	10	16763351	16790376	0.344	rs1532104	-3.08	rs10795424	0.140678	4.19	2.214	656	5	lasso	0.15	1.2e-05	2.30956	0.0209	0.391374
Cells_EBV-transformed_lymphocytes	./WEIGHTS//Cells_EBV-transformed_lymphocytes/Cells_EBV-transformed_lymphocytes.ENSG00000188611.10.wgt.RDat	ASAH2	10	51942538	52008370	0.631	rs4387305	2.77	rs10821669	0.365273	-6.54	-2.308	323	1	top1	0.37	4.1e-13	2.308	0.021	0.390571
Cells_EBV-transformed_lymphocytes	./WEIGHTS//Cells_EBV-transformed_lymphocytes/Cells_EBV-transformed_lymphocytes.ENSG00000108264.12.wgt.RDat	TADA2A	17	35766965	35839835	0.475	rs732770	-3.97	rs712039	0.134	-5.58	-2.22	357	9	lasso	0.22	6.5e-08	2.3078	0.021	0.387932
Cells_EBV-transformed_lymphocytes	./WEIGHTS//Cells_EBV-transformed_lymphocytes/Cells_EBV-transformed_lymphocytes.ENSG00000172167.3.wgt.RDat	MTBP	8	121457662	121554373	0.279	rs7015410	-3.3	rs13272518	0.031088	3.77	2.108	434	434	blup	0.09	0.00061	2.3032	0.02127	0.390283
Cells_EBV-transformed_lymphocytes	./WEIGHTS//Cells_EBV-transformed_lymphocytes/Cells_EBV-transformed_lymphocytes.ENSG00000160207.4.wgt.RDat	HSF2BP	21	44949072	45079374	0.379	rs4819342	3.51	rs2838336	0.330783	6.4	2.303	409	1	top1	0.33	8.8e-12	2.303	0.0213	0.388228
Cells_EBV-transformed_lymphocytes	./WEIGHTS//Cells_EBV-transformed_lymphocytes/Cells_EBV-transformed_lymphocytes.ENSG00000185523.6.wgt.RDat	C1orf227	1	213003483	213020991	0.258	rs17019510	3.15	rs4951457	0.151567	4.39	-2.297	411	1	top1	0.15	9.3e-06	-2.297	0.0216	0.391089
Cells_EBV-transformed_lymphocytes	./WEIGHTS//Cells_EBV-transformed_lymphocytes/Cells_EBV-transformed_lymphocytes.ENSG00000256574.2.wgt.RDat	OR13A1	10	45798102	45811056	0.347	rs4948643	-3.59	rs1073449	0.063596	-4.9	-1.796	370	370	blup	0.11	0.00015	2.29702	0.0216	0.388516
Cells_EBV-transformed_lymphocytes	./WEIGHTS//Cells_EBV-transformed_lymphocytes/Cells_EBV-transformed_lymphocytes.ENSG00000178209.10.wgt.RDat	PLEC	8	144989321	145050902	0.2	rs6558318	-2.97	rs11136335	0.099163	-4.64	2.286	244	1	top1	0.099	0.00034	-2.286	0.02225	0.397592
Cells_EBV-transformed_lymphocytes	./WEIGHTS//Cells_EBV-transformed_lymphocytes/Cells_EBV-transformed_lymphocytes.ENSG00000188897.4.wgt.RDat	CTD-3088G3.8	16	11453702	11617444	0.628	rs1345442	3.74	rs4520857	0.44658	7.24	2.279	482	1	top1	0.45	1.5e-16	2.279	0.0227	0.402999
Cells_EBV-transformed_lymphocytes	./WEIGHTS//Cells_EBV-transformed_lymphocytes/Cells_EBV-transformed_lymphocytes.ENSG00000164924.13.wgt.RDat	YWHAZ	8	101928753	101965616	0.422	rs2053741	-3.06	rs2923774	0.177575	5.65	2.425	481	9	lasso	0.22	6.3e-08	2.2767	0.0228	0.402163
Cells_EBV-transformed_lymphocytes	./WEIGHTS//Cells_EBV-transformed_lymphocytes/Cells_EBV-transformed_lymphocytes.ENSG00000111845.4.wgt.RDat	PAK1IP1	6	10694928	10710015	0.311	rs521802	2.81	rs10946802	-0.005317	-3.1	1.693	467	467	blup	0.0094	0.15	-2.27092	0.0232	0.406595
Cells_EBV-transformed_lymphocytes	./WEIGHTS//Cells_EBV-transformed_lymphocytes/Cells_EBV-transformed_lymphocytes.ENSG00000120659.10.wgt.RDat	TNFSF11	13	43136872	43182149	0.228	rs12430303	4.63	rs7995240	0.08432	4.11	1.915	596	596	blup	0.096	0.00043	2.24861	0.0245	0.426643
Cells_EBV-transformed_lymphocytes	./WEIGHTS//Cells_EBV-transformed_lymphocytes/Cells_EBV-transformed_lymphocytes.ENSG00000128989.6.wgt.RDat	ARPP19	15	52839242	52862080	0.321	rs1693521	2.55	rs4776053	0.09558	-4.69	1.426	451	451	blup	0.14	1.5e-05	-2.22501	0.02608	0.451283
Cells_EBV-transformed_lymphocytes	./WEIGHTS//Cells_EBV-transformed_lymphocytes/Cells_EBV-transformed_lymphocytes.ENSG00000123297.12.wgt.RDat	TSFM	12	58176372	58201854	0.344	rs7974557	2.99	rs10877012	0.278101	-6.45	2.147	354	354	blup	0.34	3.5e-12	-2.21988	0.02643	0.454463
Cells_EBV-transformed_lymphocytes	./WEIGHTS//Cells_EBV-transformed_lymphocytes/Cells_EBV-transformed_lymphocytes.ENSG00000161996.13.wgt.RDat	WDR90	16	699325	717833	0.24	rs374950	-2.64	rs3752487	0.07445	-3.79	2.206	460	1	top1	0.074	0.0018	-2.206	0.0274	0.468197
Cells_EBV-transformed_lymphocytes	./WEIGHTS//Cells_EBV-transformed_lymphocytes/Cells_EBV-transformed_lymphocytes.ENSG00000111252.6.wgt.RDat	SH2B3	12	111843752	111889427	0.581	rs10774625	-6.28	rs7965040	-0.003753	-3.69	2.204	241	1	top1	-0.0038	0.45	-2.204	0.02752	0.467327
Cells_EBV-transformed_lymphocytes	./WEIGHTS//Cells_EBV-transformed_lymphocytes/Cells_EBV-transformed_lymphocytes.ENSG00000125618.12.wgt.RDat	PAX8	2	113973574	114036527	0.287	rs11123175	3.43	rs11123172	0.11667	-4.8	2.189	461	5	lasso	0.14	1.7e-05	-2.1998	0.0278	0.469168
Cells_EBV-transformed_lymphocytes	./WEIGHTS//Cells_EBV-transformed_lymphocytes/Cells_EBV-transformed_lymphocytes.ENSG00000237636.2.wgt.RDat	ANKRD26P3	13	19864733	19918965	0.233	rs9578201	3.01	rs4569114	0.00446	3.81	-1.866	353	353	blup	0.053	0.0075	-2.19974	0.0278	0.46629
Cells_EBV-transformed_lymphocytes	./WEIGHTS//Cells_EBV-transformed_lymphocytes/Cells_EBV-transformed_lymphocytes.ENSG00000198585.7.wgt.RDat	NUDT16	3	131100515	131107674	0.32	rs1355782	2.32	rs1398766	0.06848	-4.43	-2.2	422	1	top1	0.068	0.0026	2.2	0.027807	0.463563
Cells_EBV-transformed_lymphocytes	./WEIGHTS//Cells_EBV-transformed_lymphocytes/Cells_EBV-transformed_lymphocytes.ENSG00000187686.4.wgt.RDat	KRT18P59	11	124983057	124996677	0.254	rs12289510	-3.33	rs11606891	0.036782	-3.98	2.2	496	1	top1	0.037	0.022	-2.2	0.02781	0.460803
Cells_EBV-transformed_lymphocytes	./WEIGHTS//Cells_EBV-transformed_lymphocytes/Cells_EBV-transformed_lymphocytes.ENSG00000177042.10.wgt.RDat	TMEM80	11	695533	705028	0.583	rs2293745	-3.34	rs7479861	0.03963	-4.61	-1.967	475	31	enet	0.22	7.2e-08	2.19045	0.02849	0.469227
Cells_EBV-transformed_lymphocytes	./WEIGHTS//Cells_EBV-transformed_lymphocytes/Cells_EBV-transformed_lymphocytes.ENSG00000189223.9.wgt.RDat	AC016683.6	2	113969099	114034158	0.241	rs11123175	3.43	rs11123172	0.13617	-4.58	2.189	458	1	top1	0.14	2.7e-05	-2.189	0.0286	0.468218
Cells_EBV-transformed_lymphocytes	./WEIGHTS//Cells_EBV-transformed_lymphocytes/Cells_EBV-transformed_lymphocytes.ENSG00000241043.1.wgt.RDat	GVQW1	9	32567125	32568619	0.275	rs4879577	2.6	rs10970997	0.063396	4.49	2.186	514	1	top1	0.063	0.0037	2.186	0.02882	0.469011
Cells_EBV-transformed_lymphocytes	./WEIGHTS//Cells_EBV-transformed_lymphocytes/Cells_EBV-transformed_lymphocytes.ENSG00000172803.13.wgt.RDat	SNX32	11	65601112	65621172	0.424	rs2009453	2.76	rs2231884	0.459668	7.35	2.18	350	1	top1	0.46	3.8e-17	2.18	0.02926	0.473354
Cells_EBV-transformed_lymphocytes	./WEIGHTS//Cells_EBV-transformed_lymphocytes/Cells_EBV-transformed_lymphocytes.ENSG00000227765.3.wgt.RDat	RP11-162O12.2	4	185220282	185220800	0.2491	rs7691972	3.33	rs6841399	0.079556	-4.07	-2.627	539	3	lasso	0.093	0.00051	2.1759	0.02957	0.475555
Cells_EBV-transformed_lymphocytes	./WEIGHTS//Cells_EBV-transformed_lymphocytes/Cells_EBV-transformed_lymphocytes.ENSG00000140368.8.wgt.RDat	PSTPIP1	15	77285700	77329673	0.139	rs1374201	2.64	rs6495237	-0.00613	-3.48	-1.749	230	230	blup	0.066	0.0031	2.17409	0.0297	0.474853
Cells_EBV-transformed_lymphocytes	./WEIGHTS//Cells_EBV-transformed_lymphocytes/Cells_EBV-transformed_lymphocytes.ENSG00000133704.5.wgt.RDat	IPO8	12	30781922	30848920	0.277	rs7298007	-2.88	rs7297455	0.104149	4.73	-2.174	578	1	top1	0.1	0.00024	-2.174	0.02971	0.472251
Cells_EBV-transformed_lymphocytes	./WEIGHTS//Cells_EBV-transformed_lymphocytes/Cells_EBV-transformed_lymphocytes.ENSG00000272030.1.wgt.RDat	RP1-178F15.4	1	153603914	153606873	0.3173	rs4309017	-3.77	rs28380060	0.212563	5.54	-2.165	404	1	top1	0.21	1.1e-07	-2.165	0.0304	0.480425
Cells_EBV-transformed_lymphocytes	./WEIGHTS//Cells_EBV-transformed_lymphocytes/Cells_EBV-transformed_lymphocytes.ENSG00000055130.11.wgt.RDat	CUL1	7	148395757	148498128	0.244	rs243480	3.13	rs2373414	0.068726	-4.41	2.161	464	1	top1	0.069	0.0026	-2.161	0.030695	0.4823
Cells_EBV-transformed_lymphocytes	./WEIGHTS//Cells_EBV-transformed_lymphocytes/Cells_EBV-transformed_lymphocytes.ENSG00000127463.9.wgt.RDat	EMC1	1	19542158	19578032	0.4429	rs12123337	-2.55	rs2281748	0.127677	-5.22	2.283	506	9	lasso	0.25	6.4e-09	-2.16023	0.0308	0.481184
Cells_EBV-transformed_lymphocytes	./WEIGHTS//Cells_EBV-transformed_lymphocytes/Cells_EBV-transformed_lymphocytes.ENSG00000159202.13.wgt.RDat	UBE2Z	17	46985731	47006418	0.405	rs11652981	-3.07	rs4793998	0.108	5.13	1.688	394	5	lasso	0.24	1.9e-08	2.1523	0.0314	0.48777
Cells_EBV-transformed_lymphocytes	./WEIGHTS//Cells_EBV-transformed_lymphocytes/Cells_EBV-transformed_lymphocytes.ENSG00000171530.9.wgt.RDat	TBCA	5	76986991	77164604	0.307	rs6864833	2.7	rs17789838	-0.007893	3.64	-0.962	457	457	blup	0.12	0.0001	-2.14434	0.03201	0.494437
Cells_EBV-transformed_lymphocytes	./WEIGHTS//Cells_EBV-transformed_lymphocytes/Cells_EBV-transformed_lymphocytes.ENSG00000233916.1.wgt.RDat	ZDHHC20P1	6	29675902	29676324	0.2364	rs1362126	-8.01	rs385492	0.16076	-5.16	-2.035	42	7	lasso	0.22	8.3e-08	2.143	0.0321	0.493042
Cells_EBV-transformed_lymphocytes	./WEIGHTS//Cells_EBV-transformed_lymphocytes/Cells_EBV-transformed_lymphocytes.ENSG00000177103.9.wgt.RDat	DSCAML1	11	117298489	117688240	0.476	rs7949670	-2.59	rs7117314	-0.005926	-3.71	0.461	682	6	lasso	0.07	0.0023	-2.13409	0.03284	0.50159
Cells_EBV-transformed_lymphocytes	./WEIGHTS//Cells_EBV-transformed_lymphocytes/Cells_EBV-transformed_lymphocytes.ENSG00000059122.12.wgt.RDat	FLYWCH1	16	2961938	3001209	0.778	rs2526269	-2.28	rs9928222	0.607144	8.38	2.115	338	1	top1	0.61	4.3e-25	2.115	0.0344	0.522498
Cells_EBV-transformed_lymphocytes	./WEIGHTS//Cells_EBV-transformed_lymphocytes/Cells_EBV-transformed_lymphocytes.ENSG00000130956.9.wgt.RDat	HABP4	9	99212483	99252522	0.258	rs8190512	-2.84	rs6477489	0.071014	4.29	-1.124	363	363	blup	0.086	0.00079	-2.1125	0.03465	0.523387
Cells_EBV-transformed_lymphocytes	./WEIGHTS//Cells_EBV-transformed_lymphocytes/Cells_EBV-transformed_lymphocytes.ENSG00000171574.13.wgt.RDat	ZNF584	19	58912871	58929694	0.242	rs893179	2.57	rs11671591	0.165753	-4.99	-2.11	313	1	top1	0.17	3.4e-06	2.11	0.03486	0.523666
Cells_EBV-transformed_lymphocytes	./WEIGHTS//Cells_EBV-transformed_lymphocytes/Cells_EBV-transformed_lymphocytes.ENSG00000166436.11.wgt.RDat	TRIM66	11	8633584	8693413	0.757	rs7951027	-2.77	rs10840112	0.5576	8.21	2.664	503	26	enet	0.6	7.5e-25	2.1063	0.03518	0.525585
Cells_EBV-transformed_lymphocytes	./WEIGHTS//Cells_EBV-transformed_lymphocytes/Cells_EBV-transformed_lymphocytes.ENSG00000178074.5.wgt.RDat	C2orf69	2	200775979	200820115	0.217	rs952530	-3.83	rs1653299	0.15495	4.57	-2.106	351	1	top1	0.15	7.3e-06	-2.106	0.0352	0.523026
Cells_EBV-transformed_lymphocytes	./WEIGHTS//Cells_EBV-transformed_lymphocytes/Cells_EBV-transformed_lymphocytes.ENSG00000205583.9.wgt.RDat	STAG3L1	7	74988448	75024291	0.485	rs1167795	2.87	rs17207196	0.309177	6.03	-2.106	159	1	top1	0.31	5.5e-11	-2.106	0.035204	0.520258
Cells_EBV-transformed_lymphocytes	./WEIGHTS//Cells_EBV-transformed_lymphocytes/Cells_EBV-transformed_lymphocytes.ENSG00000115902.6.wgt.RDat	SLC1A4	2	65215611	65250999	0.552	rs6745848	2.81	rs4671631	0.10279	-5.61	0.811	421	8	lasso	0.25	8.5e-09	-2.1025	0.0355	0.521812
Cells_EBV-transformed_lymphocytes	./WEIGHTS//Cells_EBV-transformed_lymphocytes/Cells_EBV-transformed_lymphocytes.ENSG00000188234.9.wgt.RDat	AGAP4	10	46321042	46349323	0.348	rs11239574	2.33	rs10751384	0.202528	5.45	1.579	123	123	blup	0.22	5.4e-08	2.1017	0.0356	0.520483
Cells_EBV-transformed_lymphocytes	./WEIGHTS//Cells_EBV-transformed_lymphocytes/Cells_EBV-transformed_lymphocytes.ENSG00000170890.9.wgt.RDat	PLA2G1B	12	120759914	120765592	0.408	rs3932409	-3.38	rs10774527	0.006694	-3.24	-1.665	386	386	blup	0.09	0.00062	-2.1008	0.03566	0.518587
Cells_EBV-transformed_lymphocytes	./WEIGHTS//Cells_EBV-transformed_lymphocytes/Cells_EBV-transformed_lymphocytes.ENSG00000271856.1.wgt.RDat	RP11-861A13.4	3	107844668	107857457	0.423	rs329925	2.59	rs721328	0.187895	-5.38	2.008	422	4	lasso	0.25	5.6e-09	-2.09866	0.035847	0.518549
Cells_EBV-transformed_lymphocytes	./WEIGHTS//Cells_EBV-transformed_lymphocytes/Cells_EBV-transformed_lymphocytes.ENSG00000174606.8.wgt.RDat	ANGEL2	1	213165524	213189168	0.4569	rs17019510	3.15	rs2841425	0.040975	5.19	-0.121	420	22	enet	0.17	2.6e-06	2.09825	0.0359	0.516582
Cells_EBV-transformed_lymphocytes	./WEIGHTS//Cells_EBV-transformed_lymphocytes/Cells_EBV-transformed_lymphocytes.ENSG00000172500.8.wgt.RDat	FIBP	11	65651392	65656010	0.45	rs2009453	2.76	rs583887	0.13654	5.56	2.256	348	348	blup	0.29	3.1e-10	2.09616	0.03607	0.516311
Cells_EBV-transformed_lymphocytes	./WEIGHTS//Cells_EBV-transformed_lymphocytes/Cells_EBV-transformed_lymphocytes.ENSG00000204644.5.wgt.RDat	ZFP57	6	29640169	29648887	0.4412	rs1362126	-8.01	rs396660	0.45526	7.31	2.095	42	1	top1	0.46	6.1e-17	2.095	0.0362	0.515473
Cells_EBV-transformed_lymphocytes	./WEIGHTS//Cells_EBV-transformed_lymphocytes/Cells_EBV-transformed_lymphocytes.ENSG00000204655.7.wgt.RDat	MOG	6	29624758	29640149	0.0926	rs1362126	-8.01	rs396660	0.04988	3.3	2.095	42	1	top1	0.05	0.0091	2.095	0.0362	0.512802
Cells_EBV-transformed_lymphocytes	./WEIGHTS//Cells_EBV-transformed_lymphocytes/Cells_EBV-transformed_lymphocytes.ENSG00000263006.2.wgt.RDat	ROCK1P1	18	109065	122219	0.482	rs948263	3.11	rs4797876	0.290897	6.38	2.061	310	11	enet	0.31	4e-11	2.09307	0.0363	0.511568
Cells_EBV-transformed_lymphocytes	./WEIGHTS//Cells_EBV-transformed_lymphocytes/Cells_EBV-transformed_lymphocytes.ENSG00000100221.6.wgt.RDat	JOSD1	22	39081548	39097561	0.172	rs5757395	-3.31	rs5750668	0.02495	-3.83	0.961	374	374	blup	0.043	0.014	-2.0881	0.03679	0.515815
Cells_EBV-transformed_lymphocytes	./WEIGHTS//Cells_EBV-transformed_lymphocytes/Cells_EBV-transformed_lymphocytes.ENSG00000196511.9.wgt.RDat	TPK1	7	144149034	144533488	0.186	rs11760211	2.9	rs6962350	0.239075	-5.82	-2.084	382	1	top1	0.24	1.5e-08	2.084	0.03716	0.518344
Cells_EBV-transformed_lymphocytes	./WEIGHTS//Cells_EBV-transformed_lymphocytes/Cells_EBV-transformed_lymphocytes.ENSG00000211553.1.wgt.RDat	AC118278.1	4	130242	130349	0.4842	rs7699689	2.09	rs7699689	0.297636	-6.51	2.094	154	5	lasso	0.32	2.3e-11	-2.0832	0.03724	0.516823
Cells_EBV-transformed_lymphocytes	./WEIGHTS//Cells_EBV-transformed_lymphocytes/Cells_EBV-transformed_lymphocytes.ENSG00000249664.1.wgt.RDat	CTD-2227C6.2	5	82308104	82308928	0.357	rs6885068	-3.39	rs10462394	0.281625	5.92	2.079	403	1	top1	0.28	5.4e-10	2.079	0.03762	0.51946
Cells_EBV-transformed_lymphocytes	./WEIGHTS//Cells_EBV-transformed_lymphocytes/Cells_EBV-transformed_lymphocytes.ENSG00000083454.17.wgt.RDat	P2RX5	17	3575493	3599698	0.544	rs150846	-2.94	rs2293881	0.108	-5.16	-0.691	531	531	blup	0.21	1.1e-07	2.0786	0.0377	0.517949
Cells_EBV-transformed_lymphocytes	./WEIGHTS//Cells_EBV-transformed_lymphocytes/Cells_EBV-transformed_lymphocytes.ENSG00000256143.1.wgt.RDat	Z95704.5	4	123966	125423	0.3399	rs7699689	2.09	rs7699689	0.169617	-5.62	2.094	151	4	lasso	0.2	4.1e-07	-2.0754	0.03795	0.518776
Cells_EBV-transformed_lymphocytes	./WEIGHTS//Cells_EBV-transformed_lymphocytes/Cells_EBV-transformed_lymphocytes.ENSG00000115486.7.wgt.RDat	GGCX	2	85772404	85788670	0.547	rs10460585	2.54	rs2028900	0.30544	6.34	-2.072	473	1	top1	0.31	7.6e-11	-2.072	0.0383	0.520956
Cells_EBV-transformed_lymphocytes	./WEIGHTS//Cells_EBV-transformed_lymphocytes/Cells_EBV-transformed_lymphocytes.ENSG00000083457.7.wgt.RDat	ITGAE	17	3617922	3704537	0.332	rs150846	-2.94	rs2293881	0.03	-4.33	-0.691	513	513	blup	0.091	0.00058	2.0715	0.0383	0.518377
Cells_EBV-transformed_lymphocytes	./WEIGHTS//Cells_EBV-transformed_lymphocytes/Cells_EBV-transformed_lymphocytes.ENSG00000266972.1.wgt.RDat	LRRC37A9P	17	34239639	34245014	0.402	rs2376179	-2.55	rs2735475	0.185	-5.43	-2.07	319	1	top1	0.18	8.9e-07	2.07	0.0385	0.518517
Cells_EBV-transformed_lymphocytes	./WEIGHTS//Cells_EBV-transformed_lymphocytes/Cells_EBV-transformed_lymphocytes.ENSG00000140575.8.wgt.RDat	IQGAP1	15	90931450	91045475	0.317	rs7182610	-2.45	rs1008507	-0.00604	3.38	2.04	409	12	enet	0.11	0.00016	2.06647	0.03878	0.519728
Cells_EBV-transformed_lymphocytes	./WEIGHTS//Cells_EBV-transformed_lymphocytes/Cells_EBV-transformed_lymphocytes.ENSG00000137574.6.wgt.RDat	TGS1	8	56685701	56738007	0.333	rs17813588	2.63	rs7828202	0.226502	-5.43	-2.065	407	1	top1	0.23	4e-08	2.065	0.03892	0.51906
Cells_EBV-transformed_lymphocytes	./WEIGHTS//Cells_EBV-transformed_lymphocytes/Cells_EBV-transformed_lymphocytes.ENSG00000205560.8.wgt.RDat	CPT1B	22	51007290	51017096	0.5	rs3091399	3.72	rs3213445	0.10678	-5.05	-0.696	296	8	lasso	0.27	1.3e-09	2.0624	0.03917	0.519858
Cells_EBV-transformed_lymphocytes	./WEIGHTS//Cells_EBV-transformed_lymphocytes/Cells_EBV-transformed_lymphocytes.ENSG00000117481.6.wgt.RDat	NSUN4	1	46805849	46830824	0.6134	rs3766235	2.94	rs17361749	0.312008	-6.27	-2.059	375	1	top1	0.31	4.4e-11	2.059	0.0395	0.521705
Cells_EBV-transformed_lymphocytes	./WEIGHTS//Cells_EBV-transformed_lymphocytes/Cells_EBV-transformed_lymphocytes.ENSG00000101019.17.wgt.RDat	UQCC1	20	33890369	33999944	0.164	rs224371	2.01	rs6087705	0.0333	-4.11	1.55	329	329	blup	0.049	0.0098	-2.059	0.0395	0.519197
Cells_EBV-transformed_lymphocytes	./WEIGHTS//Cells_EBV-transformed_lymphocytes/Cells_EBV-transformed_lymphocytes.ENSG00000111906.13.wgt.RDat	HDDC2	6	125542991	125623282	0.264	rs9491343	-3.26	rs2243390	-0.00273	-3.4	-2.571	423	423	blup	0.099	0.00035	2.05764	0.0396	0.518021
Cells_EBV-transformed_lymphocytes	./WEIGHTS//Cells_EBV-transformed_lymphocytes/Cells_EBV-transformed_lymphocytes.ENSG00000270823.1.wgt.RDat	hsa-mir-335	7	130135635	130138259	0.229	rs6946506	3.35	rs3807344	-0.005731	3.16	0.718	399	399	blup	0.07	0.0023	2.05177	0.040192	0.523262
Cells_EBV-transformed_lymphocytes	./WEIGHTS//Cells_EBV-transformed_lymphocytes/Cells_EBV-transformed_lymphocytes.ENSG00000094975.9.wgt.RDat	SUCO	1	172501489	172580971	0.2513	rs859665	3.38	rs10911920	0.020461	3.51	1.853	393	393	blup	0.073	0.002	2.04668	0.0407	0.527364
Cells_EBV-transformed_lymphocytes	./WEIGHTS//Cells_EBV-transformed_lymphocytes/Cells_EBV-transformed_lymphocytes.ENSG00000124164.11.wgt.RDat	VAPB	20	56964178	57026157	0.653	rs10460622	3.65	rs6100061	0.364	7.12	-1.982	634	10	lasso	0.41	4.7e-15	-2.035	0.0419	0.540352
Cells_EBV-transformed_lymphocytes	./WEIGHTS//Cells_EBV-transformed_lymphocytes/Cells_EBV-transformed_lymphocytes.ENSG00000167543.11.wgt.RDat	TP53I13	17	27893070	27900175	0.133	rs8077048	-2.73	rs3097118	0.0487	3.81	1.551	313	313	blup	0.065	0.0034	2.0335	0.042	0.539099
Cells_EBV-transformed_lymphocytes	./WEIGHTS//Cells_EBV-transformed_lymphocytes/Cells_EBV-transformed_lymphocytes.ENSG00000117226.7.wgt.RDat	GBP3	1	89472349	89488577	0.5763	rs12401845	2.99	rs17433780	0.461937	-7.54	-2.061	343	13	enet	0.5	3.9e-19	2.03255	0.0421	0.537857
Cells_EBV-transformed_lymphocytes	./WEIGHTS//Cells_EBV-transformed_lymphocytes/Cells_EBV-transformed_lymphocytes.ENSG00000123411.10.wgt.RDat	IKZF4	12	56401443	56432219	0.423	rs773643	2.82	rs772923	0.048977	4.86	1.729	286	38	enet	0.26	3.3e-09	2.03171	0.04218	0.536373
Cells_EBV-transformed_lymphocytes	./WEIGHTS//Cells_EBV-transformed_lymphocytes/Cells_EBV-transformed_lymphocytes.ENSG00000132313.10.wgt.RDat	MRPL35	2	86426478	86440917	0.303	rs1370452	2.57	rs10167259	0.13029	4.06	-2.055	450	24	enet	0.14	2e-05	-2.024	0.043	0.544269
Cells_EBV-transformed_lymphocytes	./WEIGHTS//Cells_EBV-transformed_lymphocytes/Cells_EBV-transformed_lymphocytes.ENSG00000103995.9.wgt.RDat	CEP152	15	49005125	49102791	0.293	rs16961984	-2.78	rs7175415	0.013	-4.06	-1.342	347	36	enet	0.15	1.3e-05	2.01803	0.04359	0.549194
Cells_EBV-transformed_lymphocytes	./WEIGHTS//Cells_EBV-transformed_lymphocytes/Cells_EBV-transformed_lymphocytes.ENSG00000153113.19.wgt.RDat	CAST	5	95860971	96115299	0.409	rs27397	-4.75	rs152005	0.204229	5.59	0.686	463	14	enet	0.21	1.2e-07	2.01345	0.04407	0.552694
Cells_EBV-transformed_lymphocytes	./WEIGHTS//Cells_EBV-transformed_lymphocytes/Cells_EBV-transformed_lymphocytes.ENSG00000251287.4.wgt.RDat	ALG1L2	3	129800674	129832070	0.351	rs13080253	-2.4	rs9855777	0.122232	4.47	-1.957	330	330	blup	0.15	1.1e-05	-2.01293	0.044122	0.55082
Cells_EBV-transformed_lymphocytes	./WEIGHTS//Cells_EBV-transformed_lymphocytes/Cells_EBV-transformed_lymphocytes.ENSG00000246273.2.wgt.RDat	SBF2-AS1	11	9779839	9832866	0.208	rs11042260	-2.7	rs10840269	0.117256	4.07	-2.01	368	1	top1	0.12	9.9e-05	-2.01	0.04443	0.552144
Cells_EBV-transformed_lymphocytes	./WEIGHTS//Cells_EBV-transformed_lymphocytes/Cells_EBV-transformed_lymphocytes.ENSG00000101751.6.wgt.RDat	POLI	18	51795774	51847636	0.371	rs4940337	-3.04	rs3730783	0.307404	-6.13	2.009	333	1	top1	0.31	6.4e-11	-2.009	0.0445	0.550511
Cells_EBV-transformed_lymphocytes	./WEIGHTS//Cells_EBV-transformed_lymphocytes/Cells_EBV-transformed_lymphocytes.ENSG00000269473.1.wgt.RDat	CTD-2619J13.19	19	58951815	58957216	0.249	rs893179	2.57	rs11669741	0.018531	-4.04	1.64	301	301	blup	0.071	0.0023	-2.00934	0.0445	0.548032
Cells_EBV-transformed_lymphocytes	./WEIGHTS//Cells_EBV-transformed_lymphocytes/Cells_EBV-transformed_lymphocytes.ENSG00000114446.4.wgt.RDat	IFT57	3	107879659	107941417	0.317	rs162066	2.27	rs721328	0.189727	-5.16	2.008	407	1	top1	0.19	6.1e-07	-2.008	0.044643	0.547327
Cells_EBV-transformed_lymphocytes	./WEIGHTS//Cells_EBV-transformed_lymphocytes/Cells_EBV-transformed_lymphocytes.ENSG00000106153.12.wgt.RDat	CHCHD2	7	56169262	56174269	0.369	rs13226516	-2.71	rs13222366	0.162525	-5.23	1.235	268	5	lasso	0.25	6.9e-09	-2.00766	0.044679	0.545323
Cells_EBV-transformed_lymphocytes	./WEIGHTS//Cells_EBV-transformed_lymphocytes/Cells_EBV-transformed_lymphocytes.ENSG00000231184.2.wgt.RDat	FAM58DP	13	19956348	19957525	0.281	rs9578201	3.02	rs4569114	0.17966	5.24	-1.866	354	5	lasso	0.22	6.1e-08	-2.00532	0.0449	0.545585
Cells_EBV-transformed_lymphocytes	./WEIGHTS//Cells_EBV-transformed_lymphocytes/Cells_EBV-transformed_lymphocytes.ENSG00000102858.8.wgt.RDat	MGRN1	16	4666494	4740975	0.338	rs4038782	2.78	rs841219	0.296817	-6.17	2.001	419	1	top1	0.3	1.6e-10	-2.001	0.0454	0.549219
Cells_EBV-transformed_lymphocytes	./WEIGHTS//Cells_EBV-transformed_lymphocytes/Cells_EBV-transformed_lymphocytes.ENSG00000133789.10.wgt.RDat	SWAP70	11	9685624	9774538	0.509	rs11042260	-2.7	rs10840269	0.29197	6.1	-2.01	358	23	enet	0.29	2.1e-10	-1.99768	0.04575	0.551015
Cells_EBV-transformed_lymphocytes	./WEIGHTS//Cells_EBV-transformed_lymphocytes/Cells_EBV-transformed_lymphocytes.ENSG00000169764.10.wgt.RDat	UGP2	2	64068074	64118696	0.358	rs1878506	3.26	rs11125981	0.01556	-3.45	-1.818	320	320	blup	0.047	0.011	1.9974	0.0458	0.549198
Cells_EBV-transformed_lymphocytes	./WEIGHTS//Cells_EBV-transformed_lymphocytes/Cells_EBV-transformed_lymphocytes.ENSG00000160678.7.wgt.RDat	S100A1	1	153600402	153604509	0.2886	rs4309017	-3.77	rs3795396	0.151052	4.75	-1.733	407	3	lasso	0.16	6.5e-06	-1.99576	0.046	0.549188
Cells_EBV-transformed_lymphocytes	./WEIGHTS//Cells_EBV-transformed_lymphocytes/Cells_EBV-transformed_lymphocytes.ENSG00000183615.5.wgt.RDat	FAM167B	1	32712834	32714457	0.3468	rs640991	3.66	rs3795425	0.180476	5.09	-1.995	197	1	top1	0.18	1.2e-06	-1.995	0.046	0.5468
Cells_EBV-transformed_lymphocytes	./WEIGHTS//Cells_EBV-transformed_lymphocytes/Cells_EBV-transformed_lymphocytes.ENSG00000075568.12.wgt.RDat	TMEM131	2	98372803	98612388	0.157	rs13033383	-3.52	rs1982336	0.0133	4.04	1.824	254	254	blup	0.072	0.0021	1.9938	0.0462	0.5468
Cells_EBV-transformed_lymphocytes	./WEIGHTS//Cells_EBV-transformed_lymphocytes/Cells_EBV-transformed_lymphocytes.ENSG00000157653.7.wgt.RDat	C9orf43	9	116172966	116191964	0.339	rs13294922	-3.31	rs10116799	0.32464	-6.21	1.993	565	1	top1	0.32	1.5e-11	-1.993	0.04626	0.54515
Cells_EBV-transformed_lymphocytes	./WEIGHTS//Cells_EBV-transformed_lymphocytes/Cells_EBV-transformed_lymphocytes.ENSG00000174652.13.wgt.RDat	ZNF266	19	9523272	9546254	0.837	rs1469082	2.38	rs11880207	0.744542	-9.59	-1.999	393	6	lasso	0.77	4.2e-38	1.99298	0.04626	0.54281
Cells_EBV-transformed_lymphocytes	./WEIGHTS//Cells_EBV-transformed_lymphocytes/Cells_EBV-transformed_lymphocytes.ENSG00000166896.3.wgt.RDat	XRCC6BP1	12	58335324	58351052	0.408	rs7974557	2.99	rs10877041	0.398716	-6.86	1.992	414	1	top1	0.4	1.8e-14	-1.992	0.04637	0.541776
Cells_EBV-transformed_lymphocytes	./WEIGHTS//Cells_EBV-transformed_lymphocytes/Cells_EBV-transformed_lymphocytes.ENSG00000233806.3.wgt.RDat	AC131097.3	2	242823514	243020873	0.226	rs6605267	-3.16	rs6737774	0.16976	4.73	-1.901	162	3	lasso	0.18	1.8e-06	-1.9897	0.0466	0.542146
Cells_EBV-transformed_lymphocytes	./WEIGHTS//Cells_EBV-transformed_lymphocytes/Cells_EBV-transformed_lymphocytes.ENSG00000272589.1.wgt.RDat	ZSWIM8-AS1	10	75556272	75560317	0.155	rs2131960	2.45	rs4746139	0.123671	-4.39	1.989	236	1	top1	0.12	6.4e-05	-1.989	0.0467	0.541008
Cells_EBV-transformed_lymphocytes	./WEIGHTS//Cells_EBV-transformed_lymphocytes/Cells_EBV-transformed_lymphocytes.ENSG00000261428.1.wgt.RDat	RP11-16P6.1	2	223431624	223434438	0.211	rs3795884	-2.93	rs6717582	-0.00814	-3.21	-0.184	465	465	blup	0.013	0.12	-1.9884	0.0468	0.539878
Cells_EBV-transformed_lymphocytes	./WEIGHTS//Cells_EBV-transformed_lymphocytes/Cells_EBV-transformed_lymphocytes.ENSG00000157551.13.wgt.RDat	KCNJ15	21	39628663	39679279	0.35	rs1475877	-3.29	rs464729	-0.001503	-3.21	-0.778	593	47	enet	0.1	0.00032	1.9853	0.0471	0.541056
Cells_EBV-transformed_lymphocytes	./WEIGHTS//Cells_EBV-transformed_lymphocytes/Cells_EBV-transformed_lymphocytes.ENSG00000196391.6.wgt.RDat	ZNF774	15	90895477	90909324	0.226	rs7182610	-2.45	rs12161988	0.05529	3.48	1.985	399	1	top1	0.055	0.0064	1.985	0.04714	0.53925
Cells_EBV-transformed_lymphocytes	./WEIGHTS//Cells_EBV-transformed_lymphocytes/Cells_EBV-transformed_lymphocytes.ENSG00000158715.5.wgt.RDat	SLC45A3	1	205626979	205649587	0.3491	rs963550	2.9	rs746110	0.022905	3.43	1.982	429	1	top1	0.023	0.057	1.982	0.0475	0.541104
Cells_EBV-transformed_lymphocytes	./WEIGHTS//Cells_EBV-transformed_lymphocytes/Cells_EBV-transformed_lymphocytes.ENSG00000170571.7.wgt.RDat	EMB	5	49692026	49739082	0.288	rs7705385	-2.49	rs13185634	0.032788	3.65	0.729	183	183	blup	0.086	0.00083	1.98156	0.04753	0.539199
Cells_EBV-transformed_lymphocytes	./WEIGHTS//Cells_EBV-transformed_lymphocytes/Cells_EBV-transformed_lymphocytes.ENSG00000100116.12.wgt.RDat	GCAT	22	38203912	38213183	0.349	rs4821642	-3.09	rs3788530	0.04787	-4.75	-1.537	416	4	lasso	0.2	2.8e-07	1.9785	0.04787	0.540812
Cells_EBV-transformed_lymphocytes	./WEIGHTS//Cells_EBV-transformed_lymphocytes/Cells_EBV-transformed_lymphocytes.ENSG00000213221.4.wgt.RDat	DNLZ	9	139254058	139258241	0.658	rs11145835	-3.2	rs11145958	-0.004362	3.84	-0.108	373	14	lasso	0.023	0.058	-1.9785	0.04788	0.538699
Cells_EBV-transformed_lymphocytes	./WEIGHTS//Cells_EBV-transformed_lymphocytes/Cells_EBV-transformed_lymphocytes.ENSG00000137860.7.wgt.RDat	SLC28A2	15	45544428	45568149	0.198	rs872192	-3.33	rs1719250	0.03934	-4.11	-3.262	343	343	blup	0.097	0.00038	1.97827	0.0479	0.536716
Cells_EBV-transformed_lymphocytes	./WEIGHTS//Cells_EBV-transformed_lymphocytes/Cells_EBV-transformed_lymphocytes.ENSG00000257303.1.wgt.RDat	RP11-977G19.11	12	56693926	56708592	0.582	rs773643	2.82	rs17118403	0.22622	-5.13	1.978	260	1	top1	0.23	4.1e-08	-1.978	0.04793	0.53486
Cells_EBV-transformed_lymphocytes	./WEIGHTS//Cells_EBV-transformed_lymphocytes/Cells_EBV-transformed_lymphocytes.ENSG00000167306.14.wgt.RDat	MYO5B	18	47349183	47721463	0.254	rs11659765	-3.55	rs1790786	0.232295	5.33	-1.974	593	1	top1	0.23	2.6e-08	-1.974	0.0484	0.537909
Cells_EBV-transformed_lymphocytes	./WEIGHTS//Cells_EBV-transformed_lymphocytes/Cells_EBV-transformed_lymphocytes.ENSG00000070081.11.wgt.RDat	NUCB2	11	17229700	17371521	0.4	rs7951242	2.97	rs214092	0.384264	6.76	-1.732	539	12	lasso	0.39	4.3e-14	-1.96852	0.04901	0.542483
Cells_EBV-transformed_lymphocytes	./WEIGHTS//Cells_EBV-transformed_lymphocytes/Cells_EBV-transformed_lymphocytes.ENSG00000268340.1.wgt.RDat	RP3-477O4.16	20	34106682	34107108	0.248	rs224371	2.01	rs6060435	0.0768	4.01	1.966	315	1	top1	0.077	0.0015	1.966	0.0493	0.543493
Cells_EBV-transformed_lymphocytes	./WEIGHTS//Cells_EBV-transformed_lymphocytes/Cells_EBV-transformed_lymphocytes.ENSG00000174137.8.wgt.RDat	FAM53A	4	1619642	1686029	0.5398	rs2854918	-3.1	rs798741	0.242908	5.96	-2.332	273	9	lasso	0.26	2.1e-09	-1.9658	0.04932	0.54153
Cells_EBV-transformed_lymphocytes	./WEIGHTS//Cells_EBV-transformed_lymphocytes/Cells_EBV-transformed_lymphocytes.ENSG00000099290.11.wgt.RDat	FAM21A	10	51827648	51893269	0.673	rs10763354	-2.66	rs2338050	0.358365	-6.57	1.965	262	1	top1	0.36	7.7e-13	-1.965	0.0494	0.540238
Cells_EBV-transformed_lymphocytes	./WEIGHTS//Cells_EBV-transformed_lymphocytes/Cells_EBV-transformed_lymphocytes.ENSG00000204110.6.wgt.RDat	RP1-153P14.8	6	37475124	37503392	0.405	rs2395672	-2.29	rs1757181	0.230389	5.62	1.963	489	1	top1	0.23	3e-08	1.963	0.0496	0.540265
Cells_EBV-transformed_lymphocytes	./WEIGHTS//Cells_EBV-transformed_lymphocytes/Cells_EBV-transformed_lymphocytes.ENSG00000255328.1.wgt.RDat	RP11-326C3.12	11	327171	330122	0.395	rs2293745	-3.34	rs11246068	0.283992	5.79	1.963	330	1	top1	0.28	4.4e-10	1.963	0.04965	0.538663
Cells_EBV-transformed_lymphocytes	./WEIGHTS//Cells_EBV-transformed_lymphocytes/Cells_EBV-transformed_lymphocytes.ENSG00000170145.4.wgt.RDat	SIK2	11	111473115	111601577	0.203	rs17565975	-3.29	rs4936661	0.075905	4.02	-2.651	388	388	blup	0.081	0.0012	-1.95968	0.05003	0.54064
Cells_EBV-transformed_lymphocytes	./WEIGHTS//Cells_EBV-transformed_lymphocytes/Cells_EBV-transformed_lymphocytes.ENSG00000271581.1.wgt.RDat	XXbac-BPG248L24.12	6	31324424	31325414	0.295	rs3819299	-14.37	rs2523578	0.056231	-4.25	6.1	217	217	blup	0.098	0.00036	-1.9585	0.0502	0.540342
Cells_EBV-transformed_lymphocytes	./WEIGHTS//Cells_EBV-transformed_lymphocytes/Cells_EBV-transformed_lymphocytes.ENSG00000145725.15.wgt.RDat	PPIP5K2	5	102455856	102548500	0.377	rs674726	2.4	rs34822	0.353484	6.82	1.957	320	1	top1	0.35	1.2e-12	1.957	0.05035	0.539831
Cells_EBV-transformed_lymphocytes	./WEIGHTS//Cells_EBV-transformed_lymphocytes/Cells_EBV-transformed_lymphocytes.ENSG00000234353.2.wgt.RDat	AP000347.4	22	23980679	23982949	0.278	rs9624207	-3.51	rs8140340	0.08104	4.73	-2.156	472	4	lasso	0.18	1.1e-06	-1.9568	0.05037	0.537936
Cells_EBV-transformed_lymphocytes	./WEIGHTS//Cells_EBV-transformed_lymphocytes/Cells_EBV-transformed_lymphocytes.ENSG00000106477.14.wgt.RDat	CEP41	7	130033612	130082274	0.227	rs6946506	3.35	rs888397	-0.006912	3.83	3.288	389	389	blup	0.057	0.0058	1.95577	0.050492	0.537141
Cells_EBV-transformed_lymphocytes	./WEIGHTS//Cells_EBV-transformed_lymphocytes/Cells_EBV-transformed_lymphocytes.ENSG00000182827.8.wgt.RDat	ACBD3	1	226332380	226374431	0.2425	rs17580122	3.58	rs1043641	0.138733	-4.67	2.293	421	8	enet	0.15	7.6e-06	-1.95498	0.0506	0.536203
Cells_EBV-transformed_lymphocytes	./WEIGHTS//Cells_EBV-transformed_lymphocytes/Cells_EBV-transformed_lymphocytes.ENSG00000182087.8.wgt.RDat	TMEM259	19	1009732	1021117	0.374	rs2930884	-2.71	rs11085234	0.000133	-3.31	-0.411	468	468	blup	0.056	0.0063	1.95079	0.05108	0.5392
Cells_EBV-transformed_lymphocytes	./WEIGHTS//Cells_EBV-transformed_lymphocytes/Cells_EBV-transformed_lymphocytes.ENSG00000137310.7.wgt.RDat	TCF19	6	31126319	31131992	0.522	rs3819299	-14.37	rs2233955	0.076452	4.59	-1.853	175	15	enet	0.19	5e-07	-1.95097	0.0511	0.537336
Cells_EBV-transformed_lymphocytes	./WEIGHTS//Cells_EBV-transformed_lymphocytes/Cells_EBV-transformed_lymphocytes.ENSG00000140391.10.wgt.RDat	TSPAN3	15	77336359	77376326	0.405	rs2137111	2.79	rs17394448	0.06796	4.43	2.334	255	20	enet	0.23	2.9e-08	1.94692	0.05154	0.539886
Cells_EBV-transformed_lymphocytes	./WEIGHTS//Cells_EBV-transformed_lymphocytes/Cells_EBV-transformed_lymphocytes.ENSG00000258289.3.wgt.RDat	CHURC1	14	65381079	65411309	0.788	rs11629135	-3.82	rs10151701	0.67011	8.87	-1.72	493	11	lasso	0.69	1.1e-30	-1.9461	0.0516	0.538452
Cells_EBV-transformed_lymphocytes	./WEIGHTS//Cells_EBV-transformed_lymphocytes/Cells_EBV-transformed_lymphocytes.ENSG00000063245.10.wgt.RDat	EPN1	19	56186592	56221224	0.354	rs2902925	2.96	rs8100685	-0.004677	-3.47	0.071	566	566	blup	0.053	0.0074	1.94503	0.05177	0.538172
Cells_EBV-transformed_lymphocytes	./WEIGHTS//Cells_EBV-transformed_lymphocytes/Cells_EBV-transformed_lymphocytes.ENSG00000230291.4.wgt.RDat	RP11-244J10.1	12	80496676	80497113	0.192	rs7296335	2.56	rs11114440	0.112142	-4.36	1.941	319	3	lasso	0.12	8.3e-05	-1.94458	0.05183	0.536755
Cells_EBV-transformed_lymphocytes	./WEIGHTS//Cells_EBV-transformed_lymphocytes/Cells_EBV-transformed_lymphocytes.ENSG00000228252.4.wgt.RDat	COL6A4P2	3	129931666	129992649	0.388	rs13080253	-2.4	rs9289367	0.082781	5.18	-1.917	337	5	lasso	0.15	9.7e-06	-1.9444	0.051848	0.534915
Cells_EBV-transformed_lymphocytes	./WEIGHTS//Cells_EBV-transformed_lymphocytes/Cells_EBV-transformed_lymphocytes.ENSG00000219392.1.wgt.RDat	RP1-265C24.5	6	28083406	28084329	0.1391	rs2232422	7.18	rs9295762	0.13371	-4.19	-1.944	478	1	top1	0.13	3.2e-05	1.944	0.0519	0.533438
Cells_EBV-transformed_lymphocytes	./WEIGHTS//Cells_EBV-transformed_lymphocytes/Cells_EBV-transformed_lymphocytes.ENSG00000168778.7.wgt.RDat	TCTN2	12	124155660	124192948	0.27	rs6488868	-3.16	rs3704	0.162684	-4.6	-1.942	390	1	top1	0.16	4.3e-06	1.942	0.05214	0.533898
Cells_EBV-transformed_lymphocytes	./WEIGHTS//Cells_EBV-transformed_lymphocytes/Cells_EBV-transformed_lymphocytes.ENSG00000169193.7.wgt.RDat	CCDC126	7	23636998	23684327	0.659	rs7791283	-2.67	rs12700451	0.369671	7.03	-1.937	428	1	top1	0.37	2.7e-13	-1.937	0.052745	0.538078
Cells_EBV-transformed_lymphocytes	./WEIGHTS//Cells_EBV-transformed_lymphocytes/Cells_EBV-transformed_lymphocytes.ENSG00000099917.13.wgt.RDat	MED15	22	20850200	20941782	0.401	rs41368547	2.36	rs5995708	0.16065	-4.41	1.932	343	1	top1	0.16	4.9e-06	-1.932	0.05336	0.542328
Cells_EBV-transformed_lymphocytes	./WEIGHTS//Cells_EBV-transformed_lymphocytes/Cells_EBV-transformed_lymphocytes.ENSG00000101158.8.wgt.RDat	NELFCD	20	57556263	57570188	0.491	rs10460622	3.65	rs2295357	-2.23e-06	-3.82	0.237	554	46	enet	0.071	0.0023	-1.932	0.0534	0.540724
Cells_EBV-transformed_lymphocytes	./WEIGHTS//Cells_EBV-transformed_lymphocytes/Cells_EBV-transformed_lymphocytes.ENSG00000242616.3.wgt.RDat	GNG10	9	114423615	114432526	0.254	rs2093458	-3.72	rs7045665	0.178315	5	1.928	505	1	top1	0.18	1.4e-06	1.928	0.05386	0.54337
Cells_EBV-transformed_lymphocytes	./WEIGHTS//Cells_EBV-transformed_lymphocytes/Cells_EBV-transformed_lymphocytes.ENSG00000150456.6.wgt.RDat	N6AMT2	13	21302870	21348097	0.264	rs3858748	2.39	rs2585896	0.12203	4.47	-1.928	507	1	top1	0.12	7.2e-05	-1.928	0.0539	0.541774
Cells_EBV-transformed_lymphocytes	./WEIGHTS//Cells_EBV-transformed_lymphocytes/Cells_EBV-transformed_lymphocytes.ENSG00000232732.5.wgt.RDat	AC073043.1	2	200732119	200775882	0.34	rs952530	-3.83	rs3115418	0.2777	6.33	-1.208	351	23	enet	0.29	2.8e-10	-1.9212	0.0547	0.547801
Cells_EBV-transformed_lymphocytes	./WEIGHTS//Cells_EBV-transformed_lymphocytes/Cells_EBV-transformed_lymphocytes.ENSG00000243679.1.wgt.RDat	RP11-274B21.3	7	128294023	128294776	0.676	rs729302	4.81	rs2402923	0.412025	7.12	0.828	366	366	blup	0.56	3.9e-22	1.91925	0.054953	0.548327
Cells_EBV-transformed_lymphocytes	./WEIGHTS//Cells_EBV-transformed_lymphocytes/Cells_EBV-transformed_lymphocytes.ENSG00000266999.1.wgt.RDat	AC015849.16	17	34220711	34238027	0.426	rs2376179	-2.55	rs2735475	0.137	-5.71	-2.07	320	320	blup	0.23	2.7e-08	1.9164	0.0553	0.549783
Cells_EBV-transformed_lymphocytes	./WEIGHTS//Cells_EBV-transformed_lymphocytes/Cells_EBV-transformed_lymphocytes.ENSG00000197084.4.wgt.RDat	LCE1C	1	152777311	152779107	0.2234	rs7555477	-2.95	rs4845488	0.098545	4.35	-1.915	490	1	top1	0.099	0.00035	-1.915	0.0555	0.549772
Cells_EBV-transformed_lymphocytes	./WEIGHTS//Cells_EBV-transformed_lymphocytes/Cells_EBV-transformed_lymphocytes.ENSG00000240386.2.wgt.RDat	LCE1F	1	152748848	152749445	0.2424	rs7555477	-2.95	rs4845488	0.098889	4.27	-1.915	485	1	top1	0.099	0.00034	-1.915	0.0555	0.547787
Cells_EBV-transformed_lymphocytes	./WEIGHTS//Cells_EBV-transformed_lymphocytes/Cells_EBV-transformed_lymphocytes.ENSG00000055483.15.wgt.RDat	USP36	17	76783463	76837523	0.506	rs8068871	2.91	rs4352096	0.0637	-4.74	0.94	625	9	lasso	0.16	6.8e-06	-1.9144	0.0556	0.5468
Cells_EBV-transformed_lymphocytes	./WEIGHTS//Cells_EBV-transformed_lymphocytes/Cells_EBV-transformed_lymphocytes.ENSG00000239335.4.wgt.RDat	RP11-745O10.2	12	66524549	66528229	0.871	rs10784514	-2.9	rs1168765	0.570928	-8.3	1.913	483	1	top1	0.57	6.7e-23	-1.913	0.05575	0.54631
Cells_EBV-transformed_lymphocytes	./WEIGHTS//Cells_EBV-transformed_lymphocytes/Cells_EBV-transformed_lymphocytes.ENSG00000258230.2.wgt.RDat	RP11-511H9.3	12	102166892	102167533	0.371	rs1566556	-3.41	rs1811338	0.112017	5.05	-2.055	467	7	lasso	0.16	4.8e-06	-1.90833	0.05635	0.550218
Cells_EBV-transformed_lymphocytes	./WEIGHTS//Cells_EBV-transformed_lymphocytes/Cells_EBV-transformed_lymphocytes.ENSG00000199568.1.wgt.RDat	RNU5A-1	15	65588389	65588504	0.305	rs17805775	2.9	rs1561889	-0.00632	3.87	-1.194	322	322	blup	0.087	0.00075	-1.90559	0.0567	0.551665
Cells_EBV-transformed_lymphocytes	./WEIGHTS//Cells_EBV-transformed_lymphocytes/Cells_EBV-transformed_lymphocytes.ENSG00000198917.7.wgt.RDat	C9orf114	9	131581930	131592100	0.296	rs2148851	-2.9	rs2997913	0.025448	-3.98	-2.11	318	6	lasso	0.041	0.016	1.9002	0.05741	0.556592
Cells_EBV-transformed_lymphocytes	./WEIGHTS//Cells_EBV-transformed_lymphocytes/Cells_EBV-transformed_lymphocytes.ENSG00000186469.4.wgt.RDat	GNG2	14	52292913	52446060	0.637	rs17252984	3.16	rs4898718	0.02024	3.38	0.166	737	737	blup	0.13	3e-05	-1.8987	0.0576	0.556461
Cells_EBV-transformed_lymphocytes	./WEIGHTS//Cells_EBV-transformed_lymphocytes/Cells_EBV-transformed_lymphocytes.ENSG00000181031.11.wgt.RDat	RPH3AL	17	62293	236045	0.764	rs4130140	-2.67	rs8066107	0.347	6.57	1.894	290	1	top1	0.35	2.2e-12	1.894	0.0582	0.560277
Cells_EBV-transformed_lymphocytes	./WEIGHTS//Cells_EBV-transformed_lymphocytes/Cells_EBV-transformed_lymphocytes.ENSG00000213901.6.wgt.RDat	SLC23A3	2	220026181	220034817	0.186	rs35328001	-3.05	rs2293081	-0.00323	3.74	-1.229	376	16	enet	0.058	0.0053	-1.8905	0.0587	0.563108
Cells_EBV-transformed_lymphocytes	./WEIGHTS//Cells_EBV-transformed_lymphocytes/Cells_EBV-transformed_lymphocytes.ENSG00000228326.1.wgt.RDat	RP11-109G10.2	10	51532102	51532572	0.248	rs983814	2.25	rs2338050	-0.004146	-3.05	1.965	103	103	blup	0.063	0.0038	-1.88832	0.059	0.564007
Cells_EBV-transformed_lymphocytes	./WEIGHTS//Cells_EBV-transformed_lymphocytes/Cells_EBV-transformed_lymphocytes.ENSG00000123427.11.wgt.RDat	METTL21B	12	58165389	58176324	0.412	rs7974557	2.99	rs10783847	0.347022	6.97	1.888	354	1	top1	0.35	2.1e-12	1.888	0.05903	0.562328
Cells_EBV-transformed_lymphocytes	./WEIGHTS//Cells_EBV-transformed_lymphocytes/Cells_EBV-transformed_lymphocytes.ENSG00000177182.6.wgt.RDat	CLVS1	8	61969717	62413115	0.448	rs7013249	-2.84	rs10104116	0.181913	-5.35	1.526	456	456	blup	0.22	8.4e-08	-1.887	0.05916	0.561609
Cells_EBV-transformed_lymphocytes	./WEIGHTS//Cells_EBV-transformed_lymphocytes/Cells_EBV-transformed_lymphocytes.ENSG00000011258.11.wgt.RDat	MBTD1	17	49254786	49337427	0.33	rs12945389	4.25	rs4794230	0.0738	-4.32	2.426	447	41	enet	0.12	6.9e-05	-1.8871	0.0592	0.560044
Cells_EBV-transformed_lymphocytes	./WEIGHTS//Cells_EBV-transformed_lymphocytes/Cells_EBV-transformed_lymphocytes.ENSG00000169570.5.wgt.RDat	DTWD2	5	118173017	118324240	0.268	rs2678070	3.39	rs439156	0.003569	3.54	0.542	403	403	blup	0.083	0.00099	-1.88155	0.0599	0.564712
Cells_EBV-transformed_lymphocytes	./WEIGHTS//Cells_EBV-transformed_lymphocytes/Cells_EBV-transformed_lymphocytes.ENSG00000131100.8.wgt.RDat	ATP6V1E1	22	18074902	18111584	0.435	rs5747112	-3.55	rs5746449	0.09628	-4.31	1.881	590	1	top1	0.096	0.00041	-1.881	0.05997	0.563429
Cells_EBV-transformed_lymphocytes	./WEIGHTS//Cells_EBV-transformed_lymphocytes/Cells_EBV-transformed_lymphocytes.ENSG00000260030.1.wgt.RDat	RP11-686F15.2	12	54148142	54155888	0.38	rs930900	2.2	rs7297433	-0.00778	3.32	-1.723	411	3	lasso	-0.00092	0.35	-1.88031	0.06007	0.562436
Cells_EBV-transformed_lymphocytes	./WEIGHTS//Cells_EBV-transformed_lymphocytes/Cells_EBV-transformed_lymphocytes.ENSG00000168724.10.wgt.RDat	DNAJC21	5	34929698	34959069	0.472	rs10521017	2.89	rs17304200	0.128198	5.45	-1.478	515	3	lasso	0.19	8.6e-07	-1.8748	0.06082	0.567515
Cells_EBV-transformed_lymphocytes	./WEIGHTS//Cells_EBV-transformed_lymphocytes/Cells_EBV-transformed_lymphocytes.ENSG00000250892.1.wgt.RDat	RP11-1365D11.1	4	195198	198798	0.2358	rs7699689	2.09	rs7699689	0.003125	-3.98	2.094	179	179	blup	0.05	0.0091	-1.8714	0.0613	0.570048
Cells_EBV-transformed_lymphocytes	./WEIGHTS//Cells_EBV-transformed_lymphocytes/Cells_EBV-transformed_lymphocytes.ENSG00000055955.11.wgt.RDat	ITIH4	3	52846991	52864755	0.411	rs13088281	-1.96	rs4481150	0.167187	-5.62	1.606	389	36	enet	0.2	2e-07	-1.87034	0.061436	0.569376
Cells_EBV-transformed_lymphocytes	./WEIGHTS//Cells_EBV-transformed_lymphocytes/Cells_EBV-transformed_lymphocytes.ENSG00000129103.13.wgt.RDat	SUMF2	7	56131695	56148363	0.281	rs13226516	-2.71	rs6970842	-0.004883	3.66	1.508	278	14	enet	0.012	0.12	1.87031	0.061441	0.567499
Cells_EBV-transformed_lymphocytes	./WEIGHTS//Cells_EBV-transformed_lymphocytes/Cells_EBV-transformed_lymphocytes.ENSG00000203875.6.wgt.RDat	SNHG5	6	86370710	86388451	0.769	rs9450234	2.58	rs1059307	0.640862	-8.65	-1.835	335	33	enet	0.64	2.1e-27	1.86468	0.0622	0.572575
Cells_EBV-transformed_lymphocytes	./WEIGHTS//Cells_EBV-transformed_lymphocytes/Cells_EBV-transformed_lymphocytes.ENSG00000255423.1.wgt.RDat	EBLN2	3	73110810	73112488	0.332	rs1490508	-3.08	rs9310260	0.001168	3.43	2.582	467	27	enet	0.042	0.015	1.86453	0.062247	0.571085
Cells_EBV-transformed_lymphocytes	./WEIGHTS//Cells_EBV-transformed_lymphocytes/Cells_EBV-transformed_lymphocytes.ENSG00000197217.8.wgt.RDat	ENTPD4	8	23243296	23315208	0.544	rs6988827	-3.28	rs7843529	0.042887	-3.89	-1.214	591	11	lasso	0.13	3.2e-05	1.8621	0.06258	0.57222
Cells_EBV-transformed_lymphocytes	./WEIGHTS//Cells_EBV-transformed_lymphocytes/Cells_EBV-transformed_lymphocytes.ENSG00000186603.4.wgt.RDat	HPDL	1	45792545	45794347	0.1804	rs16832309	-3.09	rs3219472	0.012625	3.38	-1.716	289	12	enet	0.026	0.046	-1.86215	0.0626	0.570495
Cells_EBV-transformed_lymphocytes	./WEIGHTS//Cells_EBV-transformed_lymphocytes/Cells_EBV-transformed_lymphocytes.ENSG00000148180.12.wgt.RDat	GSN	9	123970072	124095121	0.169	rs167396	-2.8	rs992669	0.156866	-4.41	-1.862	418	1	top1	0.16	6.4e-06	1.862	0.0626	0.568599
Cells_EBV-transformed_lymphocytes	./WEIGHTS//Cells_EBV-transformed_lymphocytes/Cells_EBV-transformed_lymphocytes.ENSG00000142534.2.wgt.RDat	RPS11	19	49999631	50002946	0.324	rs4801799	-3.23	rs1055637	0.096387	-4.25	1.538	370	7	lasso	0.12	9.2e-05	-1.86114	0.06272	0.567803
Cells_EBV-transformed_lymphocytes	./WEIGHTS//Cells_EBV-transformed_lymphocytes/Cells_EBV-transformed_lymphocytes.ENSG00000223510.2.wgt.RDat	CDRT15	17	14138990	14140179	0.529	rs12601280	2.62	rs10852819	0.231	-6.01	-1.893	635	9	lasso	0.41	8.7e-15	1.8585	0.0631	0.569358
Cells_EBV-transformed_lymphocytes	./WEIGHTS//Cells_EBV-transformed_lymphocytes/Cells_EBV-transformed_lymphocytes.ENSG00000127578.6.wgt.RDat	WFIKKN1	16	680932	684116	0.269	rs374950	-2.64	rs2269557	0.162673	5	1.857	467	1	top1	0.16	4.3e-06	1.857	0.0633	0.569284
Cells_EBV-transformed_lymphocytes	./WEIGHTS//Cells_EBV-transformed_lymphocytes/Cells_EBV-transformed_lymphocytes.ENSG00000233231.1.wgt.RDat	HNRNPA1P49	6	166748056	166748959	0.415	rs3778412	-3.59	rs10806847	0.230914	5.93	2.081	729	3	lasso	0.27	1.2e-09	1.85335	0.0638	0.571899
Cells_EBV-transformed_lymphocytes	./WEIGHTS//Cells_EBV-transformed_lymphocytes/Cells_EBV-transformed_lymphocytes.ENSG00000271948.1.wgt.RDat	RP11-242F4.2	8	17082473	17082978	0.367	rs2904674	-3.27	rs4601360	-0.005505	-3.12	2.082	743	743	blup	0.05	0.009	-1.8535	0.06381	0.570119
Cells_EBV-transformed_lymphocytes	./WEIGHTS//Cells_EBV-transformed_lymphocytes/Cells_EBV-transformed_lymphocytes.ENSG00000138685.8.wgt.RDat	FGF2	4	123747863	123819391	0.2005	rs35914000	-3.5	rs13138349	-0.00053	-3.82	0.592	319	11	enet	0.012	0.12	-1.85	0.06432	0.572804
Cells_EBV-transformed_lymphocytes	./WEIGHTS//Cells_EBV-transformed_lymphocytes/Cells_EBV-transformed_lymphocytes.ENSG00000119471.10.wgt.RDat	HSDL2	9	115142217	115234690	0.32	rs11793496	-3.19	rs7019216	0.177447	-5.44	1.844	456	1	top1	0.18	1.5e-06	-1.844	0.06518	0.578578
Cells_EBV-transformed_lymphocytes	./WEIGHTS//Cells_EBV-transformed_lymphocytes/Cells_EBV-transformed_lymphocytes.ENSG00000205959.3.wgt.RDat	RP11-689P11.2	4	8483997	8514337	0.3802	rs7672448	2.95	rs2688243	0.17637	5.57	-1.703	472	5	lasso	0.18	1.6e-06	-1.8431	0.06531	0.577856
Cells_EBV-transformed_lymphocytes	./WEIGHTS//Cells_EBV-transformed_lymphocytes/Cells_EBV-transformed_lymphocytes.ENSG00000243302.3.wgt.RDat	RP11-274B21.2	7	128291239	128292388	0.614	rs729302	4.81	rs2402923	0.344669	6.59	0.828	367	367	blup	0.35	1.5e-12	1.83345	0.066736	0.588568
Cells_EBV-transformed_lymphocytes	./WEIGHTS//Cells_EBV-transformed_lymphocytes/Cells_EBV-transformed_lymphocytes.ENSG00000143674.6.wgt.RDat	MLK4	1	233463514	233520894	0.3904	rs701220	-2.65	rs6671546	0.113833	-4.34	1.832	604	1	top1	0.11	0.00013	-1.832	0.067	0.588997
Cells_EBV-transformed_lymphocytes	./WEIGHTS//Cells_EBV-transformed_lymphocytes/Cells_EBV-transformed_lymphocytes.ENSG00000137822.8.wgt.RDat	TUBGCP4	15	43661419	43699293	0.33	rs34336488	2.47	rs999047	0.07593	4.15	-1.287	269	4	lasso	0.081	0.0012	-1.83126	0.06706	0.587635
Cells_EBV-transformed_lymphocytes	./WEIGHTS//Cells_EBV-transformed_lymphocytes/Cells_EBV-transformed_lymphocytes.ENSG00000263503.1.wgt.RDat	RP11-707O23.5	17	43678235	43679706	0.559	rs173365	-3.79	rs17689918	0.535	7.92	-1.708	109	9	lasso	0.54	4.3e-21	-1.8301	0.0672	0.58698
Cells_EBV-transformed_lymphocytes	./WEIGHTS//Cells_EBV-transformed_lymphocytes/Cells_EBV-transformed_lymphocytes.ENSG00000254860.1.wgt.RDat	TMEM9B-AS1	11	8986321	8999074	0.653	rs11042260	-2.7	rs2653570	0.301483	-6.71	1.864	359	8	enet	0.37	2.2e-13	-1.82921	0.06737	0.586591
Cells_EBV-transformed_lymphocytes	./WEIGHTS//Cells_EBV-transformed_lymphocytes/Cells_EBV-transformed_lymphocytes.ENSG00000188042.5.wgt.RDat	ARL4C	2	235401685	235405697	0.545	rs12472396	-2.82	rs1464264	0.24187	-5.58	1.828	624	1	top1	0.24	1.2e-08	-1.828	0.0675	0.585857
Cells_EBV-transformed_lymphocytes	./WEIGHTS//Cells_EBV-transformed_lymphocytes/Cells_EBV-transformed_lymphocytes.ENSG00000101464.6.wgt.RDat	PIGU	20	33148346	33264910	0.155	rs6088514	2.25	rs6088537	0.0381	-3.96	1.348	319	319	blup	0.057	0.0055	-1.828	0.0675	0.584003
Cells_EBV-transformed_lymphocytes	./WEIGHTS//Cells_EBV-transformed_lymphocytes/Cells_EBV-transformed_lymphocytes.ENSG00000134248.9.wgt.RDat	LAMTOR5	1	110943871	110950146	0.3293	rs7545139	3.56	rs2640493	-0.002814	3.51	1.643	572	572	blup	0.012	0.12	1.82118	0.0686	0.591648
Cells_EBV-transformed_lymphocytes	./WEIGHTS//Cells_EBV-transformed_lymphocytes/Cells_EBV-transformed_lymphocytes.ENSG00000133059.12.wgt.RDat	DSTYK	1	205111632	205180727	0.3506	rs963550	2.9	rs6688045	0.001809	3.56	-1.012	596	596	blup	0.039	0.018	-1.81786	0.0691	0.594086
Cells_EBV-transformed_lymphocytes	./WEIGHTS//Cells_EBV-transformed_lymphocytes/Cells_EBV-transformed_lymphocytes.ENSG00000125629.10.wgt.RDat	INSIG2	2	118846028	118868573	0.22	rs2303330	2.14	rs7589375	0.02798	-4.24	1.553	498	9	lasso	0.081	0.0011	-1.8156	0.0694	0.594795
Cells_EBV-transformed_lymphocytes	./WEIGHTS//Cells_EBV-transformed_lymphocytes/Cells_EBV-transformed_lymphocytes.ENSG00000096070.15.wgt.RDat	BRPF3	6	36164521	36200567	0.198	rs9689522	-2.45	rs1059227	0.131152	4.29	1.814	408	1	top1	0.13	3.8e-05	1.814	0.0697	0.595499
Cells_EBV-transformed_lymphocytes	./WEIGHTS//Cells_EBV-transformed_lymphocytes/Cells_EBV-transformed_lymphocytes.ENSG00000156239.7.wgt.RDat	N6AMT1	21	30244513	30257693	0.211	rs1537093	-2.72	rs2832081	-0.00874	-3.07	1.512	472	472	blup	0.056	0.0061	-1.8124	0.0699	0.595348
Cells_EBV-transformed_lymphocytes	./WEIGHTS//Cells_EBV-transformed_lymphocytes/Cells_EBV-transformed_lymphocytes.ENSG00000239257.1.wgt.RDat	RPL23AP1	6	29694446	29694659	0.3822	rs1362126	-8.01	rs385492	0.20905	-5.52	-2.035	42	11	enet	0.34	5.5e-12	1.812	0.07	0.594348
Cells_EBV-transformed_lymphocytes	./WEIGHTS//Cells_EBV-transformed_lymphocytes/Cells_EBV-transformed_lymphocytes.ENSG00000258303.1.wgt.RDat	RP11-887P2.6	12	94229943	94231814	0.48	rs2571343	-3.41	rs3858605	0.034812	4	-1.105	580	580	blup	0.15	1.3e-05	1.81161	0.07005	0.592931
Cells_EBV-transformed_lymphocytes	./WEIGHTS//Cells_EBV-transformed_lymphocytes/Cells_EBV-transformed_lymphocytes.ENSG00000164414.12.wgt.RDat	SLC35A1	6	88180341	88222054	0.637	rs2509458	-2.52	rs6454638	0.343754	-7.13	-1.693	445	445	blup	0.37	1.7e-13	1.80794	0.0706	0.595742
Cells_EBV-transformed_lymphocytes	./WEIGHTS//Cells_EBV-transformed_lymphocytes/Cells_EBV-transformed_lymphocytes.ENSG00000166246.9.wgt.RDat	C16orf71	16	4784380	4797635	0.212	rs4038782	2.78	rs1045520	0.018394	-3.63	2.037	389	13	enet	0.1	0.00027	-1.8077	0.0707	0.59475
Cells_EBV-transformed_lymphocytes	./WEIGHTS//Cells_EBV-transformed_lymphocytes/Cells_EBV-transformed_lymphocytes.ENSG00000255284.1.wgt.RDat	AP006621.5	11	777578	784297	0.465	rs2293745	-3.34	rs4963153	0.174469	5.42	-1.807	420	1	top1	0.17	1.8e-06	-1.807	0.07076	0.593429
Cells_EBV-transformed_lymphocytes	./WEIGHTS//Cells_EBV-transformed_lymphocytes/Cells_EBV-transformed_lymphocytes.ENSG00000270923.1.wgt.RDat	TAS2R6	7	141487723	141488440	0.221	rs4324856	2.34	rs7791469	0.025144	3.95	0.35	484	484	blup	0.043	0.015	1.79982	0.071889	0.601054
Cells_EBV-transformed_lymphocytes	./WEIGHTS//Cells_EBV-transformed_lymphocytes/Cells_EBV-transformed_lymphocytes.ENSG00000259065.1.wgt.RDat	RP5-1021I20.1	14	74254063	74269973	0.63	rs887592	-2.25	rs17182607	0.44958	7.24	-1.799	393	1	top1	0.45	1.1e-16	-1.799	0.072	0.600146
Cells_EBV-transformed_lymphocytes	./WEIGHTS//Cells_EBV-transformed_lymphocytes/Cells_EBV-transformed_lymphocytes.ENSG00000235480.1.wgt.RDat	RP11-363D14.1	2	97193677	97198043	0.181	rs6746896	-4.1	rs17635425	0.07965	3.78	-1.029	212	5	lasso	0.087	0.00074	-1.7978	0.0722	0.599984
Cells_EBV-transformed_lymphocytes	./WEIGHTS//Cells_EBV-transformed_lymphocytes/Cells_EBV-transformed_lymphocytes.ENSG00000232075.1.wgt.RDat	MRPL35P2	10	65394077	65394587	0.199	rs10995618	3.48	rs10761779	0.024867	-4.03	2.484	372	372	blup	0.11	0.00018	-1.79669	0.0724	0.599823
Cells_EBV-transformed_lymphocytes	./WEIGHTS//Cells_EBV-transformed_lymphocytes/Cells_EBV-transformed_lymphocytes.ENSG00000145287.6.wgt.RDat	PLAC8	4	84011201	84058228	0.2923	rs2868760	-3.05	rs28718968	0.205743	5.27	1.795	449	1	top1	0.21	1.9e-07	1.795	0.07265	0.600076
Cells_EBV-transformed_lymphocytes	./WEIGHTS//Cells_EBV-transformed_lymphocytes/Cells_EBV-transformed_lymphocytes.ENSG00000240344.4.wgt.RDat	PPIL3	2	201735630	201754026	0.753	rs13030323	-3.5	rs7917	0.34797	-7.98	-1.51	450	12	lasso	0.57	9e-23	1.7912	0.0733	0.603621
Cells_EBV-transformed_lymphocytes	./WEIGHTS//Cells_EBV-transformed_lymphocytes/Cells_EBV-transformed_lymphocytes.ENSG00000141076.13.wgt.RDat	CIRH1A	16	69165194	69265033	0.519	rs4783573	-2.99	rs17624199	0.224352	-5.88	-1.789	321	7	lasso	0.22	4.7e-08	1.7908	0.0733	0.601808
Cells_EBV-transformed_lymphocytes	./WEIGHTS//Cells_EBV-transformed_lymphocytes/Cells_EBV-transformed_lymphocytes.ENSG00000272947.1.wgt.RDat	RP11-71H17.9	3	124467422	124468120	0.545	rs6800980	3.43	rs13146	0.415744	7.22	-1.786	629	1	top1	0.42	3.4e-15	-1.786	0.074099	0.606547
Cells_EBV-transformed_lymphocytes	./WEIGHTS//Cells_EBV-transformed_lymphocytes/Cells_EBV-transformed_lymphocytes.ENSG00000265490.1.wgt.RDat	RP11-806L2.6	18	706579	707648	0.412	rs2853528	-3.15	rs2847325	0.093132	-3.93	1.785	626	1	top1	0.093	0.00051	-1.785	0.0743	0.606377
Cells_EBV-transformed_lymphocytes	./WEIGHTS//Cells_EBV-transformed_lymphocytes/Cells_EBV-transformed_lymphocytes.ENSG00000177595.13.wgt.RDat	PIDD	11	799179	809646	0.333	rs11502190	3	rs7942564	0.188064	5.08	-1.784	411	1	top1	0.19	6.9e-07	-1.784	0.07442	0.605548
Cells_EBV-transformed_lymphocytes	./WEIGHTS//Cells_EBV-transformed_lymphocytes/Cells_EBV-transformed_lymphocytes.ENSG00000164933.7.wgt.RDat	SLC25A32	8	104410863	104420012	0.249	rs596631	-3.47	rs1138873	0.023436	4.02	1.445	414	414	blup	0.091	0.0006	1.779	0.07524	0.610404
Cells_EBV-transformed_lymphocytes	./WEIGHTS//Cells_EBV-transformed_lymphocytes/Cells_EBV-transformed_lymphocytes.ENSG00000168792.4.wgt.RDat	ABHD15	17	27887718	27894155	0.187	rs8077048	-2.73	rs17654416	0.000459	-3.19	-0.803	313	313	blup	0.08	0.0012	1.7782	0.0754	0.609892
Cells_EBV-transformed_lymphocytes	./WEIGHTS//Cells_EBV-transformed_lymphocytes/Cells_EBV-transformed_lymphocytes.ENSG00000204351.7.wgt.RDat	SKIV2L	6	31926888	31937532	0.466	rs2516403	12.35	rs1042663	0.166238	5.18	3.488	222	222	blup	0.31	6.5e-11	1.77424	0.076	0.612932
Cells_EBV-transformed_lymphocytes	./WEIGHTS//Cells_EBV-transformed_lymphocytes/Cells_EBV-transformed_lymphocytes.ENSG00000165730.10.wgt.RDat	STOX1	10	70587298	70655188	0.437	rs12413410	-2.98	rs17553484	0.404686	7.18	1.881	398	8	lasso	0.44	4.1e-16	1.77418	0.076	0.611129
Cells_EBV-transformed_lymphocytes	./WEIGHTS//Cells_EBV-transformed_lymphocytes/Cells_EBV-transformed_lymphocytes.ENSG00000197046.7.wgt.RDat	SIGLEC15	18	43405477	43422521	0.324	rs6507695	-2.69	rs1440822	0.033993	4.33	1.186	544	5	lasso	0.04	0.018	1.77364	0.0761	0.610139
Cells_EBV-transformed_lymphocytes	./WEIGHTS//Cells_EBV-transformed_lymphocytes/Cells_EBV-transformed_lymphocytes.ENSG00000113971.14.wgt.RDat	NPHP3	3	132297901	132441303	0.565	rs1521088	-4.75	rs12636883	0.30204	-6.91	-2.241	402	2	lasso	0.43	1.2e-15	1.77369	0.076115	0.608475
Cells_EBV-transformed_lymphocytes	./WEIGHTS//Cells_EBV-transformed_lymphocytes/Cells_EBV-transformed_lymphocytes.ENSG00000196653.7.wgt.RDat	ZNF502	3	44754135	44765323	0.482	rs6778410	-4.12	rs10514710	0.367489	6.55	-1.77	369	1	top1	0.37	3.4e-13	-1.77	0.076727	0.611579
Cells_EBV-transformed_lymphocytes	./WEIGHTS//Cells_EBV-transformed_lymphocytes/Cells_EBV-transformed_lymphocytes.ENSG00000103202.8.wgt.RDat	NME4	16	446725	450759	0.315	rs9937369	-2.3	rs3830141	0.017717	-4.51	2.177	388	16	enet	0.026	0.046	-1.7674	0.0772	0.61356
Cells_EBV-transformed_lymphocytes	./WEIGHTS//Cells_EBV-transformed_lymphocytes/Cells_EBV-transformed_lymphocytes.ENSG00000108433.11.wgt.RDat	GOSR2	17	45000483	45105003	0.193	rs8067246	-3.45	rs3760377	0.0889	-3.95	1.288	287	2	lasso	0.096	0.00042	-1.7671	0.0772	0.611782
Cells_EBV-transformed_lymphocytes	./WEIGHTS//Cells_EBV-transformed_lymphocytes/Cells_EBV-transformed_lymphocytes.ENSG00000177236.3.wgt.RDat	AP006621.1	11	780117	780755	0.824	rs2293745	-3.34	rs4963153	0.553518	8.19	-1.807	420	12	lasso	0.62	6e-26	-1.76524	0.07752	0.612542
Cells_EBV-transformed_lymphocytes	./WEIGHTS//Cells_EBV-transformed_lymphocytes/Cells_EBV-transformed_lymphocytes.ENSG00000260027.3.wgt.RDat	HOXB7	17	46684594	46710934	0.23	rs11652981	-3.07	rs999474	0.0184	3.39	1.764	399	1	top1	0.018	0.078	1.764	0.0777	0.612195
Cells_EBV-transformed_lymphocytes	./WEIGHTS//Cells_EBV-transformed_lymphocytes/Cells_EBV-transformed_lymphocytes.ENSG00000023697.8.wgt.RDat	DERA	12	16064106	16190220	0.455	rs12815301	-3.05	rs11056738	0.062531	-3.85	0.576	401	59	enet	0.15	1.1e-05	-1.75937	0.07851	0.6168
Cells_EBV-transformed_lymphocytes	./WEIGHTS//Cells_EBV-transformed_lymphocytes/Cells_EBV-transformed_lymphocytes.ENSG00000154719.9.wgt.RDat	MRPL39	21	26957968	26979829	0.31	rs1892646	2.4	rs9974676	0.284788	-6.2	1.756	378	1	top1	0.28	4.2e-10	-1.756	0.0791	0.619654
Cells_EBV-transformed_lymphocytes	./WEIGHTS//Cells_EBV-transformed_lymphocytes/Cells_EBV-transformed_lymphocytes.ENSG00000103852.8.wgt.RDat	TTC23	15	99676528	99791428	0.433	rs12594847	3.21	rs4965445	0.07073	4.74	1.022	545	545	blup	0.15	9.1e-06	1.75507	0.07925	0.619056
Cells_EBV-transformed_lymphocytes	./WEIGHTS//Cells_EBV-transformed_lymphocytes/Cells_EBV-transformed_lymphocytes.ENSG00000253540.1.wgt.RDat	FAM86HP	3	129817935	129830315	0.326	rs13080253	-2.4	rs4336159	0.045101	4.28	-1.165	328	5	lasso	0.18	1e-06	-1.75491	0.079275	0.617487
Cells_EBV-transformed_lymphocytes	./WEIGHTS//Cells_EBV-transformed_lymphocytes/Cells_EBV-transformed_lymphocytes.ENSG00000167114.8.wgt.RDat	SLC27A4	9	131102925	131123749	0.355	rs3780836	3.77	rs11999274	-0.007814	2.83	-0.727	295	28	enet	0.01	0.14	-1.7518	0.07982	0.619966
Cells_EBV-transformed_lymphocytes	./WEIGHTS//Cells_EBV-transformed_lymphocytes/Cells_EBV-transformed_lymphocytes.ENSG00000234284.2.wgt.RDat	ZNF879	5	178450753	178462065	0.361	rs1961716	3.12	rs4701030	0.206473	5.56	1.895	565	7	lasso	0.25	8.2e-09	1.74923	0.08025	0.62154
Cells_EBV-transformed_lymphocytes	./WEIGHTS//Cells_EBV-transformed_lymphocytes/Cells_EBV-transformed_lymphocytes.ENSG00000253893.2.wgt.RDat	FAM85B	8	8025341	8084136	0.242	rs2980748	-2.54	rs2980436	0.141355	-5.17	-1.41	320	7	lasso	0.16	6.6e-06	1.7471	0.08062	0.622641
Cells_EBV-transformed_lymphocytes	./WEIGHTS//Cells_EBV-transformed_lymphocytes/Cells_EBV-transformed_lymphocytes.ENSG00000166130.10.wgt.RDat	IKBIP	12	99007183	99038891	0.378	rs17027918	3.32	rs12371097	-0.002069	4.11	1.715	442	442	blup	0.014	0.11	1.74567	0.08087	0.622813
Cells_EBV-transformed_lymphocytes	./WEIGHTS//Cells_EBV-transformed_lymphocytes/Cells_EBV-transformed_lymphocytes.ENSG00000042493.11.wgt.RDat	CAPG	2	85621871	85645555	0.411	rs35041498	2.82	rs6741368	0.25264	-5.78	-0.813	458	5	lasso	0.33	1.3e-11	1.7438	0.0812	0.623598
Cells_EBV-transformed_lymphocytes	./WEIGHTS//Cells_EBV-transformed_lymphocytes/Cells_EBV-transformed_lymphocytes.ENSG00000165923.11.wgt.RDat	AGBL2	11	47681143	47736941	0.141	rs7123576	-3.15	rs3741410	0.084606	4.59	-1.628	278	7	enet	0.13	4.1e-05	-1.74077	0.08172	0.625833
Cells_EBV-transformed_lymphocytes	./WEIGHTS//Cells_EBV-transformed_lymphocytes/Cells_EBV-transformed_lymphocytes.ENSG00000223466.1.wgt.RDat	AC064834.2	2	196397759	196403405	0.468	rs2569913	-2.53	rs17177798	0.17914	-5.79	-2.102	341	29	enet	0.3	1.4e-10	1.7397	0.0819	0.62546
Cells_EBV-transformed_lymphocytes	./WEIGHTS//Cells_EBV-transformed_lymphocytes/Cells_EBV-transformed_lymphocytes.ENSG00000172890.7.wgt.RDat	NADSYN1	11	71164155	71235153	0.395	rs12277191	2.23	rs10898210	0.185963	-4.9	-1.739	364	1	top1	0.19	8e-07	1.739	0.08203	0.624708
Cells_EBV-transformed_lymphocytes	./WEIGHTS//Cells_EBV-transformed_lymphocytes/Cells_EBV-transformed_lymphocytes.ENSG00000224976.2.wgt.RDat	PARP4P2	13	19923277	19982102	0.25	rs9578201	3.01	rs4569114	0.09118	4.88	-1.866	353	5	lasso	0.18	1.2e-06	-1.7379	0.0822	0.624263
Cells_EBV-transformed_lymphocytes	./WEIGHTS//Cells_EBV-transformed_lymphocytes/Cells_EBV-transformed_lymphocytes.ENSG00000259899.1.wgt.RDat	CTD-3037G24.3	16	12654613	12704901	0.29	rs1560104	-3.08	rs1641879	0.068059	4.77	-1.738	672	1	top1	0.068	0.0027	-1.738	0.0822	0.622534
Cells_EBV-transformed_lymphocytes	./WEIGHTS//Cells_EBV-transformed_lymphocytes/Cells_EBV-transformed_lymphocytes.ENSG00000166452.7.wgt.RDat	AKIP1	11	8932686	8941622	0.21	rs11042260	-2.7	rs2653565	0.190537	4.96	-1.738	370	1	top1	0.19	5.8e-07	-1.738	0.08221	0.62089
Cells_EBV-transformed_lymphocytes	./WEIGHTS//Cells_EBV-transformed_lymphocytes/Cells_EBV-transformed_lymphocytes.ENSG00000233672.2.wgt.RDat	RNASEH2B-AS1	13	51450822	51484848	0.298	rs4942930	3.25	rs2441	0.08286	-4.55	-1.4	531	5	lasso	0.094	0.00048	1.7344	0.0828	0.623623
Cells_EBV-transformed_lymphocytes	./WEIGHTS//Cells_EBV-transformed_lymphocytes/Cells_EBV-transformed_lymphocytes.ENSG00000243678.7.wgt.RDat	NME1-NME2	17	49242796	49249108	0.315	rs12945389	4.25	rs16949649	0.239	-5.82	-1.383	443	6	lasso	0.27	1.3e-09	1.7339	0.0829	0.622661
Cells_EBV-transformed_lymphocytes	./WEIGHTS//Cells_EBV-transformed_lymphocytes/Cells_EBV-transformed_lymphocytes.ENSG00000134001.8.wgt.RDat	EIF2S1	14	67826983	67853233	0.226	rs7156441	-2.9	rs10144870	-0.00086	-3.85	-2.335	400	400	blup	0.11	0.00016	1.7308	0.0835	0.625449
Cells_EBV-transformed_lymphocytes	./WEIGHTS//Cells_EBV-transformed_lymphocytes/Cells_EBV-transformed_lymphocytes.ENSG00000204556.4.wgt.RDat	CTD-2514C3.1	20	25999468	26001320	0.21	rs2386804	1.97	rs4815438	0.0472	-3.77	1.759	93	93	blup	0.079	0.0013	-1.731	0.0835	0.62374
Cells_EBV-transformed_lymphocytes	./WEIGHTS//Cells_EBV-transformed_lymphocytes/Cells_EBV-transformed_lymphocytes.ENSG00000152926.10.wgt.RDat	ZNF117	7	64432154	64451186	0.48	rs10228666	2.6	rs1852015	0.116311	-4.88	1.379	257	7	lasso	0.18	1.6e-06	-1.73039	0.083561	0.622495
Cells_EBV-transformed_lymphocytes	./WEIGHTS//Cells_EBV-transformed_lymphocytes/Cells_EBV-transformed_lymphocytes.ENSG00000116406.14.wgt.RDat	EDEM3	1	184659365	184724047	0.2718	rs2207527	2.81	rs6663178	0.152759	-4.77	-1.729	426	1	top1	0.15	8.6e-06	1.729	0.0838	0.622579
Cells_EBV-transformed_lymphocytes	./WEIGHTS//Cells_EBV-transformed_lymphocytes/Cells_EBV-transformed_lymphocytes.ENSG00000104774.8.wgt.RDat	MAN2B1	19	12757327	12777556	0.188	rs10407898	3.43	rs2861410	0.009321	-3.5	-1.005	297	297	blup	0.05	0.0089	1.72902	0.0838	0.620892
Cells_EBV-transformed_lymphocytes	./WEIGHTS//Cells_EBV-transformed_lymphocytes/Cells_EBV-transformed_lymphocytes.ENSG00000201499.1.wgt.RDat	RNU6-312P	2	201746438	201746544	0.174	rs13030323	-3.5	rs11892119	0.0251	-3.6	-1.362	454	454	blup	0.042	0.015	1.7272	0.0841	0.621431
Cells_EBV-transformed_lymphocytes	./WEIGHTS//Cells_EBV-transformed_lymphocytes/Cells_EBV-transformed_lymphocytes.ENSG00000127366.4.wgt.RDat	TAS2R5	7	141490017	141491166	0.238	rs4324856	2.34	rs974008	0.055355	-4.54	-1.184	484	484	blup	0.084	0.00096	1.72556	0.084427	0.622166
Cells_EBV-transformed_lymphocytes	./WEIGHTS//Cells_EBV-transformed_lymphocytes/Cells_EBV-transformed_lymphocytes.ENSG00000159314.7.wgt.RDat	ARHGAP27	17	43471275	43511787	0.372	rs173365	-3.79	rs17689471	0.355	-6.47	-1.724	183	1	top1	0.36	1e-12	1.724	0.0847	0.622499
Cells_EBV-transformed_lymphocytes	./WEIGHTS//Cells_EBV-transformed_lymphocytes/Cells_EBV-transformed_lymphocytes.ENSG00000204650.9.wgt.RDat	CRHR1-IT1	17	43697694	43725582	0.328	rs173365	-3.79	rs17689471	0.276	5.75	-1.724	91	1	top1	0.28	8.7e-10	-1.724	0.0847	0.620831
Cells_EBV-transformed_lymphocytes	./WEIGHTS//Cells_EBV-transformed_lymphocytes/Cells_EBV-transformed_lymphocytes.ENSG00000214401.4.wgt.RDat	KANSL1-AS1	17	44270942	44274089	0.416	rs173365	-3.79	rs17689471	0.492	7.58	-1.724	29	1	top1	0.49	1.1e-18	-1.724	0.0847	0.619171
Cells_EBV-transformed_lymphocytes	./WEIGHTS//Cells_EBV-transformed_lymphocytes/Cells_EBV-transformed_lymphocytes.ENSG00000264070.1.wgt.RDat	DND1P1	17	43663237	43664295	0.421	rs173365	-3.79	rs17689471	0.433	7.07	-1.724	118	1	top1	0.43	6.2e-16	-1.724	0.0847	0.617519
Cells_EBV-transformed_lymphocytes	./WEIGHTS//Cells_EBV-transformed_lymphocytes/Cells_EBV-transformed_lymphocytes.ENSG00000189171.9.wgt.RDat	S100A13	1	153591263	153603836	0.3792	rs4309017	-3.77	rs28380060	0.140818	5.91	-2.165	405	404	blup	0.22	9.3e-08	-1.72304	0.0849	0.617331
Cells_EBV-transformed_lymphocytes	./WEIGHTS//Cells_EBV-transformed_lymphocytes/Cells_EBV-transformed_lymphocytes.ENSG00000244405.3.wgt.RDat	ETV5	3	185764097	185828107	0.289	rs13063210	-2.66	rs6444109	0.005177	-3.63	1.086	437	437	blup	0.049	0.0095	-1.7181	0.085778	0.622061
Cells_EBV-transformed_lymphocytes	./WEIGHTS//Cells_EBV-transformed_lymphocytes/Cells_EBV-transformed_lymphocytes.ENSG00000172058.11.wgt.RDat	SERF1A	5	70196492	70214357	0.485	rs13168712	2.55	rs4976210	0.319882	6.27	1.502	6	3	lasso	0.33	1e-11	1.7176	0.08587	0.621081
Cells_EBV-transformed_lymphocytes	./WEIGHTS//Cells_EBV-transformed_lymphocytes/Cells_EBV-transformed_lymphocytes.ENSG00000205302.2.wgt.RDat	SNX2	5	122110691	122165803	0.194	rs3811876	-3.13	rs7726915	0.089606	-4.36	1.716	437	1	top1	0.09	0.00064	-1.716	0.08616	0.621534
Cells_EBV-transformed_lymphocytes	./WEIGHTS//Cells_EBV-transformed_lymphocytes/Cells_EBV-transformed_lymphocytes.ENSG00000270127.1.wgt.RDat	RP11-526I2.5	15	101087972	101090358	0.665	rs12148836	-3.37	rs4965320	0.24945	-5.85	-1.633	588	11	lasso	0.37	2.9e-13	1.71196	0.0869	0.625223
Cells_EBV-transformed_lymphocytes	./WEIGHTS//Cells_EBV-transformed_lymphocytes/Cells_EBV-transformed_lymphocytes.ENSG00000119771.10.wgt.RDat	KLHL29	2	23608088	23931476	0.249	rs17044859	-2.51	rs6544822	-0.0087	3.53	0.711	538	538	blup	0.059	0.005	1.711	0.0871	0.625017
Cells_EBV-transformed_lymphocytes	./WEIGHTS//Cells_EBV-transformed_lymphocytes/Cells_EBV-transformed_lymphocytes.ENSG00000243721.1.wgt.RDat	RP11-472I20.1	11	43740226	43740696	0.187	rs11037421	-2.52	rs4755202	0.012981	-3.38	-0.346	482	482	blup	0.049	0.0099	1.70912	0.08743	0.625742
Cells_EBV-transformed_lymphocytes	./WEIGHTS//Cells_EBV-transformed_lymphocytes/Cells_EBV-transformed_lymphocytes.ENSG00000018699.7.wgt.RDat	TTC27	2	32853099	33046118	0.585	rs17012134	-2.65	rs7594173	0.20328	-5.13	-1.709	426	1	top1	0.2	2.3e-07	1.709	0.0875	0.624608
Cells_EBV-transformed_lymphocytes	./WEIGHTS//Cells_EBV-transformed_lymphocytes/Cells_EBV-transformed_lymphocytes.ENSG00000108448.16.wgt.RDat	TRIM16L	17	18601311	18639431	0.386	rs2428372	-2.53	rs7220364	0.221	-5.3	-1.314	214	4	lasso	0.24	2e-08	1.7085	0.0875	0.622982
Cells_EBV-transformed_lymphocytes	./WEIGHTS//Cells_EBV-transformed_lymphocytes/Cells_EBV-transformed_lymphocytes.ENSG00000198933.5.wgt.RDat	TBKBP1	17	45771447	45789416	0.214	rs17677508	-2.92	rs11871606	0.133	-4.96	-1.708	411	1	top1	0.13	3.4e-05	1.708	0.0876	0.622074
Cells_EBV-transformed_lymphocytes	./WEIGHTS//Cells_EBV-transformed_lymphocytes/Cells_EBV-transformed_lymphocytes.ENSG00000119965.8.wgt.RDat	C10orf88	10	124690419	124713896	0.276	rs2672588	3	rs10794579	0.226727	5.6	1.706	566	1	top1	0.23	3.9e-08	1.706	0.088	0.623295
Cells_EBV-transformed_lymphocytes	./WEIGHTS//Cells_EBV-transformed_lymphocytes/Cells_EBV-transformed_lymphocytes.ENSG00000271871.1.wgt.RDat	AC005740.6	5	141331984	141332940	0.368	rs10515513	-2.94	rs735683	0.160948	4.68	1.706	529	1	top1	0.16	4.8e-06	1.706	0.08801	0.621755
Cells_EBV-transformed_lymphocytes	./WEIGHTS//Cells_EBV-transformed_lymphocytes/Cells_EBV-transformed_lymphocytes.ENSG00000251369.4.wgt.RDat	ZNF550	19	58046639	58071231	0.351	rs12460048	2.87	rs3746222	0.270457	5.69	1.706	491	1	top1	0.27	1.3e-09	1.706	0.08801	0.620153
Cells_EBV-transformed_lymphocytes	./WEIGHTS//Cells_EBV-transformed_lymphocytes/Cells_EBV-transformed_lymphocytes.ENSG00000124787.9.wgt.RDat	RPP40	6	4994966	5004281	0.352	rs11242971	2.42	rs1749147	0.141224	5.19	1.495	637	3	lasso	0.23	2.7e-08	1.70213	0.0887	0.623408
Cells_EBV-transformed_lymphocytes	./WEIGHTS//Cells_EBV-transformed_lymphocytes/Cells_EBV-transformed_lymphocytes.ENSG00000105887.10.wgt.RDat	MTPN	7	135611509	135662101	0.26	rs10262219	-3.13	rs12531496	0.188293	-4.84	-1.699	458	1	top1	0.19	6.8e-07	1.699	0.089319	0.626149
Cells_EBV-transformed_lymphocytes	./WEIGHTS//Cells_EBV-transformed_lymphocytes/Cells_EBV-transformed_lymphocytes.ENSG00000144455.9.wgt.RDat	SUMF1	3	3742498	4508965	0.534	rs2675200	-3.78	rs4685744	0.101788	4.17	1.785	646	646	blup	0.12	8.3e-05	1.69895	0.089328	0.624611
Cells_EBV-transformed_lymphocytes	./WEIGHTS//Cells_EBV-transformed_lymphocytes/Cells_EBV-transformed_lymphocytes.ENSG00000143369.10.wgt.RDat	ECM1	1	150480538	150486265	0.5382	rs509345	3.24	rs11806171	0.323691	6.34	0.865	281	8	lasso	0.39	3.1e-14	1.69703	0.0897	0.625612
Cells_EBV-transformed_lymphocytes	./WEIGHTS//Cells_EBV-transformed_lymphocytes/Cells_EBV-transformed_lymphocytes.ENSG00000213277.3.wgt.RDat	MARCKSL1P1	10	104935311	104935851	0.401	rs4918016	2.51	rs11191548	0.108226	4.59	-1.441	351	11	enet	0.15	9.9e-06	-1.69569	0.0899	0.625411
Cells_EBV-transformed_lymphocytes	./WEIGHTS//Cells_EBV-transformed_lymphocytes/Cells_EBV-transformed_lymphocytes.ENSG00000167136.6.wgt.RDat	ENDOG	9	131580753	131581464	0.405	rs2148851	-2.84	rs2293968	0.123083	-5	-2.086	312	312	blup	0.24	1e-08	1.6955	0.08998	0.624379
Cells_EBV-transformed_lymphocytes	./WEIGHTS//Cells_EBV-transformed_lymphocytes/Cells_EBV-transformed_lymphocytes.ENSG00000272858.1.wgt.RDat	CTA-292E10.8	22	29210902	29211650	0.291	rs2205771	2.43	rs16987084	-0.00866	-3.21	0.742	331	331	blup	0.13	5.3e-05	-1.6948	0.09011	0.623698
Cells_EBV-transformed_lymphocytes	./WEIGHTS//Cells_EBV-transformed_lymphocytes/Cells_EBV-transformed_lymphocytes.ENSG00000232218.1.wgt.RDat	RP1-149A16.16	22	32782655	32782855	0.362	rs756481	-3.08	rs715572	0.00912	3.89	0.183	649	649	blup	0.094	0.00047	-1.6942	0.09023	0.622952
Cells_EBV-transformed_lymphocytes	./WEIGHTS//Cells_EBV-transformed_lymphocytes/Cells_EBV-transformed_lymphocytes.ENSG00000188086.8.wgt.RDat	PRSS45	3	46783582	46853206	0.652	rs6441977	4.05	rs4075012	0.154427	6.03	1.148	317	50	enet	0.34	3.3e-12	1.6924	0.09057	0.623724
Cells_EBV-transformed_lymphocytes	./WEIGHTS//Cells_EBV-transformed_lymphocytes/Cells_EBV-transformed_lymphocytes.ENSG00000184428.8.wgt.RDat	TOP1MT	8	144386554	144442149	0.425	rs12679735	-2.85	rs1994448	0.095851	-3.57	1.69	370	1	top1	0.096	0.00042	-1.69	0.09103	0.625317
Cells_EBV-transformed_lymphocytes	./WEIGHTS//Cells_EBV-transformed_lymphocytes/Cells_EBV-transformed_lymphocytes.ENSG00000262539.1.wgt.RDat	RP11-259G18.3	17	44336917	44337972	0.53	rs173365	-3.79	rs17689471	0.543	8.26	-1.724	65	65	blup	0.59	2.8e-24	-1.6898	0.0911	0.624229
Cells_EBV-transformed_lymphocytes	./WEIGHTS//Cells_EBV-transformed_lymphocytes/Cells_EBV-transformed_lymphocytes.ENSG00000182472.4.wgt.RDat	CAPN12	19	39224343	39260544	0.351	rs12976749	-2.44	rs35335944	0.039895	-4.69	-0.81	407	17	enet	0.15	9.8e-06	1.68878	0.09126	0.623762
Cells_EBV-transformed_lymphocytes	./WEIGHTS//Cells_EBV-transformed_lymphocytes/Cells_EBV-transformed_lymphocytes.ENSG00000100226.11.wgt.RDat	GTPBP1	22	39101728	39134304	0.242	rs5757395	-3.31	rs5995603	0.02518	-3.83	1.316	374	374	blup	0.032	0.031	-1.6882	0.09138	0.623025
Cells_EBV-transformed_lymphocytes	./WEIGHTS//Cells_EBV-transformed_lymphocytes/Cells_EBV-transformed_lymphocytes.ENSG00000142937.7.wgt.RDat	RPS8	1	45240923	45244451	0.3765	rs11573590	-3.23	rs11573562	0.133948	-4.62	-1.103	356	356	blup	0.14	1.8e-05	1.68765	0.0915	0.622291
Cells_EBV-transformed_lymphocytes	./WEIGHTS//Cells_EBV-transformed_lymphocytes/Cells_EBV-transformed_lymphocytes.ENSG00000248278.1.wgt.RDat	RP11-463M16.4	17	46952222	46986345	0.463	rs882031	-3.29	rs4793605	0.349	-6.42	1.686	396	1	top1	0.35	1.7e-12	-1.686	0.0918	0.622782
Cells_EBV-transformed_lymphocytes	./WEIGHTS//Cells_EBV-transformed_lymphocytes/Cells_EBV-transformed_lymphocytes.ENSG00000176945.12.wgt.RDat	MUC20	3	195447753	195467994	0.518	rs9866504	-2.78	rs2140357	0.149419	5.1	-1.114	298	37	enet	0.23	2.6e-08	-1.68585	0.091825	0.62141
Cells_EBV-transformed_lymphocytes	./WEIGHTS//Cells_EBV-transformed_lymphocytes/Cells_EBV-transformed_lymphocytes.ENSG00000108786.6.wgt.RDat	HSD17B1	17	40701232	40707231	0.17	rs4349197	3.69	rs597255	0.158	4.7	1.087	252	10	enet	0.16	5.6e-06	1.6856	0.0919	0.620382
Cells_EBV-transformed_lymphocytes	./WEIGHTS//Cells_EBV-transformed_lymphocytes/Cells_EBV-transformed_lymphocytes.ENSG00000179344.12.wgt.RDat	HLA-DQB1	6	32627244	32636160	0.797	rs28421666	-21.92	rs1063355	0.670487	8.81	-0.34	221	8	lasso	0.69	8.1e-31	-1.68323	0.0923	0.621547
Cells_EBV-transformed_lymphocytes	./WEIGHTS//Cells_EBV-transformed_lymphocytes/Cells_EBV-transformed_lymphocytes.ENSG00000260686.1.wgt.RDat	CTB-36H16.2	5	122168051	122170228	0.196	rs3811876	-3.13	rs10069676	0.093446	-4.29	1.683	446	1	top1	0.093	0.0005	-1.683	0.09238	0.620558
Cells_EBV-transformed_lymphocytes	./WEIGHTS//Cells_EBV-transformed_lymphocytes/Cells_EBV-transformed_lymphocytes.ENSG00000103174.7.wgt.RDat	NAGPA	16	5074845	5084142	0.418	rs4038782	2.78	rs887854	0.203613	-5.79	1.26	439	8	lasso	0.28	7.3e-10	-1.6831	0.0924	0.619171
Cells_EBV-transformed_lymphocytes	./WEIGHTS//Cells_EBV-transformed_lymphocytes/Cells_EBV-transformed_lymphocytes.ENSG00000197279.3.wgt.RDat	ZNF165	6	28048909	28057341	0.2101	rs2232422	7.18	rs1237873	0.08753	4.39	-1.278	485	4	lasso	0.1	0.00026	-1.682	0.0925	0.618325
Cells_EBV-transformed_lymphocytes	./WEIGHTS//Cells_EBV-transformed_lymphocytes/Cells_EBV-transformed_lymphocytes.ENSG00000144559.6.wgt.RDat	TAMM41	3	11831916	11888393	0.394	rs305489	3.36	rs430373	0.240781	-5.68	1.676	492	1	top1	0.24	1.3e-08	-1.676	0.093738	0.625072
Cells_EBV-transformed_lymphocytes	./WEIGHTS//Cells_EBV-transformed_lymphocytes/Cells_EBV-transformed_lymphocytes.ENSG00000183833.12.wgt.RDat	MAATS1	3	119421869	119485949	0.404	rs2629396	-3.55	rs7617287	0.248351	5.58	1.675	512	1	top1	0.25	7.5e-09	1.675	0.093934	0.624855
Cells_EBV-transformed_lymphocytes	./WEIGHTS//Cells_EBV-transformed_lymphocytes/Cells_EBV-transformed_lymphocytes.ENSG00000176472.6.wgt.RDat	ZNF575	19	44029649	44040282	0.465	rs12611088	2.6	rs2682562	0.180215	5.11	-1.306	382	6	lasso	0.2	2e-07	-1.67385	0.09416	0.624838
Cells_EBV-transformed_lymphocytes	./WEIGHTS//Cells_EBV-transformed_lymphocytes/Cells_EBV-transformed_lymphocytes.ENSG00000027075.9.wgt.RDat	PRKCH	14	61654277	62017694	0.317	rs959728	-3.15	rs17098279	0.02509	-3.7	1.859	411	9	lasso	0.025	0.049	-1.6736	0.0942	0.62359
Cells_EBV-transformed_lymphocytes	./WEIGHTS//Cells_EBV-transformed_lymphocytes/Cells_EBV-transformed_lymphocytes.ENSG00000137501.12.wgt.RDat	SYTL2	11	85405267	85522184	0.283	rs11822620	-2.79	rs1445498	0.027219	3.73	2.033	378	378	blup	0.1	0.00025	1.67358	0.09421	0.62215
Cells_EBV-transformed_lymphocytes	./WEIGHTS//Cells_EBV-transformed_lymphocytes/Cells_EBV-transformed_lymphocytes.ENSG00000170356.8.wgt.RDat	OR2A20P	7	143947138	143950050	0.357	rs2368069	-2.72	rs10262076	0.033853	-3.64	-0.919	305	305	blup	0.15	8.5e-06	1.67286	0.094354	0.6216
Cells_EBV-transformed_lymphocytes	./WEIGHTS//Cells_EBV-transformed_lymphocytes/Cells_EBV-transformed_lymphocytes.ENSG00000110435.7.wgt.RDat	PDHX	11	34937376	35042138	0.463	rs17435469	2.94	rs1549791	0.178397	-5.2	-0.666	689	5	lasso	0.23	2.4e-08	1.67208	0.09451	0.621131
Cells_EBV-transformed_lymphocytes	./WEIGHTS//Cells_EBV-transformed_lymphocytes/Cells_EBV-transformed_lymphocytes.ENSG00000187231.9.wgt.RDat	SESTD1	2	179966419	180129517	0.249	rs10497537	-2.9	rs10209887	0.14873	4.67	-1.671	509	1	top1	0.15	1.1e-05	-1.671	0.0947	0.620887
Cells_EBV-transformed_lymphocytes	./WEIGHTS//Cells_EBV-transformed_lymphocytes/Cells_EBV-transformed_lymphocytes.ENSG00000273448.1.wgt.RDat	RP11-166O4.6	7	66798034	66799370	0.686	rs11971450	2.16	rs13230948	0.465647	7.42	1.918	368	10	lasso	0.48	4.5e-18	1.66887	0.095143	0.622299
Cells_EBV-transformed_lymphocytes	./WEIGHTS//Cells_EBV-transformed_lymphocytes/Cells_EBV-transformed_lymphocytes.ENSG00000164080.9.wgt.RDat	RAD54L2	3	51575596	51702683	0.439	rs11929028	2.77	rs4441646	0.134319	4.26	1.668	242	1	top1	0.13	3.1e-05	1.668	0.095316	0.621943
Cells_EBV-transformed_lymphocytes	./WEIGHTS//Cells_EBV-transformed_lymphocytes/Cells_EBV-transformed_lymphocytes.ENSG00000196096.3.wgt.RDat	AC079610.2	2	214141276	214148929	0.26	rs7590733	4.21	rs17356175	0.06583	-4.23	-0.22	341	341	blup	0.08	0.0013	1.6659	0.0957	0.622961
Cells_EBV-transformed_lymphocytes	./WEIGHTS//Cells_EBV-transformed_lymphocytes/Cells_EBV-transformed_lymphocytes.ENSG00000157538.9.wgt.RDat	DSCR3	21	38595721	38640084	0.288	rs8126696	2.78	rs2051399	-0.008463	-3.15	-1.243	458	458	blup	0.041	0.017	1.666	0.0957	0.621482
Cells_EBV-transformed_lymphocytes	./WEIGHTS//Cells_EBV-transformed_lymphocytes/Cells_EBV-transformed_lymphocytes.ENSG00000259877.1.wgt.RDat	RP11-46C24.7	16	89281638	89284061	0.41	rs4785637	3.34	rs12920028	0.047513	-3.89	1.709	397	4	lasso	0.052	0.0081	-1.6656	0.0958	0.620657
Cells_EBV-transformed_lymphocytes	./WEIGHTS//Cells_EBV-transformed_lymphocytes/Cells_EBV-transformed_lymphocytes.ENSG00000164022.12.wgt.RDat	AIMP1	4	107236701	107270383	0.1449	rs2949626	-1.92	rs10516533	0.025996	3.6	1.665	317	1	top1	0.026	0.046	1.665	0.09591	0.619901
Cells_EBV-transformed_lymphocytes	./WEIGHTS//Cells_EBV-transformed_lymphocytes/Cells_EBV-transformed_lymphocytes.ENSG00000177697.13.wgt.RDat	CD151	11	832884	839720	0.617	rs11502190	3	rs7126805	0.308823	-7.16	-1.823	416	4	lasso	0.43	5.8e-16	1.66414	0.09608	0.619535
Cells_EBV-transformed_lymphocytes	./WEIGHTS//Cells_EBV-transformed_lymphocytes/Cells_EBV-transformed_lymphocytes.ENSG00000139410.10.wgt.RDat	SDSL	12	113860042	113876081	0.254	rs163118	-2.45	rs12817952	0.208642	5.32	1.729	516	2	lasso	0.22	5.1e-08	1.66384	0.09614	0.618463
Cells_EBV-transformed_lymphocytes	./WEIGHTS//Cells_EBV-transformed_lymphocytes/Cells_EBV-transformed_lymphocytes.ENSG00000161217.7.wgt.RDat	PCYT1A	3	195941093	196014828	0.303	rs6809613	-2.96	rs11929532	0.201163	5.15	-1.663	383	1	top1	0.2	2.7e-07	-1.663	0.096312	0.618115
Cells_EBV-transformed_lymphocytes	./WEIGHTS//Cells_EBV-transformed_lymphocytes/Cells_EBV-transformed_lymphocytes.ENSG00000198237.7.wgt.RDat	RP11-98J23.2	5	69171098	69274436	0.398	rs34962033	2.82	rs28431145	0.022146	3.71	2.55	40	7	lasso	0.044	0.014	1.66228	0.09646	0.617615
Cells_EBV-transformed_lymphocytes	./WEIGHTS//Cells_EBV-transformed_lymphocytes/Cells_EBV-transformed_lymphocytes.ENSG00000243389.1.wgt.RDat	AC012442.5	2	113371790	113372008	0.269	rs1545133	3.03	rs3748026	0.02707	4	0.513	450	450	blup	0.084	0.00096	1.6599	0.0969	0.618983
Cells_EBV-transformed_lymphocytes	./WEIGHTS//Cells_EBV-transformed_lymphocytes/Cells_EBV-transformed_lymphocytes.ENSG00000228782.3.wgt.RDat	MRPL45P2	17	45527934	45569858	0.6	rs12603447	-3.06	rs4968319	0.445	-7.35	1.66	358	1	top1	0.45	1.7e-16	-1.66	0.0969	0.61754
Cells_EBV-transformed_lymphocytes	./WEIGHTS//Cells_EBV-transformed_lymphocytes/Cells_EBV-transformed_lymphocytes.ENSG00000247498.5.wgt.RDat	RP11-392P7.6	12	13080660	13137579	0.368	rs11613894	2.46	rs10444403	-0.005894	3.36	-1.172	601	38	enet	0.061	0.0044	-1.65872	0.09717	0.61782
Cells_EBV-transformed_lymphocytes	./WEIGHTS//Cells_EBV-transformed_lymphocytes/Cells_EBV-transformed_lymphocytes.ENSG00000180822.7.wgt.RDat	PSMG4	6	3231637	3303607	0.33	rs9378359	-3.27	rs3813485	0.148081	-4.95	1.657	615	1	top1	0.15	1.2e-05	-1.657	0.0975	0.61848
Cells_EBV-transformed_lymphocytes	./WEIGHTS//Cells_EBV-transformed_lymphocytes/Cells_EBV-transformed_lymphocytes.ENSG00000108785.7.wgt.RDat	HSD17B1P1	17	40698782	40700724	0.235	rs4349197	3.69	rs9897702	0.143	-4.67	-1.657	253	1	top1	0.14	1.6e-05	1.657	0.0975	0.617049
Cells_EBV-transformed_lymphocytes	./WEIGHTS//Cells_EBV-transformed_lymphocytes/Cells_EBV-transformed_lymphocytes.ENSG00000067533.5.wgt.RDat	RRP15	1	218458629	218511325	0.3531	rs10482750	-3.21	rs3753592	0.310345	6.07	1.656	477	1	top1	0.31	5e-11	1.656	0.0977	0.616886
Cells_EBV-transformed_lymphocytes	./WEIGHTS//Cells_EBV-transformed_lymphocytes/Cells_EBV-transformed_lymphocytes.ENSG00000158122.7.wgt.RDat	AAED1	9	99401859	99417585	0.255	rs8190512	-2.84	rs10118793	0.062885	4.05	-0.945	296	296	blup	0.083	0.001	-1.6558	0.09776	0.615843
Cells_EBV-transformed_lymphocytes	./WEIGHTS//Cells_EBV-transformed_lymphocytes/Cells_EBV-transformed_lymphocytes.ENSG00000273151.1.wgt.RDat	RP11-449P15.2	7	919427	926184	0.224	rs10246200	2.81	rs6960062	0.187994	-5	1.655	332	1	top1	0.19	6.9e-07	-1.655	0.097924	0.615458
Cells_EBV-transformed_lymphocytes	./WEIGHTS//Cells_EBV-transformed_lymphocytes/Cells_EBV-transformed_lymphocytes.ENSG00000236834.1.wgt.RDat	LINC00421	13	19919189	19920889	0.295	rs9578201	3.01	rs9553883	0.17007	4.62	-1.654	353	1	top1	0.17	2.5e-06	-1.654	0.0981	0.61515
Cells_EBV-transformed_lymphocytes	./WEIGHTS//Cells_EBV-transformed_lymphocytes/Cells_EBV-transformed_lymphocytes.ENSG00000224769.1.wgt.RDat	AC069213.1	3	195341818	195347104	0.281	rs570	-2.63	rs2140357	0.034783	4.36	-1.114	297	5	lasso	0.12	5.9e-05	-1.65324	0.098282	0.614881
Cells_EBV-transformed_lymphocytes	./WEIGHTS//Cells_EBV-transformed_lymphocytes/Cells_EBV-transformed_lymphocytes.ENSG00000188732.6.wgt.RDat	FAM221A	7	23719749	23742868	0.17	rs7791283	-2.67	rs7779633	0.016344	-4.3	0.758	439	439	blup	0.085	0.00088	-1.65102	0.098734	0.616299
Cells_EBV-transformed_lymphocytes	./WEIGHTS//Cells_EBV-transformed_lymphocytes/Cells_EBV-transformed_lymphocytes.ENSG00000182919.10.wgt.RDat	C11orf54	11	93475129	93497915	0.397	rs10765615	-2.35	rs652961	0.207575	5.16	1.62	410	8	lasso	0.22	9.3e-08	1.64983	0.09898	0.616427
Cells_EBV-transformed_lymphocytes	./WEIGHTS//Cells_EBV-transformed_lymphocytes/Cells_EBV-transformed_lymphocytes.ENSG00000186226.7.wgt.RDat	LCE1E	1	152758690	152760902	0.2534	rs7555477	-2.95	rs4845488	0.081573	4.69	-1.915	486	18	enet	0.11	0.00017	-1.64958	0.099	0.61515
Cells_EBV-transformed_lymphocytes	./WEIGHTS//Cells_EBV-transformed_lymphocytes/Cells_EBV-transformed_lymphocytes.ENSG00000108262.11.wgt.RDat	GIT1	17	27900487	27921072	0.345	rs8077048	-2.73	rs894606	0.118	-5.16	1.649	316	1	top1	0.12	9.6e-05	-1.649	0.0991	0.614375
Cells_EBV-transformed_lymphocytes	./WEIGHTS//Cells_EBV-transformed_lymphocytes/Cells_EBV-transformed_lymphocytes.ENSG00000025434.14.wgt.RDat	NR1H3	11	47269851	47290396	0.192	rs7123576	-3.15	rs4752977	0.064961	-4.14	-1.26	296	3	lasso	0.081	0.0011	1.64672	0.09962	0.616202
Cells_EBV-transformed_lymphocytes	./WEIGHTS//Cells_EBV-transformed_lymphocytes/Cells_EBV-transformed_lymphocytes.ENSG00000270081.1.wgt.RDat	RP5-935K16.1	2	128601127	128603261	0.694	rs6756336	3.42	rs17600636	0.35087	-6.77	-1.851	370	8	lasso	0.41	3.8e-15	1.6435	0.1	0.617156
Cells_EBV-transformed_lymphocytes	./WEIGHTS//Cells_EBV-transformed_lymphocytes/Cells_EBV-transformed_lymphocytes.ENSG00000136718.5.wgt.RDat	IMP4	2	131099923	131104197	0.276	rs12232961	2.65	rs12232961	0.01752	-4.37	2.65	140	11	enet	0.056	0.0061	-1.6388	0.101	0.621923
Cells_EBV-transformed_lymphocytes	./WEIGHTS//Cells_EBV-transformed_lymphocytes/Cells_EBV-transformed_lymphocytes.ENSG00000272501.1.wgt.RDat	XXbac-BPG299F13.17	6	31162977	31165814	0.342	rs3819299	-14.37	rs3130559	0.067219	-4.36	2.274	175	175	blup	0.092	0.00055	-1.6383	0.101	0.620526
Cells_EBV-transformed_lymphocytes	./WEIGHTS//Cells_EBV-transformed_lymphocytes/Cells_EBV-transformed_lymphocytes.ENSG00000196756.7.wgt.RDat	SNHG17	20	37049235	37063996	0.876	rs6023527	2.72	rs3752277	0.63	8.62	-1.64	478	1	top1	0.63	1.4e-26	-1.64	0.101	0.619135
Cells_EBV-transformed_lymphocytes	./WEIGHTS//Cells_EBV-transformed_lymphocytes/Cells_EBV-transformed_lymphocytes.ENSG00000214198.3.wgt.RDat	RP11-642P15.1	12	104237527	104323884	0.295	rs7297466	3.14	rs11111916	0.008467	-4.27	-2.317	617	617	blup	0.058	0.0053	1.63558	0.10193	0.623438
Cells_EBV-transformed_lymphocytes	./WEIGHTS//Cells_EBV-transformed_lymphocytes/Cells_EBV-transformed_lymphocytes.ENSG00000272556.1.wgt.RDat	RP11-638I8.1	7	45854201	45854862	0.522	rs2960288	-2.67	rs17172602	0.220585	-5.27	-1.633	408	1	top1	0.22	6.3e-08	1.633	0.102469	0.625335
Cells_EBV-transformed_lymphocytes	./WEIGHTS//Cells_EBV-transformed_lymphocytes/Cells_EBV-transformed_lymphocytes.ENSG00000171291.4.wgt.RDat	ZNF439	19	11959576	11994565	0.408	rs10407898	3.43	rs17001926	-0.006485	3.66	-0.805	315	315	blup	0.11	0.00022	1.63142	0.1028	0.625958
Cells_EBV-transformed_lymphocytes	./WEIGHTS//Cells_EBV-transformed_lymphocytes/Cells_EBV-transformed_lymphocytes.ENSG00000203546.3.wgt.RDat	RP11-176H8.1	14	31896713	31897394	0.291	rs1278876	-2.63	rs1888576	0.04356	3.81	-0.765	308	308	blup	0.064	0.0037	-1.6286	0.1034	0.628212
Cells_EBV-transformed_lymphocytes	./WEIGHTS//Cells_EBV-transformed_lymphocytes/Cells_EBV-transformed_lymphocytes.ENSG00000108379.5.wgt.RDat	WNT3	17	44839872	44910424	0.144	rs8067246	-3.45	rs199529	0.08	4.06	-1.628	257	1	top1	0.08	0.0012	-1.628	0.104	0.630457
Cells_EBV-transformed_lymphocytes	./WEIGHTS//Cells_EBV-transformed_lymphocytes/Cells_EBV-transformed_lymphocytes.ENSG00000128833.8.wgt.RDat	MYO5C	15	52484519	52587995	0.383	rs1693521	2.55	rs10518694	-0.00109	-3.44	0.142	389	389	blup	0.068	0.0027	-1.62439	0.10429	0.630816
Cells_EBV-transformed_lymphocytes	./WEIGHTS//Cells_EBV-transformed_lymphocytes/Cells_EBV-transformed_lymphocytes.ENSG00000169245.4.wgt.RDat	CXCL10	4	76942273	76944650	0.3449	rs7696758	-2.63	rs884004	0.190492	-5.04	1.623	475	1	top1	0.19	5.8e-07	-1.623	0.10459	0.631234
Cells_EBV-transformed_lymphocytes	./WEIGHTS//Cells_EBV-transformed_lymphocytes/Cells_EBV-transformed_lymphocytes.ENSG00000237753.1.wgt.RDat	AC079922.3	2	113399409	113403267	0.478	rs1545133	3.03	rs17587043	0.22774	6.24	1.277	479	7	lasso	0.34	3.7e-12	1.6224	0.105	0.632313
Cells_EBV-transformed_lymphocytes	./WEIGHTS//Cells_EBV-transformed_lymphocytes/Cells_EBV-transformed_lymphocytes.ENSG00000236234.1.wgt.RDat	AC091132.1	17	43530210	43541431	0.215	rs173365	-3.79	rs17689471	0.161	-4.53	-1.724	179	17	enet	0.16	4.5e-06	1.6223	0.105	0.630923
Cells_EBV-transformed_lymphocytes	./WEIGHTS//Cells_EBV-transformed_lymphocytes/Cells_EBV-transformed_lymphocytes.ENSG00000181004.5.wgt.RDat	BBS12	4	123653857	123666098	0.2098	rs35914000	-3.5	rs309344	0.015378	4.23	0.649	294	13	enet	0.089	0.00065	1.618	0.10566	0.633497
Cells_EBV-transformed_lymphocytes	./WEIGHTS//Cells_EBV-transformed_lymphocytes/Cells_EBV-transformed_lymphocytes.ENSG00000153561.8.wgt.RDat	RMND5A	2	86947296	87005164	0.241	rs1370452	2.57	rs11547281	0.05375	-4.3	2.505	251	7	lasso	0.078	0.0014	-1.6183	0.106	0.634144
Cells_EBV-transformed_lymphocytes	./WEIGHTS//Cells_EBV-transformed_lymphocytes/Cells_EBV-transformed_lymphocytes.ENSG00000229473.2.wgt.RDat	RGS17P1	13	41566915	41567467	0.25	rs12876443	2.9	rs7799	0.00374	-3.78	1.813	297	297	blup	0.1	0.00032	-1.6123	0.1069	0.638132
Cells_EBV-transformed_lymphocytes	./WEIGHTS//Cells_EBV-transformed_lymphocytes/Cells_EBV-transformed_lymphocytes.ENSG00000206503.7.wgt.RDat	HLA-A	6	29909037	29913661	0.1784	rs1362126	-8.01	rs1632957	0.03146	-3.14	1.614	41	1	top1	0.031	0.032	-1.614	0.107	0.637338
Cells_EBV-transformed_lymphocytes	./WEIGHTS//Cells_EBV-transformed_lymphocytes/Cells_EBV-transformed_lymphocytes.ENSG00000196167.5.wgt.RDat	COLCA1	11	111164114	111175770	0.544	rs17565975	-3.29	rs12574149	0.275438	6.17	-1.65	448	13	enet	0.32	1.7e-11	-1.61018	0.10736	0.638092
Cells_EBV-transformed_lymphocytes	./WEIGHTS//Cells_EBV-transformed_lymphocytes/Cells_EBV-transformed_lymphocytes.ENSG00000153406.9.wgt.RDat	NMRAL1	16	4511681	4545764	0.546	rs2239310	2.81	rs11866840	0.150507	-4.92	-1.196	424	27	enet	0.19	7.1e-07	1.6077	0.108	0.640503
Cells_EBV-transformed_lymphocytes	./WEIGHTS//Cells_EBV-transformed_lymphocytes/Cells_EBV-transformed_lymphocytes.ENSG00000164323.8.wgt.RDat	KIAA1430	4	186080819	186130658	0.5131	rs7691972	3.33	rs3108244	0.209539	5.14	-0.529	522	35	enet	0.24	1e-08	-1.6069	0.10808	0.63959
Cells_EBV-transformed_lymphocytes	./WEIGHTS//Cells_EBV-transformed_lymphocytes/Cells_EBV-transformed_lymphocytes.ENSG00000224905.2.wgt.RDat	AP001347.6	21	15399742	15516789	0.615	rs6516781	-2.73	rs8129930	0.119228	-5.01	-0.332	332	332	blup	0.24	1.2e-08	1.5992	0.1098	0.648365
Cells_EBV-transformed_lymphocytes	./WEIGHTS//Cells_EBV-transformed_lymphocytes/Cells_EBV-transformed_lymphocytes.ENSG00000135905.14.wgt.RDat	DOCK10	2	225629807	225907162	0.343	rs7421379	-2.5	rs12466303	0.15483	4.73	0.599	391	391	blup	0.17	3.2e-06	1.5967	0.11	0.648147
Cells_EBV-transformed_lymphocytes	./WEIGHTS//Cells_EBV-transformed_lymphocytes/Cells_EBV-transformed_lymphocytes.ENSG00000244752.2.wgt.RDat	CRYBB2	22	25615489	25627836	0.427	rs5996898	-3.08	rs6004658	0.1077	4.33	-1.596	453	1	top1	0.11	0.00019	-1.596	0.11049	0.649634
Cells_EBV-transformed_lymphocytes	./WEIGHTS//Cells_EBV-transformed_lymphocytes/Cells_EBV-transformed_lymphocytes.ENSG00000272977.1.wgt.RDat	CTA-390C10.10	22	25872185	25875938	0.385	rs6004652	-3.06	rs6004658	0.1006	-4.02	-1.596	520	1	top1	0.1	0.00031	1.596	0.11049	0.64824
Cells_EBV-transformed_lymphocytes	./WEIGHTS//Cells_EBV-transformed_lymphocytes/Cells_EBV-transformed_lymphocytes.ENSG00000142102.11.wgt.RDat	ATHL1	11	289138	296107	0.425	rs2293745	-3.34	rs1060819	0.057979	-4.38	-2.685	316	5	lasso	0.11	0.00014	1.59461	0.1108	0.648666
Cells_EBV-transformed_lymphocytes	./WEIGHTS//Cells_EBV-transformed_lymphocytes/Cells_EBV-transformed_lymphocytes.ENSG00000180228.8.wgt.RDat	PRKRA	2	179296141	179316162	0.258	rs726215	2.04	rs2114582	0.11671	-5.32	-0.859	467	7	lasso	0.23	2.6e-08	1.5927	0.111	0.648449
Cells_EBV-transformed_lymphocytes	./WEIGHTS//Cells_EBV-transformed_lymphocytes/Cells_EBV-transformed_lymphocytes.ENSG00000175581.9.wgt.RDat	MRPL48	11	73498361	73576178	0.362	rs2511266	-3.29	rs12274970	0.107856	4.94	-1.524	333	19	enet	0.3	1.6e-10	-1.58951	0.11195	0.652604
Cells_EBV-transformed_lymphocytes	./WEIGHTS//Cells_EBV-transformed_lymphocytes/Cells_EBV-transformed_lymphocytes.ENSG00000182156.5.wgt.RDat	ENPP7	17	77704681	77716021	0.344	rs8068871	2.91	rs11871061	0.129	-4.98	-1.356	502	5	lasso	0.14	2.2e-05	1.5877	0.112	0.651506
Cells_EBV-transformed_lymphocytes	./WEIGHTS//Cells_EBV-transformed_lymphocytes/Cells_EBV-transformed_lymphocytes.ENSG00000154328.11.wgt.RDat	NEIL2	8	11627148	11644855	0.568	rs804283	3.21	rs804290	0.018203	-4.39	0.475	477	477	blup	0.089	0.00068	-1.5889	0.11209	0.650646
Cells_EBV-transformed_lymphocytes	./WEIGHTS//Cells_EBV-transformed_lymphocytes/Cells_EBV-transformed_lymphocytes.ENSG00000145348.12.wgt.RDat	TBCK	4	106962756	107242652	0.1825	rs2949626	-1.92	rs12642454	0.156657	4.64	1.585	315	1	top1	0.16	6.5e-06	1.585	0.11297	0.654364
Cells_EBV-transformed_lymphocytes	./WEIGHTS//Cells_EBV-transformed_lymphocytes/Cells_EBV-transformed_lymphocytes.ENSG00000143751.9.wgt.RDat	SDE2	1	226170403	226187032	0.3224	rs3219123	2.38	rs11586667	0.024517	-4.57	0.969	387	387	blup	0.047	0.011	-1.58566	0.113	0.653154
Cells_EBV-transformed_lymphocytes	./WEIGHTS//Cells_EBV-transformed_lymphocytes/Cells_EBV-transformed_lymphocytes.ENSG00000170464.5.wgt.RDat	DNAJC18	5	138744279	138780180	0.457	rs3822742	-2.44	rs11242465	0.180316	4.85	-1.583	257	1	top1	0.18	1.2e-06	-1.583	0.11342	0.654199
Cells_EBV-transformed_lymphocytes	./WEIGHTS//Cells_EBV-transformed_lymphocytes/Cells_EBV-transformed_lymphocytes.ENSG00000184349.8.wgt.RDat	EFNA5	5	106712590	107006596	0.297	rs164849	-3.09	rs34525	0.011154	4.24	-0.695	574	574	blup	0.089	0.00066	1.58299	0.11342	0.652822
Cells_EBV-transformed_lymphocytes	./WEIGHTS//Cells_EBV-transformed_lymphocytes/Cells_EBV-transformed_lymphocytes.ENSG00000173214.5.wgt.RDat	KIAA1919	6	111580551	111592370	0.25	rs706915	2.98	rs17756732	-0.008759	-3.49	-1.337	383	383	blup	0.017	0.086	1.58161	0.114	0.654782
Cells_EBV-transformed_lymphocytes	./WEIGHTS//Cells_EBV-transformed_lymphocytes/Cells_EBV-transformed_lymphocytes.ENSG00000174442.7.wgt.RDat	ZWILCH	15	66797297	66842115	0.329	rs11071905	-3.97	rs12913975	-0.00748	-3.28	-0.543	565	565	blup	0.04	0.017	-1.57956	0.11421	0.654612
Cells_EBV-transformed_lymphocytes	./WEIGHTS//Cells_EBV-transformed_lymphocytes/Cells_EBV-transformed_lymphocytes.ENSG00000260708.1.wgt.RDat	CTA-29F11.1	22	47157791	47158460	0.424	rs801719	-2.93	rs12389	0.30198	-6.12	1.578	571	1	top1	0.3	1e-10	-1.578	0.11457	0.655302
Cells_EBV-transformed_lymphocytes	./WEIGHTS//Cells_EBV-transformed_lymphocytes/Cells_EBV-transformed_lymphocytes.ENSG00000196821.5.wgt.RDat	C6orf106	6	34555065	34664636	0.201	rs2177380	-2.87	rs13207848	-0.004579	-3.14	-0.8	341	341	blup	0.026	0.046	1.57489	0.115	0.656388
Cells_EBV-transformed_lymphocytes	./WEIGHTS//Cells_EBV-transformed_lymphocytes/Cells_EBV-transformed_lymphocytes.ENSG00000269918.1.wgt.RDat	AF131215.9	8	10962201	10964214	0.43	rs4841462	3.16	rs17724226	0.175538	-5.21	2.194	634	20	enet	0.21	1.4e-07	-1.5739	0.11551	0.657926
Cells_EBV-transformed_lymphocytes	./WEIGHTS//Cells_EBV-transformed_lymphocytes/Cells_EBV-transformed_lymphocytes.ENSG00000140092.10.wgt.RDat	FBLN5	14	92335756	92414331	0.418	rs2025074	3.02	rs2254320	0.0199	3.71	-0.708	473	473	blup	0.072	0.0021	-1.5727	0.1158	0.658206
Cells_EBV-transformed_lymphocytes	./WEIGHTS//Cells_EBV-transformed_lymphocytes/Cells_EBV-transformed_lymphocytes.ENSG00000267565.1.wgt.RDat	CTC-559E9.8	19	20006280	20006656	0.456	rs12610185	-3.2	rs4808993	0.054684	-4.08	-0.09	300	300	blup	0.063	0.0037	-1.56939	0.11656	0.661152
Cells_EBV-transformed_lymphocytes	./WEIGHTS//Cells_EBV-transformed_lymphocytes/Cells_EBV-transformed_lymphocytes.ENSG00000271529.1.wgt.RDat	CICP14	7	128296016	128298845	0.464	rs729302	4.81	rs2402923	0.139786	5.67	0.828	365	365	blup	0.28	7.5e-10	1.56649	0.117235	0.663603
Cells_EBV-transformed_lymphocytes	./WEIGHTS//Cells_EBV-transformed_lymphocytes/Cells_EBV-transformed_lymphocytes.ENSG00000225784.5.wgt.RDat	RP11-592B15.4	10	51345753	51364771	0.642	rs10761581	-2.06	rs10761581	0.216105	5.39	-2.058	126	8	lasso	0.27	1e-09	-1.5633	0.118	0.666554
Cells_EBV-transformed_lymphocytes	./WEIGHTS//Cells_EBV-transformed_lymphocytes/Cells_EBV-transformed_lymphocytes.ENSG00000237840.2.wgt.RDat	FAM21FP	10	46201879	46222647	0.26	rs7090755	2.61	rs2442927	0.11903	-5.13	1.245	173	5	lasso	0.14	2e-05	-1.56378	0.118	0.665179
Cells_EBV-transformed_lymphocytes	./WEIGHTS//Cells_EBV-transformed_lymphocytes/Cells_EBV-transformed_lymphocytes.ENSG00000261183.1.wgt.RDat	RP11-532F12.5	15	41128006	41136585	0.221	rs16970617	-2.36	rs667623	-0.00621	3.01	-0.649	294	7	enet	0.0035	0.24	-1.56304	0.11804	0.664036
Cells_EBV-transformed_lymphocytes	./WEIGHTS//Cells_EBV-transformed_lymphocytes/Cells_EBV-transformed_lymphocytes.ENSG00000248738.2.wgt.RDat	RP11-87E22.2	8	22735485	22745535	0.388	rs6557594	3.15	rs2466176	0.257798	-5.55	1.356	577	3	lasso	0.26	2.1e-09	-1.5591	0.11898	0.667949
Cells_EBV-transformed_lymphocytes	./WEIGHTS//Cells_EBV-transformed_lymphocytes/Cells_EBV-transformed_lymphocytes.ENSG00000067334.9.wgt.RDat	DNTTIP2	1	94333373	94345474	0.2315	rs3814019	2.45	rs7523787	-0.008703	3.38	-0.797	431	431	blup	0.019	0.077	-1.55847	0.119	0.666693
Cells_EBV-transformed_lymphocytes	./WEIGHTS//Cells_EBV-transformed_lymphocytes/Cells_EBV-transformed_lymphocytes.ENSG00000136710.5.wgt.RDat	CCDC115	2	131095814	131099797	0.185	rs12232961	2.65	rs12993519	0.09257	4.31	1.558	140	1	top1	0.093	0.00053	1.558	0.119	0.665329
Cells_EBV-transformed_lymphocytes	./WEIGHTS//Cells_EBV-transformed_lymphocytes/Cells_EBV-transformed_lymphocytes.ENSG00000152291.9.wgt.RDat	TGOLN2	2	85545147	85555548	0.383	rs35041498	2.82	rs3770102	0.13535	5.41	1.299	452	452	blup	0.19	6.1e-07	1.5607	0.119	0.663971
Cells_EBV-transformed_lymphocytes	./WEIGHTS//Cells_EBV-transformed_lymphocytes/Cells_EBV-transformed_lymphocytes.ENSG00000184441.4.wgt.RDat	AP001062.7	21	45751117	45755734	0.504	rs4818919	3.49	rs2236441	0.181097	-4.96	-1.2	484	8	lasso	0.3	9.9e-11	1.5585	0.1191	0.663176
Cells_EBV-transformed_lymphocytes	./WEIGHTS//Cells_EBV-transformed_lymphocytes/Cells_EBV-transformed_lymphocytes.ENSG00000254509.1.wgt.RDat	RP11-677M14.6	11	124661124	124661556	0.289	rs10893275	3.63	rs11219806	-0.005497	3.45	-0.882	496	496	blup	0.049	0.0095	1.55799	0.11924	0.662606
Cells_EBV-transformed_lymphocytes	./WEIGHTS//Cells_EBV-transformed_lymphocytes/Cells_EBV-transformed_lymphocytes.ENSG00000231584.4.wgt.RDat	FAHD2CP	2	96676299	96689056	0.129	rs7058	3	rs1168968	0.0292	3.84	-2.095	113	113	blup	0.11	0.00012	-1.5536	0.12	0.665477
Cells_EBV-transformed_lymphocytes	./WEIGHTS//Cells_EBV-transformed_lymphocytes/Cells_EBV-transformed_lymphocytes.ENSG00000174194.11.wgt.RDat	AGAP8	10	51224681	51252947	0.805	rs10761581	-2.06	rs17720205	0.372033	6.63	-0.9	187	47	enet	0.5	5.1e-19	-1.54975	0.121	0.669664
Cells_EBV-transformed_lymphocytes	./WEIGHTS//Cells_EBV-transformed_lymphocytes/Cells_EBV-transformed_lymphocytes.ENSG00000197362.9.wgt.RDat	ZNF786	7	148766735	148787874	0.209	rs243480	3.13	rs7794500	0.005379	-3.42	0.285	377	377	blup	0.024	0.054	-1.54934	0.121301	0.669974
Cells_EBV-transformed_lymphocytes	./WEIGHTS//Cells_EBV-transformed_lymphocytes/Cells_EBV-transformed_lymphocytes.ENSG00000134987.7.wgt.RDat	WDR36	5	110427414	110466200	0.272	rs1593864	3.2	rs1072056	-0.005996	3.79	-1.174	383	11	enet	0.022	0.059	-1.54652	0.12198	0.672366
Cells_EBV-transformed_lymphocytes	./WEIGHTS//Cells_EBV-transformed_lymphocytes/Cells_EBV-transformed_lymphocytes.ENSG00000237502.2.wgt.RDat	RP1-12G14.6	6	149896601	149897260	0.143	rs2789501	-2.36	rs9800806	0.031861	-4.31	1.546	431	1	top1	0.032	0.031	-1.546	0.122	0.671123
Cells_EBV-transformed_lymphocytes	./WEIGHTS//Cells_EBV-transformed_lymphocytes/Cells_EBV-transformed_lymphocytes.ENSG00000107679.10.wgt.RDat	PLEKHA1	10	124134212	124191867	0.334	rs2672588	3	rs1882907	0.19331	-5.18	1.547	615	1	top1	0.19	4.7e-07	-1.547	0.122	0.669775
Cells_EBV-transformed_lymphocytes	./WEIGHTS//Cells_EBV-transformed_lymphocytes/Cells_EBV-transformed_lymphocytes.ENSG00000111452.8.wgt.RDat	GPR133	12	131438452	131626014	0.316	rs7300298	3.32	rs7311928	0.049301	-3.66	-0.499	631	631	blup	0.098	0.00036	-1.54397	0.1226	0.67172
Cells_EBV-transformed_lymphocytes	./WEIGHTS//Cells_EBV-transformed_lymphocytes/Cells_EBV-transformed_lymphocytes.ENSG00000106603.13.wgt.RDat	COA1	7	43648055	43769316	0.174	rs10260214	3.43	rs2304316	0.156825	4.38	-1.543	410	1	top1	0.16	6.4e-06	-1.543	0.122831	0.67164
Cells_EBV-transformed_lymphocytes	./WEIGHTS//Cells_EBV-transformed_lymphocytes/Cells_EBV-transformed_lymphocytes.ENSG00000188428.12.wgt.RDat	BLOC1S5	6	8013800	8064647	0.383	rs1885466	3.14	rs2743991	0.042011	4.26	0.7	616	616	blup	0.09	0.00062	1.54329	0.123	0.671222
Cells_EBV-transformed_lymphocytes	./WEIGHTS//Cells_EBV-transformed_lymphocytes/Cells_EBV-transformed_lymphocytes.ENSG00000187097.8.wgt.RDat	ENTPD5	14	74424713	74486055	0.312	rs887592	-2.25	rs3815331	-0.00855	-3.61	-1.869	397	397	blup	0.071	0.0023	1.5423	0.123	0.669884
Cells_EBV-transformed_lymphocytes	./WEIGHTS//Cells_EBV-transformed_lymphocytes/Cells_EBV-transformed_lymphocytes.ENSG00000166938.8.wgt.RDat	DIS3L	15	66585555	66626236	0.595	rs11071905	-3.97	rs4776774	0.32339	6.29	1.163	490	6	lasso	0.41	4e-15	1.54041	0.12346	0.671053
Cells_EBV-transformed_lymphocytes	./WEIGHTS//Cells_EBV-transformed_lymphocytes/Cells_EBV-transformed_lymphocytes.ENSG00000169592.10.wgt.RDat	INO80E	16	30006615	30016829	0.137	rs35089016	-2.19	rs35598865	0.054022	-3.83	1.539	204	1	top1	0.054	0.0069	-1.539	0.124	0.672651
Cells_EBV-transformed_lymphocytes	./WEIGHTS//Cells_EBV-transformed_lymphocytes/Cells_EBV-transformed_lymphocytes.ENSG00000273270.1.wgt.RDat	RP11-212P7.2	7	128164070	128171123	0.407	rs729302	4.81	rs13224451	0.069452	3.96	1.538	372	1	top1	0.069	0.0025	1.538	0.124049	0.671584
Cells_EBV-transformed_lymphocytes	./WEIGHTS//Cells_EBV-transformed_lymphocytes/Cells_EBV-transformed_lymphocytes.ENSG00000204001.5.wgt.RDat	LCN8	9	139648838	139652678	0.533	rs11145835	-3.2	rs2282259	0.480741	7.48	-1.537	398	1	top1	0.48	3.9e-18	-1.537	0.12429	0.671559
Cells_EBV-transformed_lymphocytes	./WEIGHTS//Cells_EBV-transformed_lymphocytes/Cells_EBV-transformed_lymphocytes.ENSG00000269560.1.wgt.RDat	CTD-2192J16.21	19	12640582	12643787	0.376	rs10407898	3.43	rs4804715	0.238852	5.64	1.535	280	1	top1	0.24	1.6e-08	1.535	0.12478	0.672877
Cells_EBV-transformed_lymphocytes	./WEIGHTS//Cells_EBV-transformed_lymphocytes/Cells_EBV-transformed_lymphocytes.ENSG00000266714.2.wgt.RDat	MYO15B	17	73584139	73622924	0.623	rs9944529	2.91	rs4788901	0.287	5.94	1.536	349	1	top1	0.29	3.5e-10	1.536	0.125	0.672736
Cells_EBV-transformed_lymphocytes	./WEIGHTS//Cells_EBV-transformed_lymphocytes/Cells_EBV-transformed_lymphocytes.ENSG00000176834.9.wgt.RDat	VSIG10	12	118501398	118573662	0.271	rs2592283	2.77	rs7132075	0.01837	3.69	-1.53	507	1	top1	0.018	0.078	-1.53	0.12602	0.676893
Cells_EBV-transformed_lymphocytes	./WEIGHTS//Cells_EBV-transformed_lymphocytes/Cells_EBV-transformed_lymphocytes.ENSG00000183562.2.wgt.RDat	AC131971.1	11	3011093	3012563	0.477	rs2283214	-2.89	rs16928841	0.128371	5.07	-0.917	461	28	enet	0.16	6.2e-06	-1.52854	0.12638	0.677496
Cells_EBV-transformed_lymphocytes	./WEIGHTS//Cells_EBV-transformed_lymphocytes/Cells_EBV-transformed_lymphocytes.ENSG00000152601.13.wgt.RDat	MBNL1	3	151961617	152183569	0.335	rs7637857	3.49	rs17370867	-0.004263	3.94	1.205	364	364	blup	0.12	6.4e-05	1.5261	0.126984	0.679402
Cells_EBV-transformed_lymphocytes	./WEIGHTS//Cells_EBV-transformed_lymphocytes/Cells_EBV-transformed_lymphocytes.ENSG00000204536.9.wgt.RDat	CCHCR1	6	31110216	31126015	0.616	rs3819299	-14.37	rs1966	0.2652	-5.64	-2.45	175	175	blup	0.35	1.9e-12	-1.52623	0.127	0.67816
Cells_EBV-transformed_lymphocytes	./WEIGHTS//Cells_EBV-transformed_lymphocytes/Cells_EBV-transformed_lymphocytes.ENSG00000186470.9.wgt.RDat	BTN3A2	6	26365387	26378546	0.6833	rs1741740	4.04	rs9379851	0.36617	-7.38	-1.544	557	14	enet	0.44	3.6e-16	1.521	0.128	0.682168
Cells_EBV-transformed_lymphocytes	./WEIGHTS//Cells_EBV-transformed_lymphocytes/Cells_EBV-transformed_lymphocytes.ENSG00000131797.8.wgt.RDat	CLUHP3	16	31711911	31721097	0.232	rs9927367	-2.05	rs6565284	0.118476	4.6	1.437	209	15	enet	0.13	3.4e-05	1.5234	0.128	0.68084
Cells_EBV-transformed_lymphocytes	./WEIGHTS//Cells_EBV-transformed_lymphocytes/Cells_EBV-transformed_lymphocytes.ENSG00000141556.16.wgt.RDat	TBCD	17	80709940	80900724	0.211	rs3176835	3.13	rs8074277	0.0128	3.24	0.61	356	356	blup	0.015	0.098	-1.5225	0.128	0.679518
Cells_EBV-transformed_lymphocytes	./WEIGHTS//Cells_EBV-transformed_lymphocytes/Cells_EBV-transformed_lymphocytes.ENSG00000116874.7.wgt.RDat	WARS2	1	119573839	119683018	0.4165	rs1766804	-3.18	rs12086	0.339845	-6.55	1.518	416	1	top1	0.34	4e-12	-1.518	0.129	0.6835
Cells_EBV-transformed_lymphocytes	./WEIGHTS//Cells_EBV-transformed_lymphocytes/Cells_EBV-transformed_lymphocytes.ENSG00000232934.3.wgt.RDat	RP11-324O2.3	10	114165977	114169252	0.448	rs17585058	3.2	rs11195943	0.234528	-5.49	1.519	455	1	top1	0.23	2.2e-08	-1.519	0.129	0.682178
Cells_EBV-transformed_lymphocytes	./WEIGHTS//Cells_EBV-transformed_lymphocytes/Cells_EBV-transformed_lymphocytes.ENSG00000235677.1.wgt.RDat	NPM1P26	10	98319942	98320679	0.289	rs10786277	3.01	rs4919029	0.207785	-5.02	1.517	473	1	top1	0.21	1.6e-07	-1.517	0.129	0.680861
Cells_EBV-transformed_lymphocytes	./WEIGHTS//Cells_EBV-transformed_lymphocytes/Cells_EBV-transformed_lymphocytes.ENSG00000237232.3.wgt.RDat	ZNF295-AS1	21	43429303	43445060	0.644	rs2839511	-3.76	rs220207	0.016756	-3.94	-2.854	792	792	blup	0.097	0.00038	1.5144	0.1299	0.68429
Cells_EBV-transformed_lymphocytes	./WEIGHTS//Cells_EBV-transformed_lymphocytes/Cells_EBV-transformed_lymphocytes.ENSG00000155085.11.wgt.RDat	AK9	6	109814059	110012420	0.387	rs1407620	-2.25	rs7754650	0.233163	-6.52	1.529	440	7	lasso	0.3	1.1e-10	-1.51298	0.13	0.6835
Cells_EBV-transformed_lymphocytes	./WEIGHTS//Cells_EBV-transformed_lymphocytes/Cells_EBV-transformed_lymphocytes.ENSG00000125247.11.wgt.RDat	TMTC4	13	101256181	101327347	0.566	rs3783171	2.88	rs1110066	0.29589	6.62	-1.241	555	8	lasso	0.31	5.6e-11	-1.51222	0.1305	0.684812
Cells_EBV-transformed_lymphocytes	./WEIGHTS//Cells_EBV-transformed_lymphocytes/Cells_EBV-transformed_lymphocytes.ENSG00000184616.7.wgt.RDat	AC004166.6	7	74320406	74331163	0.327	rs17145611	-2.25	rs35005436	0.209256	5.12	1.511	89	1	top1	0.21	1.5e-07	1.511	0.130788	0.685008
Cells_EBV-transformed_lymphocytes	./WEIGHTS//Cells_EBV-transformed_lymphocytes/Cells_EBV-transformed_lymphocytes.ENSG00000272462.2.wgt.RDat	U91328.19	6	25992890	26002003	0.2748	rs9393647	4.06	rs17586946	0.08858	-4.63	2.064	690	5	lasso	0.1	0.00028	-1.51	0.131	0.684807
Cells_EBV-transformed_lymphocytes	./WEIGHTS//Cells_EBV-transformed_lymphocytes/Cells_EBV-transformed_lymphocytes.ENSG00000165983.10.wgt.RDat	PTER	10	16478942	16555736	0.464	rs1532104	-3.08	rs7097885	0.147098	4.77	-0.975	551	7	lasso	0.17	2.9e-06	-1.51154	0.131	0.6835
Cells_EBV-transformed_lymphocytes	./WEIGHTS//Cells_EBV-transformed_lymphocytes/Cells_EBV-transformed_lymphocytes.ENSG00000134779.10.wgt.RDat	TPGS2	18	34360019	34409068	0.411	rs12607440	2.73	rs4799432	0.312224	-6.07	-1.509	433	1	top1	0.31	4.3e-11	1.509	0.1313	0.68376
Cells_EBV-transformed_lymphocytes	./WEIGHTS//Cells_EBV-transformed_lymphocytes/Cells_EBV-transformed_lymphocytes.ENSG00000122432.12.wgt.RDat	SPATA1	1	84972339	85031877	0.4111	rs10873653	-3.62	rs17110519	0.277805	-5.72	-1.507	538	1	top1	0.28	7.3e-10	1.507	0.132	0.686099
Cells_EBV-transformed_lymphocytes	./WEIGHTS//Cells_EBV-transformed_lymphocytes/Cells_EBV-transformed_lymphocytes.ENSG00000113231.9.wgt.RDat	PDE8B	5	76506274	76725632	0.515	rs10942810	-2.65	rs441102	0.281944	6.56	-1.644	517	5	lasso	0.45	8.6e-17	-1.5029	0.13287	0.68931
Cells_EBV-transformed_lymphocytes	./WEIGHTS//Cells_EBV-transformed_lymphocytes/Cells_EBV-transformed_lymphocytes.ENSG00000254635.1.wgt.RDat	WAC-AS1	10	28811581	28821421	0.633	rs12356817	3.16	rs1034086	0.137204	5.24	0.059	583	9	lasso	0.32	1.5e-11	-1.50091	0.133	0.688678
Cells_EBV-transformed_lymphocytes	./WEIGHTS//Cells_EBV-transformed_lymphocytes/Cells_EBV-transformed_lymphocytes.ENSG00000173486.8.wgt.RDat	FKBP2	11	64008476	64011604	0.214	rs663743	3.47	rs11603212	0.049582	4.3	-1.329	342	16	enet	0.098	0.00037	-1.50086	0.13339	0.689392
Cells_EBV-transformed_lymphocytes	./WEIGHTS//Cells_EBV-transformed_lymphocytes/Cells_EBV-transformed_lymphocytes.ENSG00000075975.11.wgt.RDat	MKRN2	3	12598513	12625099	0.541	rs2471469	-2.83	rs1466835	0.29137	-6.31	-1.31	468	8	lasso	0.29	2e-10	1.4996	0.133719	0.689788
Cells_EBV-transformed_lymphocytes	./WEIGHTS//Cells_EBV-transformed_lymphocytes/Cells_EBV-transformed_lymphocytes.ENSG00000253921.1.wgt.RDat	CTB-113P19.3	5	151133553	151146808	0.196	rs4635924	3.23	rs2964584	0.024693	-4.15	-0.527	567	567	blup	0.076	0.0016	1.4992	0.13382	0.689009
Cells_EBV-transformed_lymphocytes	./WEIGHTS//Cells_EBV-transformed_lymphocytes/Cells_EBV-transformed_lymphocytes.ENSG00000198466.8.wgt.RDat	ZNF587	19	58365144	58376480	0.283	rs12460048	2.87	rs2074080	0.067335	-4.69	0.375	475	475	blup	0.1	0.00033	-1.49801	0.13413	0.689307
Cells_EBV-transformed_lymphocytes	./WEIGHTS//Cells_EBV-transformed_lymphocytes/Cells_EBV-transformed_lymphocytes.ENSG00000143498.13.wgt.RDat	TAF1A	1	222731244	222763166	0.2616	rs2378598	3.24	rs10495194	0.032209	-3.97	0.937	332	332	blup	0.13	3.1e-05	-1.49617	0.135	0.692477
Cells_EBV-transformed_lymphocytes	./WEIGHTS//Cells_EBV-transformed_lymphocytes/Cells_EBV-transformed_lymphocytes.ENSG00000272142.1.wgt.RDat	RP11-428J1.5	6	5030206	5043683	0.372	rs11242971	2.42	rs1749147	0.387108	6.7	1.495	637	1	top1	0.39	5.4e-14	1.495	0.135	0.69118
Cells_EBV-transformed_lymphocytes	./WEIGHTS//Cells_EBV-transformed_lymphocytes/Cells_EBV-transformed_lymphocytes.ENSG00000197375.8.wgt.RDat	SLC22A5	5	131705444	131731306	0.325	rs273909	3.06	rs2631360	0.046156	-4.63	-1.652	419	29	enet	0.15	1.1e-05	1.49278	0.1355	0.692443
Cells_EBV-transformed_lymphocytes	./WEIGHTS//Cells_EBV-transformed_lymphocytes/Cells_EBV-transformed_lymphocytes.ENSG00000105497.3.wgt.RDat	ZNF175	19	52074551	52092991	0.361	rs3745542	2.9	rs3752129	0.225414	-5.19	-1.491	604	1	top1	0.23	4.4e-08	1.491	0.13596	0.693497
Cells_EBV-transformed_lymphocytes	./WEIGHTS//Cells_EBV-transformed_lymphocytes/Cells_EBV-transformed_lymphocytes.ENSG00000115539.9.wgt.RDat	PDCL3	2	101179152	101193197	0.3	rs13032454	4.55	rs11123823	0.08105	4.57	-0.435	535	535	blup	0.16	4.8e-06	1.4919	0.136	0.69241
Cells_EBV-transformed_lymphocytes	./WEIGHTS//Cells_EBV-transformed_lymphocytes/Cells_EBV-transformed_lymphocytes.ENSG00000241258.2.wgt.RDat	CRCP	7	65579591	65619555	0.296	rs7779258	-2.3	rs4236208	0.029788	-4.27	-0.586	195	195	blup	0.2	3e-07	1.49078	0.136018	0.691214
Cells_EBV-transformed_lymphocytes	./WEIGHTS//Cells_EBV-transformed_lymphocytes/Cells_EBV-transformed_lymphocytes.ENSG00000176054.6.wgt.RDat	RPL23P2	21	30369934	30370354	0.219	rs1537093	-2.72	rs1153291	0.052797	4.29	-1.525	428	6	lasso	0.068	0.0027	-1.4886	0.1366	0.692884
Cells_EBV-transformed_lymphocytes	./WEIGHTS//Cells_EBV-transformed_lymphocytes/Cells_EBV-transformed_lymphocytes.ENSG00000131375.5.wgt.RDat	CAPN7	3	15247659	15294425	0.344	rs11716145	2.39	rs7340679	-0.006432	-3.5	1.269	454	37	enet	0.015	0.1	-1.48725	0.136948	0.693363
Cells_EBV-transformed_lymphocytes	./WEIGHTS//Cells_EBV-transformed_lymphocytes/Cells_EBV-transformed_lymphocytes.ENSG00000261575.2.wgt.RDat	RP11-259G18.1	17	44344403	44346060	0.156	rs173365	-3.79	rs169201	0.216	5.23	-1.354	65	19	lasso	0.22	8.7e-08	-1.4844	0.138	0.697397
Cells_EBV-transformed_lymphocytes	./WEIGHTS//Cells_EBV-transformed_lymphocytes/Cells_EBV-transformed_lymphocytes.ENSG00000264885.1.wgt.RDat	RP11-815I9.4	17	18570942	18572774	0.605	rs2428372	-2.53	rs9912852	0.149	-5.35	1.072	228	20	enet	0.33	1.1e-11	-1.4833	0.138	0.696111
Cells_EBV-transformed_lymphocytes	./WEIGHTS//Cells_EBV-transformed_lymphocytes/Cells_EBV-transformed_lymphocytes.ENSG00000272087.1.wgt.RDat	RP11-379F4.7	3	158410909	158411557	0.189	rs6807246	2.38	rs1836688	0.025636	-3.85	1.074	394	394	blup	0.083	0.001	-1.48046	0.13875	0.698605
Cells_EBV-transformed_lymphocytes	./WEIGHTS//Cells_EBV-transformed_lymphocytes/Cells_EBV-transformed_lymphocytes.ENSG00000212125.2.wgt.RDat	TAS2R15	12	11117024	11117951	0.213	rs12366349	-3.15	rs10845296	0.047633	4.49	1.548	384	19	enet	0.073	0.0019	1.48021	0.13882	0.697673
Cells_EBV-transformed_lymphocytes	./WEIGHTS//Cells_EBV-transformed_lymphocytes/Cells_EBV-transformed_lymphocytes.ENSG00000232912.1.wgt.RDat	RP5-1115A15.1	1	8484705	8494898	0.1567	rs7528376	3.05	rs11584036	0.022255	-3.98	-0.807	306	11	enet	0.095	0.00043	1.48089	0.139	0.697295
Cells_EBV-transformed_lymphocytes	./WEIGHTS//Cells_EBV-transformed_lymphocytes/Cells_EBV-transformed_lymphocytes.ENSG00000216901.1.wgt.RDat	AL022393.7	6	28143966	28144452	0.3424	rs2232422	7.18	rs213237	0.08255	5.04	1.573	467	20	enet	0.19	5.8e-07	1.478	0.139	0.696018
Cells_EBV-transformed_lymphocytes	./WEIGHTS//Cells_EBV-transformed_lymphocytes/Cells_EBV-transformed_lymphocytes.ENSG00000148290.5.wgt.RDat	SURF1	9	136218610	136223552	0.809	rs608604	-3.26	rs3124752	0.229892	-6.06	1.299	603	603	blup	0.28	5.1e-10	-1.4759	0.13998	0.699644
Cells_EBV-transformed_lymphocytes	./WEIGHTS//Cells_EBV-transformed_lymphocytes/Cells_EBV-transformed_lymphocytes.ENSG00000198879.7.wgt.RDat	SFMBT2	10	7200586	7453450	0.557	rs9424004	3.02	rs2247945	0.081073	4.79	1.205	647	647	blup	0.12	6.3e-05	1.47516	0.14	0.698467
Cells_EBV-transformed_lymphocytes	./WEIGHTS//Cells_EBV-transformed_lymphocytes/Cells_EBV-transformed_lymphocytes.ENSG00000268678.1.wgt.RDat	CTC-444N24.13	19	57862216	57863380	0.375	rs12460048	2.87	rs1989455	0.059814	-4.53	1.211	509	6	lasso	0.097	0.00038	-1.47364	0.14058	0.700083
Cells_EBV-transformed_lymphocytes	./WEIGHTS//Cells_EBV-transformed_lymphocytes/Cells_EBV-transformed_lymphocytes.ENSG00000258987.1.wgt.RDat	RP11-131H24.4	14	94407548	94410475	0.316	rs12889685	2.7	rs2273399	0.00685	4.08	-0.105	592	8	lasso	0.037	0.022	-1.4727	0.1408	0.699904
Cells_EBV-transformed_lymphocytes	./WEIGHTS//Cells_EBV-transformed_lymphocytes/Cells_EBV-transformed_lymphocytes.ENSG00000135778.7.wgt.RDat	NTPCR	1	233086351	233119180	0.7244	rs7523171	-3.03	rs12410594	0.309769	-6.97	-2.046	594	13	lasso	0.52	4.5e-20	1.47178	0.141	0.699626
Cells_EBV-transformed_lymphocytes	./WEIGHTS//Cells_EBV-transformed_lymphocytes/Cells_EBV-transformed_lymphocytes.ENSG00000176014.8.wgt.RDat	TUBB6	18	12307668	12344319	0.382	rs9960807	-6.04	rs11663340	0.316391	6.46	-1.409	429	5	lasso	0.32	2.8e-11	-1.47209	0.141	0.698359
Cells_EBV-transformed_lymphocytes	./WEIGHTS//Cells_EBV-transformed_lymphocytes/Cells_EBV-transformed_lymphocytes.ENSG00000115808.7.wgt.RDat	STRN	2	37070783	37193615	0.348	rs6720433	-2.97	rs1504	0.07456	4.51	-1.734	544	19	enet	0.083	0.00099	-1.4699	0.142	0.70204
Cells_EBV-transformed_lymphocytes	./WEIGHTS//Cells_EBV-transformed_lymphocytes/Cells_EBV-transformed_lymphocytes.ENSG00000228696.4.wgt.RDat	ARL17B	17	44352150	44439130	0.599	rs7224296	-2.03	rs199501	0.162	4.69	-1.503	60	6	lasso	0.38	1.1e-13	-1.4691	0.142	0.700773
Cells_EBV-transformed_lymphocytes	./WEIGHTS//Cells_EBV-transformed_lymphocytes/Cells_EBV-transformed_lymphocytes.ENSG00000250413.1.wgt.RDat	RP11-448G15.1	4	10008106	10011349	0.3685	rs4697902	3.52	rs4697698	0.171589	5.48	1.562	544	27	enet	0.2	2.7e-07	1.4674	0.14227	0.70084
Cells_EBV-transformed_lymphocytes	./WEIGHTS//Cells_EBV-transformed_lymphocytes/Cells_EBV-transformed_lymphocytes.ENSG00000139044.6.wgt.RDat	B4GALNT3	12	569530	672675	0.723	rs11063286	-3.86	rs1056008	0.482286	7.67	-1.467	414	1	top1	0.48	3.3e-18	-1.467	0.14238	0.70012
Cells_EBV-transformed_lymphocytes	./WEIGHTS//Cells_EBV-transformed_lymphocytes/Cells_EBV-transformed_lymphocytes.ENSG00000141380.9.wgt.RDat	SS18	18	23596578	23671181	0.368	rs2926307	3.38	rs9952498	0.01956	3.96	-0.797	452	452	blup	0.076	0.0016	-1.46397	0.1432	0.702888
Cells_EBV-transformed_lymphocytes	./WEIGHTS//Cells_EBV-transformed_lymphocytes/Cells_EBV-transformed_lymphocytes.ENSG00000088205.8.wgt.RDat	DDX18	2	118572226	118589955	0.361	rs2303330	2.14	rs13020804	0.17943	-5.45	1.431	471	7	lasso	0.21	1.5e-07	-1.4626	0.144	0.705548
Cells_EBV-transformed_lymphocytes	./WEIGHTS//Cells_EBV-transformed_lymphocytes/Cells_EBV-transformed_lymphocytes.ENSG00000131435.8.wgt.RDat	PDLIM4	5	131593364	131609147	0.189	rs273909	3.06	rs1007602	0.134296	4.22	1.46	402	1	top1	0.13	3.1e-05	1.46	0.14429	0.705705
Cells_EBV-transformed_lymphocytes	./WEIGHTS//Cells_EBV-transformed_lymphocytes/Cells_EBV-transformed_lymphocytes.ENSG00000137968.12.wgt.RDat	SLC44A5	1	75667816	76076801	0.4269	rs5745459	3.33	rs1249812	0.254514	-5.83	-1.459	422	1	top1	0.25	4.6e-09	1.459	0.145	0.707911
Cells_EBV-transformed_lymphocytes	./WEIGHTS//Cells_EBV-transformed_lymphocytes/Cells_EBV-transformed_lymphocytes.ENSG00000143494.11.wgt.RDat	VASH2	1	213123862	213165379	0.2519	rs17019510	3.15	rs1047881	0.088334	4.13	1.459	423	1	top1	0.088	0.0007	1.459	0.145	0.706649
Cells_EBV-transformed_lymphocytes	./WEIGHTS//Cells_EBV-transformed_lymphocytes/Cells_EBV-transformed_lymphocytes.ENSG00000162769.8.wgt.RDat	FLVCR1	1	213031597	213072705	0.4607	rs17019510	3.15	rs1047881	0.286059	5.9	1.459	414	1	top1	0.29	3.7e-10	1.459	0.145	0.705391
Cells_EBV-transformed_lymphocytes	./WEIGHTS//Cells_EBV-transformed_lymphocytes/Cells_EBV-transformed_lymphocytes.ENSG00000185338.4.wgt.RDat	SOCS1	16	11348262	11350036	0.444	rs1345442	3.74	rs4781099	-0.008659	3.54	1.293	513	513	blup	0.084	0.00092	1.4582	0.145	0.704139
Cells_EBV-transformed_lymphocytes	./WEIGHTS//Cells_EBV-transformed_lymphocytes/Cells_EBV-transformed_lymphocytes.ENSG00000101443.13.wgt.RDat	WFDC2	20	44098346	44110172	0.16	rs6032537	2.85	rs6073905	0.11	4.44	1.455	493	1	top1	0.11	0.00016	1.455	0.1457	0.706283
Cells_EBV-transformed_lymphocytes	./WEIGHTS//Cells_EBV-transformed_lymphocytes/Cells_EBV-transformed_lymphocytes.ENSG00000124116.14.wgt.RDat	WFDC3	20	44376583	44420571	0.178	rs6032537	2.85	rs6073905	0.153	-4.46	1.455	528	1	top1	0.15	8.5e-06	-1.455	0.1457	0.705033
Cells_EBV-transformed_lymphocytes	./WEIGHTS//Cells_EBV-transformed_lymphocytes/Cells_EBV-transformed_lymphocytes.ENSG00000184617.9.wgt.RDat	ZNF840	20	45113100	45121279	0.318	rs6066044	-2.32	rs2745729	0.148	4.95	-1.231	559	4	lasso	0.15	8.6e-06	-1.455	0.1458	0.704271
Cells_EBV-transformed_lymphocytes	./WEIGHTS//Cells_EBV-transformed_lymphocytes/Cells_EBV-transformed_lymphocytes.ENSG00000124641.10.wgt.RDat	MED20	6	41873092	41888877	0.395	rs2181807	-2.92	rs2254474	0.112304	-4.03	-1.454	479	1	top1	0.11	0.00014	1.454	0.146	0.703993
Cells_EBV-transformed_lymphocytes	./WEIGHTS//Cells_EBV-transformed_lymphocytes/Cells_EBV-transformed_lymphocytes.ENSG00000262140.1.wgt.RDat	RP11-417N10.3	16	71867690	71869835	0.292	rs11861513	-3.09	rs12446005	-0.007701	-3.47	-1.143	418	418	blup	0.0043	0.22	1.4534	0.146	0.702754
Cells_EBV-transformed_lymphocytes	./WEIGHTS//Cells_EBV-transformed_lymphocytes/Cells_EBV-transformed_lymphocytes.ENSG00000161570.4.wgt.RDat	CCL5	17	34198495	34207797	0.273	rs2376179	-2.55	rs4796128	0.134	-4.72	-1.454	328	1	top1	0.13	3.1e-05	1.454	0.146	0.701518
Cells_EBV-transformed_lymphocytes	./WEIGHTS//Cells_EBV-transformed_lymphocytes/Cells_EBV-transformed_lymphocytes.ENSG00000187456.9.wgt.RDat	RDM1	17	34245070	34257777	0.463	rs2376179	-2.55	rs4796128	0.196	-5.19	-1.454	313	1	top1	0.2	3.9e-07	1.454	0.146	0.700288
Cells_EBV-transformed_lymphocytes	./WEIGHTS//Cells_EBV-transformed_lymphocytes/Cells_EBV-transformed_lymphocytes.ENSG00000176087.10.wgt.RDat	SLC35A4	5	139944275	139948688	0.13	rs246002	1.94	rs7732179	0.020131	-3.75	1.324	329	329	blup	0.066	0.0031	-1.45083	0.14683	0.703035
Cells_EBV-transformed_lymphocytes	./WEIGHTS//Cells_EBV-transformed_lymphocytes/Cells_EBV-transformed_lymphocytes.ENSG00000205086.5.wgt.RDat	C2orf91	2	42162508	42181406	0.371	rs6736913	3.13	rs7602635	0.15991	-4.71	1.452	583	1	top1	0.16	5.2e-06	-1.452	0.147	0.702619
Cells_EBV-transformed_lymphocytes	./WEIGHTS//Cells_EBV-transformed_lymphocytes/Cells_EBV-transformed_lymphocytes.ENSG00000145241.6.wgt.RDat	CENPC	4	68337521	68411324	0.2711	rs1346077	2.87	rs4475192	0.04569	4.43	0.824	407	22	enet	0.082	0.0011	1.4491	0.14732	0.70292
Cells_EBV-transformed_lymphocytes	./WEIGHTS//Cells_EBV-transformed_lymphocytes/Cells_EBV-transformed_lymphocytes.ENSG00000233429.5.wgt.RDat	HOTAIRM1	7	27135713	27139720	0.372	rs1978133	-2.89	rs2522828	0.325783	6.4	-1.447	419	1	top1	0.33	1.3e-11	-1.447	0.147897	0.704443
Cells_EBV-transformed_lymphocytes	./WEIGHTS//Cells_EBV-transformed_lymphocytes/Cells_EBV-transformed_lymphocytes.ENSG00000114544.11.wgt.RDat	SLC41A3	3	125725198	125820404	0.41	rs12631841	2.54	rs1112001	0.044545	3.88	-1.028	456	49	enet	0.12	6.1e-05	-1.44667	0.14799	0.70366
Cells_EBV-transformed_lymphocytes	./WEIGHTS//Cells_EBV-transformed_lymphocytes/Cells_EBV-transformed_lymphocytes.ENSG00000177602.4.wgt.RDat	GSG2	17	3627211	3630067	0.601	rs150846	-2.94	rs3809806	0.195	-5.19	-1.446	517	1	top1	0.2	4.1e-07	1.446	0.148	0.702486
Cells_EBV-transformed_lymphocytes	./WEIGHTS//Cells_EBV-transformed_lymphocytes/Cells_EBV-transformed_lymphocytes.ENSG00000227637.1.wgt.RDat	RP11-242O24.5	1	29479001	29479503	0.1733	rs1045453	-3.65	rs12057666	0.06888	3.74	-1.443	360	1	top1	0.069	0.0026	-1.443	0.149	0.706007
Cells_EBV-transformed_lymphocytes	./WEIGHTS//Cells_EBV-transformed_lymphocytes/Cells_EBV-transformed_lymphocytes.ENSG00000183665.4.wgt.RDat	TRMT12	8	125463048	125474391	0.531	rs12677084	3.18	rs3812475	0.226243	5.75	-1.443	524	1	top1	0.23	4.1e-08	-1.443	0.14902	0.70488
Cells_EBV-transformed_lymphocytes	./WEIGHTS//Cells_EBV-transformed_lymphocytes/Cells_EBV-transformed_lymphocytes.ENSG00000137806.4.wgt.RDat	NDUFAF1	15	41679551	41694717	0.625	rs1672460	2.67	rs316611	0.51427	-7.93	-1.261	301	22	enet	0.52	5.2e-20	1.44195	0.14932	0.705079
Cells_EBV-transformed_lymphocytes	./WEIGHTS//Cells_EBV-transformed_lymphocytes/Cells_EBV-transformed_lymphocytes.ENSG00000137462.6.wgt.RDat	TLR2	4	154622652	154626851	0.2047	rs2033831	2.54	rs4696187	0.030089	-4.42	-0.677	445	445	blup	0.053	0.0072	1.441	0.14958	0.705089
Cells_EBV-transformed_lymphocytes	./WEIGHTS//Cells_EBV-transformed_lymphocytes/Cells_EBV-transformed_lymphocytes.ENSG00000204308.6.wgt.RDat	RNF5	6	32146131	32151657	0.236	rs28421666	-21.92	rs1150753	0.089865	-3.5	1.44	163	1	top1	0.09	0.00063	-1.44	0.15	0.705852
Cells_EBV-transformed_lymphocytes	./WEIGHTS//Cells_EBV-transformed_lymphocytes/Cells_EBV-transformed_lymphocytes.ENSG00000269202.1.wgt.RDat	RP4-614O4.12	20	33789550	33791091	0.275	rs224371	2.01	rs3746438	0.0904	-4.61	-1.203	350	11	lasso	0.15	1.2e-05	1.438	0.1504	0.706518
Cells_EBV-transformed_lymphocytes	./WEIGHTS//Cells_EBV-transformed_lymphocytes/Cells_EBV-transformed_lymphocytes.ENSG00000267939.1.wgt.RDat	CTD-2325M2.1	19	8073613	8080909	0.423	rs661241	-2.79	rs2042920	0.039581	-3.62	1.397	435	435	blup	0.1	0.0003	-1.43644	0.15088	0.707557
Cells_EBV-transformed_lymphocytes	./WEIGHTS//Cells_EBV-transformed_lymphocytes/Cells_EBV-transformed_lymphocytes.ENSG00000175489.9.wgt.RDat	LRRC25	19	18501954	18508427	0.488	rs11667487	3.46	rs34053595	0.042574	-4.29	0.68	383	11	lasso	0.11	0.00018	-1.43607	0.15098	0.706814
Cells_EBV-transformed_lymphocytes	./WEIGHTS//Cells_EBV-transformed_lymphocytes/Cells_EBV-transformed_lymphocytes.ENSG00000183022.5.wgt.RDat	TPM3P8	2	231437882	231438524	0.688	rs6709625	3.48	rs17276271	0.3245	6.18	1.356	544	37	enet	0.37	3.1e-13	1.4376	0.151	0.705699
Cells_EBV-transformed_lymphocytes	./WEIGHTS//Cells_EBV-transformed_lymphocytes/Cells_EBV-transformed_lymphocytes.ENSG00000163864.10.wgt.RDat	NMNAT3	3	139279022	139396859	0.505	rs6791621	-2.79	rs9822952	0.348098	6.54	1.434	525	1	top1	0.35	1.9e-12	1.434	0.151572	0.707164
Cells_EBV-transformed_lymphocytes	./WEIGHTS//Cells_EBV-transformed_lymphocytes/Cells_EBV-transformed_lymphocytes.ENSG00000115661.9.wgt.RDat	STK16	2	220110201	220114432	0.774	rs35328001	-3.05	rs13407086	-0.00643	-3.04	1.432	397	1	top1	-0.0064	0.61	-1.432	0.152	0.707952
Cells_EBV-transformed_lymphocytes	./WEIGHTS//Cells_EBV-transformed_lymphocytes/Cells_EBV-transformed_lymphocytes.ENSG00000204169.6.wgt.RDat	AGAP7	10	51464162	51486327	0.628	rs10761581	-2.06	rs10740051	0.285269	5.79	-1.431	70	1	top1	0.29	4e-10	-1.431	0.152	0.706748
Cells_EBV-transformed_lymphocytes	./WEIGHTS//Cells_EBV-transformed_lymphocytes/Cells_EBV-transformed_lymphocytes.ENSG00000165934.8.wgt.RDat	CPSF2	14	92588281	92630755	0.561	rs2025074	3.02	rs7143338	0.28102	-6.51	-1.246	526	7	lasso	0.37	3.4e-13	1.4312	0.1524	0.707405
Cells_EBV-transformed_lymphocytes	./WEIGHTS//Cells_EBV-transformed_lymphocytes/Cells_EBV-transformed_lymphocytes.ENSG00000259205.2.wgt.RDat	PRKXP1	15	101093734	101099159	0.607	rs12148836	-3.37	rs12460	0.24521	-6.08	-1.176	590	9	lasso	0.35	1.2e-12	1.4304	0.1526	0.707133
Cells_EBV-transformed_lymphocytes	./WEIGHTS//Cells_EBV-transformed_lymphocytes/Cells_EBV-transformed_lymphocytes.ENSG00000106484.10.wgt.RDat	MEST	7	130126025	130146088	0.286	rs6946506	3.35	rs3807344	0.086664	4.79	0.718	398	15	enet	0.19	4.7e-07	1.43026	0.152641	0.706126
Cells_EBV-transformed_lymphocytes	./WEIGHTS//Cells_EBV-transformed_lymphocytes/Cells_EBV-transformed_lymphocytes.ENSG00000226491.1.wgt.RDat	FTOP1	2	43024365	43025852	0.27	rs10172861	2.66	rs4952964	-0.00866	-3.73	-2.444	453	453	blup	0.083	0.00097	1.4305	0.153	0.706591
Cells_EBV-transformed_lymphocytes	./WEIGHTS//Cells_EBV-transformed_lymphocytes/Cells_EBV-transformed_lymphocytes.ENSG00000168803.10.wgt.RDat	ADAL	15	43622872	43646096	0.247	rs34336488	2.47	rs2242069	0.05051	-3.74	-1.452	265	265	blup	0.093	0.00052	1.42777	0.15336	0.707059
Cells_EBV-transformed_lymphocytes	./WEIGHTS//Cells_EBV-transformed_lymphocytes/Cells_EBV-transformed_lymphocytes.ENSG00000145390.7.wgt.RDat	USP53	4	120133800	120216672	0.2199	rs2714961	-2.78	rs11737086	0.154123	4.44	1.427	450	1	top1	0.15	7.8e-06	1.427	0.15358	0.706882
Cells_EBV-transformed_lymphocytes	./WEIGHTS//Cells_EBV-transformed_lymphocytes/Cells_EBV-transformed_lymphocytes.ENSG00000127054.14.wgt.RDat	CPSF3L	1	1247058	1260071	0.3667	rs2477782	-2.63	rs2765021	-0.002606	3.56	-1.975	259	259	blup	0.06	0.0046	-1.42481	0.154	0.707624
Cells_EBV-transformed_lymphocytes	./WEIGHTS//Cells_EBV-transformed_lymphocytes/Cells_EBV-transformed_lymphocytes.ENSG00000197747.4.wgt.RDat	S100A10	1	151955391	151966866	0.3865	rs4845604	-3.37	rs2999526	0.246028	5.96	-1.424	345	1	top1	0.25	9e-09	-1.424	0.154	0.706436
Cells_EBV-transformed_lymphocytes	./WEIGHTS//Cells_EBV-transformed_lymphocytes/Cells_EBV-transformed_lymphocytes.ENSG00000223474.2.wgt.RDat	AL020996.1	1	26145344	26147252	0.2088	rs768199	-3.67	rs213621	0.087386	-4.17	1.424	377	1	top1	0.087	0.00075	-1.424	0.154	0.705253
Cells_EBV-transformed_lymphocytes	./WEIGHTS//Cells_EBV-transformed_lymphocytes/Cells_EBV-transformed_lymphocytes.ENSG00000244879.3.wgt.RDat	GABPB1-AS1	15	50647606	50659636	0.806	rs12442475	-3.74	rs677143	0.50922	7.91	-0.899	421	12	lasso	0.57	6.8e-23	-1.42484	0.1542	0.704988
Cells_EBV-transformed_lymphocytes	./WEIGHTS//Cells_EBV-transformed_lymphocytes/Cells_EBV-transformed_lymphocytes.ENSG00000166478.5.wgt.RDat	ZNF143	11	9482069	9550071	0.28	rs11042260	-2.7	rs11042318	0.021198	4.13	-1.615	398	6	lasso	0.038	0.021	-1.42107	0.1553	0.708832
Cells_EBV-transformed_lymphocytes	./WEIGHTS//Cells_EBV-transformed_lymphocytes/Cells_EBV-transformed_lymphocytes.ENSG00000104835.10.wgt.RDat	SARS2	19	39405906	39421187	0.541	rs12976749	-2.44	rs7508411	0.251526	5.5	1.419	396	1	top1	0.25	5.9e-09	1.419	0.1559	0.710384
Cells_EBV-transformed_lymphocytes	./WEIGHTS//Cells_EBV-transformed_lymphocytes/Cells_EBV-transformed_lymphocytes.ENSG00000144115.12.wgt.RDat	THNSL2	2	88469835	88486146	0.399	rs11127081	-2.17	rs10865490	0.14977	4.57	-1.397	268	2	lasso	0.21	1.5e-07	-1.4197	0.156	0.709657
Cells_EBV-transformed_lymphocytes	./WEIGHTS//Cells_EBV-transformed_lymphocytes/Cells_EBV-transformed_lymphocytes.ENSG00000234171.1.wgt.RDat	AC108488.3	2	3606207	3609324	0.598	rs4133261	2.81	rs4583476	0.29626	-6.03	-1.419	562	1	top1	0.3	1.6e-10	1.419	0.156	0.708478
Cells_EBV-transformed_lymphocytes	./WEIGHTS//Cells_EBV-transformed_lymphocytes/Cells_EBV-transformed_lymphocytes.ENSG00000167720.8.wgt.RDat	SRR	17	2207066	2228554	0.606	rs17834425	-2.84	rs12450028	0.395	-7.11	1.789	409	9	lasso	0.44	3.8e-16	-1.4195	0.156	0.707303
Cells_EBV-transformed_lymphocytes	./WEIGHTS//Cells_EBV-transformed_lymphocytes/Cells_EBV-transformed_lymphocytes.ENSG00000131849.10.wgt.RDat	ZNF132	19	58944181	58951589	0.28	rs893179	2.57	rs7259841	0.085668	5.02	1.694	301	5	lasso	0.11	0.00013	1.41841	0.15607	0.706449
Cells_EBV-transformed_lymphocytes	./WEIGHTS//Cells_EBV-transformed_lymphocytes/Cells_EBV-transformed_lymphocytes.ENSG00000259520.1.wgt.RDat	CTD-2651B20.3	15	45543884	45571449	0.441	rs872192	-3.33	rs12913645	0.28529	-5.85	-2.37	335	45	enet	0.3	1.7e-10	1.41439	0.15725	0.710614
Cells_EBV-transformed_lymphocytes	./WEIGHTS//Cells_EBV-transformed_lymphocytes/Cells_EBV-transformed_lymphocytes.ENSG00000241120.1.wgt.RDat	HMGN1P8	3	167412143	167412430	0.285	rs7628302	-2.71	rs6444798	0.130628	-4.12	1.414	386	1	top1	0.13	4e-05	-1.414	0.157362	0.709947
Cells_EBV-transformed_lymphocytes	./WEIGHTS//Cells_EBV-transformed_lymphocytes/Cells_EBV-transformed_lymphocytes.ENSG00000112667.8.wgt.RDat	DNPH1	6	43193367	43197222	0.37	rs1537638	-3.09	rs7832	0.299685	-5.99	-1.488	365	4	lasso	0.31	6e-11	1.41159	0.158	0.711651
Cells_EBV-transformed_lymphocytes	./WEIGHTS//Cells_EBV-transformed_lymphocytes/Cells_EBV-transformed_lymphocytes.ENSG00000088881.16.wgt.RDat	EBF4	20	2673524	2740753	0.381	rs4141589	3.25	rs2325890	-0.00377	-3.55	0.359	553	553	blup	0.041	0.017	1.409	0.1588	0.714078
Cells_EBV-transformed_lymphocytes	./WEIGHTS//Cells_EBV-transformed_lymphocytes/Cells_EBV-transformed_lymphocytes.ENSG00000272425.1.wgt.RDat	RP11-363E6.4	8	82187634	82189805	0.218	rs4480065	-3.61	rs1486003	-0.007909	3.23	-1.55	406	406	blup	0.037	0.021	-1.4087	0.15893	0.713489
Cells_EBV-transformed_lymphocytes	./WEIGHTS//Cells_EBV-transformed_lymphocytes/Cells_EBV-transformed_lymphocytes.ENSG00000236624.4.wgt.RDat	CCDC163P	1	45959538	45965724	0.6193	rs4660863	-2.33	rs1494813	0.514852	8.34	1.265	283	283	blup	0.59	4.8e-24	1.4076	0.159	0.712633
Cells_EBV-transformed_lymphocytes	./WEIGHTS//Cells_EBV-transformed_lymphocytes/Cells_EBV-transformed_lymphocytes.ENSG00000187944.2.wgt.RDat	C2orf66	2	197669726	197675000	0.356	rs6725009	-2.54	rs16851952	-0.00857	-3.22	-1.773	385	385	blup	0.042	0.015	1.4092	0.159	0.711466
Cells_EBV-transformed_lymphocytes	./WEIGHTS//Cells_EBV-transformed_lymphocytes/Cells_EBV-transformed_lymphocytes.ENSG00000170074.15.wgt.RDat	FAM153A	5	177134982	177210399	0.725	rs12654812	-4.95	rs28375402	0.26545	-5.71	-0.653	293	39	enet	0.28	5.1e-10	1.40755	0.15926	0.711465
Cells_EBV-transformed_lymphocytes	./WEIGHTS//Cells_EBV-transformed_lymphocytes/Cells_EBV-transformed_lymphocytes.ENSG00000251323.2.wgt.RDat	RP11-452H21.4	11	78135028	78140882	0.182	rs1792139	-3.06	rs10899514	0.03807	4.25	1.009	396	3	lasso	0.088	0.00073	1.40728	0.15934	0.710662
Cells_EBV-transformed_lymphocytes	./WEIGHTS//Cells_EBV-transformed_lymphocytes/Cells_EBV-transformed_lymphocytes.ENSG00000136238.13.wgt.RDat	RAC1	7	6414154	6443608	0.32	rs7456581	-2.18	rs3750038	0.089433	-4.19	0.825	297	297	blup	0.18	9.2e-07	-1.40515	0.159975	0.712332
Cells_EBV-transformed_lymphocytes	./WEIGHTS//Cells_EBV-transformed_lymphocytes/Cells_EBV-transformed_lymphocytes.ENSG00000225880.4.wgt.RDat	LINC00115	1	761586	762902	0.2978	rs2477782	-2.63	rs3094315	-0.004433	3.37	-1.355	161	20	enet	0.012	0.13	-1.40383	0.16	0.711285
Cells_EBV-transformed_lymphocytes	./WEIGHTS//Cells_EBV-transformed_lymphocytes/Cells_EBV-transformed_lymphocytes.ENSG00000100991.7.wgt.RDat	TRPC4AP	20	33590241	33680674	0.18	rs224371	2.01	rs8119351	0.000102	-3.28	0.077	342	342	blup	0.066	0.0032	-1.404	0.1604	0.711905
Cells_EBV-transformed_lymphocytes	./WEIGHTS//Cells_EBV-transformed_lymphocytes/Cells_EBV-transformed_lymphocytes.ENSG00000184117.7.wgt.RDat	NIPSNAP1	22	29950797	29977326	0.453	rs3788425	3.04	rs2267152	0.00664	3.77	1.736	392	392	blup	0.17	2.2e-06	1.4034	0.16049	0.71115
Cells_EBV-transformed_lymphocytes	./WEIGHTS//Cells_EBV-transformed_lymphocytes/Cells_EBV-transformed_lymphocytes.ENSG00000254272.1.wgt.RDat	RP11-382J24.2	8	22350144	22350557	0.242	rs6557594	3.15	rs2469760	0.016611	-4.5	0.696	527	527	blup	0.11	0.00019	-1.4032	0.16057	0.710353
Cells_EBV-transformed_lymphocytes	./WEIGHTS//Cells_EBV-transformed_lymphocytes/Cells_EBV-transformed_lymphocytes.ENSG00000122481.12.wgt.RDat	RWDD3	1	95699711	95712781	0.5987	rs2391388	-2.76	rs10747468	0.020819	5.11	-0.9	498	498	blup	0.19	5.1e-07	-1.4019	0.161	0.711105
Cells_EBV-transformed_lymphocytes	./WEIGHTS//Cells_EBV-transformed_lymphocytes/Cells_EBV-transformed_lymphocytes.ENSG00000248275.1.wgt.RDat	TRIM52-AS1	5	180688213	180699308	0.574	rs2770996	-2.31	rs1279912	0.264473	-5.87	-1.345	185	4	lasso	0.3	1.2e-10	1.39734	0.16231	0.715735
Cells_EBV-transformed_lymphocytes	./WEIGHTS//Cells_EBV-transformed_lymphocytes/Cells_EBV-transformed_lymphocytes.ENSG00000103227.14.wgt.RDat	LMF1	16	903634	1020999	0.249	rs2268049	-2.88	rs3751667	0.106188	4.85	1.624	447	4	lasso	0.11	0.00019	1.3936	0.163	0.71762
Cells_EBV-transformed_lymphocytes	./WEIGHTS//Cells_EBV-transformed_lymphocytes/Cells_EBV-transformed_lymphocytes.ENSG00000145781.4.wgt.RDat	COMMD10	5	115421171	115748459	0.32	rs17138853	-2.55	rs12518094	0.163526	4.73	-1.394	593	1	top1	0.16	4e-06	-1.394	0.16332	0.717873
Cells_EBV-transformed_lymphocytes	./WEIGHTS//Cells_EBV-transformed_lymphocytes/Cells_EBV-transformed_lymphocytes.ENSG00000108556.7.wgt.RDat	CHRNE	17	4801357	4806369	0.522	rs6065	-3.53	rs7214776	0.323	6.43	1.622	443	6	lasso	0.33	9e-12	1.3925	0.164	0.719705
Cells_EBV-transformed_lymphocytes	./WEIGHTS//Cells_EBV-transformed_lymphocytes/Cells_EBV-transformed_lymphocytes.ENSG00000118276.7.wgt.RDat	B4GALT6	18	29203132	29264686	0.213	rs2199300	3.94	rs11661310	0.052163	-3.96	0.729	469	469	blup	0.058	0.0055	-1.39181	0.164	0.718551
Cells_EBV-transformed_lymphocytes	./WEIGHTS//Cells_EBV-transformed_lymphocytes/Cells_EBV-transformed_lymphocytes.ENSG00000258546.1.wgt.RDat	RP11-713N11.3	12	25245649	25246834	0.295	rs10505975	-2.82	rs10842519	-0.000607	3.01	-1.142	574	574	blup	0.034	0.027	1.39171	0.16401	0.717445
Cells_EBV-transformed_lymphocytes	./WEIGHTS//Cells_EBV-transformed_lymphocytes/Cells_EBV-transformed_lymphocytes.ENSG00000255893.1.wgt.RDat	RP11-685N10.1	11	94206074	94206736	0.774	rs10741490	-2.41	rs535801	0.576851	8.16	1.417	439	7	lasso	0.59	5.1e-24	1.39106	0.16421	0.717173
Cells_EBV-transformed_lymphocytes	./WEIGHTS//Cells_EBV-transformed_lymphocytes/Cells_EBV-transformed_lymphocytes.ENSG00000205089.3.wgt.RDat	CCNI2	5	132083137	132089856	0.286	rs273909	3.06	rs2299007	0.165658	4.46	1.39	415	1	top1	0.17	3.4e-06	1.39	0.16453	0.717424
Cells_EBV-transformed_lymphocytes	./WEIGHTS//Cells_EBV-transformed_lymphocytes/Cells_EBV-transformed_lymphocytes.ENSG00000226124.2.wgt.RDat	FTCDNL1	2	200625267	200715896	0.53	rs952530	-3.83	rs4530349	0.26638	5.79	1.345	319	43	enet	0.35	1.3e-12	1.3839	0.166	0.722682
Cells_EBV-transformed_lymphocytes	./WEIGHTS//Cells_EBV-transformed_lymphocytes/Cells_EBV-transformed_lymphocytes.ENSG00000181126.9.wgt.RDat	HLA-V	6	29758731	29765588	0.2389	rs1362126	-8.01	rs1632953	0.04814	-3.51	6.578	42	11	enet	0.099	0.00034	-1.386	0.166	0.721533
Cells_EBV-transformed_lymphocytes	./WEIGHTS//Cells_EBV-transformed_lymphocytes/Cells_EBV-transformed_lymphocytes.ENSG00000145817.12.wgt.RDat	YIPF5	5	143537723	143550278	0.191	rs165445	-3.08	rs6864309	0.048404	-4.83	-1.331	415	3	lasso	0.068	0.0028	1.38423	0.16629	0.721646
Cells_EBV-transformed_lymphocytes	./WEIGHTS//Cells_EBV-transformed_lymphocytes/Cells_EBV-transformed_lymphocytes.ENSG00000140043.7.wgt.RDat	PTGR2	14	74318547	74353319	0.493	rs887592	-2.25	rs8020267	0.13243	4.13	0.859	390	27	enet	0.25	8.7e-09	1.3791	0.1679	0.727478
Cells_EBV-transformed_lymphocytes	./WEIGHTS//Cells_EBV-transformed_lymphocytes/Cells_EBV-transformed_lymphocytes.ENSG00000246982.2.wgt.RDat	RP1-179N16.6	6	36114475	36164982	0.435	rs9689522	-2.45	rs9470228	0.345128	6.76	1.378	408	1	top1	0.35	2.5e-12	1.378	0.168	0.726759
Cells_EBV-transformed_lymphocytes	./WEIGHTS//Cells_EBV-transformed_lymphocytes/Cells_EBV-transformed_lymphocytes.ENSG00000180776.11.wgt.RDat	ZDHHC20	13	21950263	22033509	0.303	rs3814795	-2.77	rs9506622	0.05321	4.17	1.099	524	524	blup	0.061	0.0044	-1.37771	0.1683	0.726907
Cells_EBV-transformed_lymphocytes	./WEIGHTS//Cells_EBV-transformed_lymphocytes/Cells_EBV-transformed_lymphocytes.ENSG00000261643.1.wgt.RDat	RP11-529E10.6	4	3505324	3506184	0.586	rs1203111	-3.13	rs10937930	-0.006337	-3.74	-1.475	334	334	blup	0.11	0.00015	1.3774	0.16838	0.726106
Cells_EBV-transformed_lymphocytes	./WEIGHTS//Cells_EBV-transformed_lymphocytes/Cells_EBV-transformed_lymphocytes.ENSG00000237372.1.wgt.RDat	RP11-316P17.2	9	92316566	92334585	0.236	rs11265873	-3.35	rs4478660	0.018152	3.96	3.277	425	425	blup	0.08	0.0013	1.3771	0.16848	0.725393
Cells_EBV-transformed_lymphocytes	./WEIGHTS//Cells_EBV-transformed_lymphocytes/Cells_EBV-transformed_lymphocytes.ENSG00000237595.2.wgt.RDat	RP11-112L6.3	20	48780001	48782639	0.386	rs584803	-3.27	rs1971483	0.207	5.22	-1.375	433	1	top1	0.21	1.7e-07	-1.375	0.1691	0.726917
Cells_EBV-transformed_lymphocytes	./WEIGHTS//Cells_EBV-transformed_lymphocytes/Cells_EBV-transformed_lymphocytes.ENSG00000131845.10.wgt.RDat	ZNF304	19	57862728	57871266	0.278	rs12460048	2.87	rs862710	0.19342	-5.36	1.292	509	3	lasso	0.24	1.2e-08	-1.37493	0.16915	0.725991
Cells_EBV-transformed_lymphocytes	./WEIGHTS//Cells_EBV-transformed_lymphocytes/Cells_EBV-transformed_lymphocytes.ENSG00000245648.1.wgt.RDat	RP11-277P12.20	12	10516368	10551105	0.337	rs7313688	3.64	rs1478309	-0.003858	-3.27	1.874	512	512	blup	0.0094	0.15	-1.37456	0.16927	0.725367
Cells_EBV-transformed_lymphocytes	./WEIGHTS//Cells_EBV-transformed_lymphocytes/Cells_EBV-transformed_lymphocytes.ENSG00000198468.3.wgt.RDat	FLVCR1-AS1	1	213025450	213031430	0.8562	rs17019510	3.15	rs2279692	0.584631	-8.25	1.312	414	12	lasso	0.63	2.9e-26	-1.3734	0.17	0.727355
Cells_EBV-transformed_lymphocytes	./WEIGHTS//Cells_EBV-transformed_lymphocytes/Cells_EBV-transformed_lymphocytes.ENSG00000111215.7.wgt.RDat	PRR4	12	10977559	11324212	0.396	rs12366349	-3.15	rs6488331	0.085195	4.7	1.347	358	358	blup	0.19	4.3e-07	1.37083	0.17043	0.728056
Cells_EBV-transformed_lymphocytes	./WEIGHTS//Cells_EBV-transformed_lymphocytes/Cells_EBV-transformed_lymphocytes.ENSG00000157680.11.wgt.RDat	DGKI	7	137065783	137531838	0.363	rs3805362	2.8	rs273936	0.273864	-5.74	-1.37	421	1	top1	0.27	1e-09	1.37	0.170687	0.728016
Cells_EBV-transformed_lymphocytes	./WEIGHTS//Cells_EBV-transformed_lymphocytes/Cells_EBV-transformed_lymphocytes.ENSG00000134575.5.wgt.RDat	ACP2	11	47260853	47270457	0.21	rs7123576	-3.15	rs7118396	0.080119	-4.52	-1.474	297	13	enet	0.11	0.00014	1.36988	0.17073	0.727065
Cells_EBV-transformed_lymphocytes	./WEIGHTS//Cells_EBV-transformed_lymphocytes/Cells_EBV-transformed_lymphocytes.ENSG00000212232.1.wgt.RDat	SNORD17	20	17943353	17943589	0.291	rs2745803	3.74	rs3736771	0.143	-5.17	0.505	569	5	lasso	0.25	6.8e-09	-1.369	0.1711	0.727508
Cells_EBV-transformed_lymphocytes	./WEIGHTS//Cells_EBV-transformed_lymphocytes/Cells_EBV-transformed_lymphocytes.ENSG00000107036.7.wgt.RDat	KIAA1432	9	5629025	5776557	0.145	rs10975171	-2.71	rs4742108	-0.004333	4.17	-1.655	447	6	lasso	0.027	0.043	-1.3677	0.1714	0.727652
Cells_EBV-transformed_lymphocytes	./WEIGHTS//Cells_EBV-transformed_lymphocytes/Cells_EBV-transformed_lymphocytes.ENSG00000272782.1.wgt.RDat	RP4-607J23.2	7	97937257	97939753	0.237	rs903453	2.91	rs6951479	0.024363	-4.49	1.04	344	344	blup	0.064	0.0034	-1.36639	0.171816	0.728287
Cells_EBV-transformed_lymphocytes	./WEIGHTS//Cells_EBV-transformed_lymphocytes/Cells_EBV-transformed_lymphocytes.ENSG00000143149.8.wgt.RDat	ALDH9A1	1	165631453	165668100	0.3665	rs10158996	-4.01	rs12408101	0.278427	-5.85	-1.567	592	5	lasso	0.28	4.8e-10	1.36519	0.172	0.727938
Cells_EBV-transformed_lymphocytes	./WEIGHTS//Cells_EBV-transformed_lymphocytes/Cells_EBV-transformed_lymphocytes.ENSG00000262319.1.wgt.RDat	CTC-457L16.2	17	19044330	19047002	0.47	rs2428372	-2.53	rs16960499	0.166	-5.15	-0.805	220	9	lasso	0.2	3.6e-07	1.3645	0.172	0.726813
Cells_EBV-transformed_lymphocytes	./WEIGHTS//Cells_EBV-transformed_lymphocytes/Cells_EBV-transformed_lymphocytes.ENSG00000229056.2.wgt.RDat	AC020571.3	2	197124748	197128928	0.352	rs6725009	-2.54	rs17827837	0.09347	3.78	1.362	368	1	top1	0.093	0.0005	1.362	0.173	0.72991
Cells_EBV-transformed_lymphocytes	./WEIGHTS//Cells_EBV-transformed_lymphocytes/Cells_EBV-transformed_lymphocytes.ENSG00000146707.10.wgt.RDat	POMZP3	7	76239303	76255000	0.763	rs4728696	-2.68	rs2527935	0.458122	7.62	1.203	161	161	blup	0.5	4.5e-19	1.3618	0.17326	0.729881
Cells_EBV-transformed_lymphocytes	./WEIGHTS//Cells_EBV-transformed_lymphocytes/Cells_EBV-transformed_lymphocytes.ENSG00000100918.8.wgt.RDat	REC8	14	24641062	24649424	0.52	rs12050103	-2.59	rs14076	-0.00821	3.5	-0.54	497	21	enet	0.0087	0.16	-1.361	0.1735	0.729768
Cells_EBV-transformed_lymphocytes	./WEIGHTS//Cells_EBV-transformed_lymphocytes/Cells_EBV-transformed_lymphocytes.ENSG00000111731.8.wgt.RDat	C2CD5	12	22601517	22697480	0.399	rs11046738	-3.03	rs2271097	0.109235	4.56	1.544	452	6	lasso	0.2	2.1e-07	1.36078	0.17358	0.728983
Cells_EBV-transformed_lymphocytes	./WEIGHTS//Cells_EBV-transformed_lymphocytes/Cells_EBV-transformed_lymphocytes.ENSG00000008838.13.wgt.RDat	MED24	17	38175350	38217468	0.386	rs10445308	-4.35	rs3923377	0.143	4.85	-0.964	298	6	lasso	0.14	1.7e-05	-1.3571	0.175	0.733819
Cells_EBV-transformed_lymphocytes	./WEIGHTS//Cells_EBV-transformed_lymphocytes/Cells_EBV-transformed_lymphocytes.ENSG00000214105.2.wgt.RDat	CTD-2116F7.1	17	77681075	77686081	0.493	rs8068871	2.91	rs11871061	0.232	-5.47	-1.356	504	1	top1	0.23	2.7e-08	1.356	0.175	0.732695
Cells_EBV-transformed_lymphocytes	./WEIGHTS//Cells_EBV-transformed_lymphocytes/Cells_EBV-transformed_lymphocytes.ENSG00000226752.3.wgt.RDat	PSMD5-AS1	9	123587106	123616651	0.742	rs2241004	-2.62	rs4837796	0.474095	7.6	-1.17	359	18	enet	0.51	1.1e-19	-1.3558	0.17517	0.732286
Cells_EBV-transformed_lymphocytes	./WEIGHTS//Cells_EBV-transformed_lymphocytes/Cells_EBV-transformed_lymphocytes.ENSG00000168000.10.wgt.RDat	BSCL2	11	62457747	62477317	0.459	rs10897280	-3.03	rs2512561	0.006591	3.76	0.283	348	26	enet	0.06	0.0045	1.35538	0.1753	0.73171
Cells_EBV-transformed_lymphocytes	./WEIGHTS//Cells_EBV-transformed_lymphocytes/Cells_EBV-transformed_lymphocytes.ENSG00000255310.2.wgt.RDat	AF131215.2	8	10965298	10967236	0.465	rs4841462	3.16	rs12156009	0.112356	5.21	0.124	633	10	lasso	0.22	5.2e-08	-1.3534	0.17593	0.73322
Cells_EBV-transformed_lymphocytes	./WEIGHTS//Cells_EBV-transformed_lymphocytes/Cells_EBV-transformed_lymphocytes.ENSG00000137269.10.wgt.RDat	LRRC1	6	53659295	53788919	0.192	rs1864250	-3.25	rs9474665	0.082499	4.29	1.352	532	1	top1	0.082	0.001	1.352	0.176	0.732396
Cells_EBV-transformed_lymphocytes	./WEIGHTS//Cells_EBV-transformed_lymphocytes/Cells_EBV-transformed_lymphocytes.ENSG00000260735.1.wgt.RDat	RP11-72I8.1	16	15188268	15203054	0.299	rs8062460	2.09	rs2966129	0.052773	3.77	-1.354	102	1	top1	0.053	0.0075	-1.354	0.176	0.731283
Cells_EBV-transformed_lymphocytes	./WEIGHTS//Cells_EBV-transformed_lymphocytes/Cells_EBV-transformed_lymphocytes.ENSG00000255398.2.wgt.RDat	HCAR3	12	123200527	123201439	0.365	rs10847446	3.1	rs1798192	0.146897	-4.3	-1.353	305	1	top1	0.15	1.3e-05	1.353	0.17606	0.730422
Cells_EBV-transformed_lymphocytes	./WEIGHTS//Cells_EBV-transformed_lymphocytes/Cells_EBV-transformed_lymphocytes.ENSG00000164828.13.wgt.RDat	SUN1	7	855528	914557	0.338	rs10246200	2.81	rs12669325	0.017967	3.79	1.456	317	317	blup	0.023	0.058	1.35227	0.17629	0.730268
Cells_EBV-transformed_lymphocytes	./WEIGHTS//Cells_EBV-transformed_lymphocytes/Cells_EBV-transformed_lymphocytes.ENSG00000168356.7.wgt.RDat	SCN11A	3	38887260	38992052	0.222	rs4676483	-3.34	rs6776531	0.034485	3.83	-1.072	470	470	blup	0.044	0.014	-1.34873	0.177424	0.733854
Cells_EBV-transformed_lymphocytes	./WEIGHTS//Cells_EBV-transformed_lymphocytes/Cells_EBV-transformed_lymphocytes.ENSG00000101057.11.wgt.RDat	MYBL2	20	42295754	42345136	0.638	rs6030689	3.06	rs285205	0.416	7.56	0.609	488	6	lasso	0.48	5.3e-18	1.349	0.1775	0.733059
Cells_EBV-transformed_lymphocytes	./WEIGHTS//Cells_EBV-transformed_lymphocytes/Cells_EBV-transformed_lymphocytes.ENSG00000198951.7.wgt.RDat	NAGA	22	42454461	42466846	0.194	rs733278	-2.33	rs1023498	0.00403	-3.7	0.423	341	341	blup	0.067	0.0029	-1.3476	0.1778	0.73319
Cells_EBV-transformed_lymphocytes	./WEIGHTS//Cells_EBV-transformed_lymphocytes/Cells_EBV-transformed_lymphocytes.ENSG00000270228.1.wgt.RDat	RP11-453E17.3	4	68584714	68589980	0.533	rs11131687	2.21	rs1048447	0.295184	6.01	1.347	399	1	top1	0.3	1.8e-10	1.347	0.17798	0.732827
Cells_EBV-transformed_lymphocytes	./WEIGHTS//Cells_EBV-transformed_lymphocytes/Cells_EBV-transformed_lymphocytes.ENSG00000198862.9.wgt.RDat	LTN1	21	30300466	30365270	0.218	rs1537093	-2.72	rs8128464	0.002361	-3.6	0.519	428	22	enet	0.025	0.051	-1.3461	0.1783	0.733041
Cells_EBV-transformed_lymphocytes	./WEIGHTS//Cells_EBV-transformed_lymphocytes/Cells_EBV-transformed_lymphocytes.ENSG00000109163.6.wgt.RDat	GNRHR	4	68605046	68620078	0.3074	rs4533820	-1.96	rs10010188	0.228474	5.23	1.344	390	1	top1	0.23	3.5e-08	1.344	0.17895	0.734609
Cells_EBV-transformed_lymphocytes	./WEIGHTS//Cells_EBV-transformed_lymphocytes/Cells_EBV-transformed_lymphocytes.ENSG00000146410.7.wgt.RDat	MTFR2	6	136552162	136571462	0.31	rs9385752	-3.02	rs6570054	0.029286	-3.26	-1.343	358	1	top1	0.029	0.037	1.343	0.179	0.733712
Cells_EBV-transformed_lymphocytes	./WEIGHTS//Cells_EBV-transformed_lymphocytes/Cells_EBV-transformed_lymphocytes.ENSG00000111325.12.wgt.RDat	OGFOD2	12	123459230	123463444	0.36	rs6488868	-3.16	rs1727302	0.086476	4.78	-2.32	322	322	blup	0.21	9.9e-08	-1.34382	0.17901	0.732655
Cells_EBV-transformed_lymphocytes	./WEIGHTS//Cells_EBV-transformed_lymphocytes/Cells_EBV-transformed_lymphocytes.ENSG00000156831.3.wgt.RDat	NSMCE2	8	126104083	126379362	0.378	rs12677084	3.18	rs4870915	-0.008763	-3.34	-0.443	492	492	blup	0.081	0.0011	1.3432	0.1792	0.732336
Cells_EBV-transformed_lymphocytes	./WEIGHTS//Cells_EBV-transformed_lymphocytes/Cells_EBV-transformed_lymphocytes.ENSG00000197728.5.wgt.RDat	RPS26	12	56435637	56438116	0.867	rs773643	2.82	rs10876864	0.525186	7.77	-1.342	290	1	top1	0.53	2.3e-20	-1.342	0.1796	0.732875
Cells_EBV-transformed_lymphocytes	./WEIGHTS//Cells_EBV-transformed_lymphocytes/Cells_EBV-transformed_lymphocytes.ENSG00000261613.2.wgt.RDat	RP11-20I23.13	16	2604061	2605999	0.666	rs27345	2.44	rs11642783	0.377103	7.19	-1.341	290	1	top1	0.38	1.4e-13	-1.341	0.18	0.733413
Cells_EBV-transformed_lymphocytes	./WEIGHTS//Cells_EBV-transformed_lymphocytes/Cells_EBV-transformed_lymphocytes.ENSG00000005156.7.wgt.RDat	LIG3	17	33307513	33332083	0.375	rs1480947	2.2	rs12948362	0.177	-5.18	0.597	490	6	lasso	0.2	4e-07	-1.3411	0.18	0.732321
Cells_EBV-transformed_lymphocytes	./WEIGHTS//Cells_EBV-transformed_lymphocytes/Cells_EBV-transformed_lymphocytes.ENSG00000205704.5.wgt.RDat	LINC00634	22	42348169	42354937	0.178	rs733278	-2.33	rs9620018	0.01919	-3.42	-0.779	346	32	enet	0.031	0.032	1.3392	0.18051	0.733305
Cells_EBV-transformed_lymphocytes	./WEIGHTS//Cells_EBV-transformed_lymphocytes/Cells_EBV-transformed_lymphocytes.ENSG00000153898.8.wgt.RDat	MCOLN2	1	85391268	85462796	0.7001	rs10873653	-3.62	rs597630	0.361248	6.62	1.339	581	1	top1	0.36	5.9e-13	1.339	0.181	0.734205
Cells_EBV-transformed_lymphocytes	./WEIGHTS//Cells_EBV-transformed_lymphocytes/Cells_EBV-transformed_lymphocytes.ENSG00000247556.2.wgt.RDat	OIP5-AS1	15	41576188	41601465	0.244	rs2279578	-2.24	rs8037574	0.08999	4.18	-1.775	269	269	blup	0.094	0.00048	-1.33546	0.18173	0.736074
Cells_EBV-transformed_lymphocytes	./WEIGHTS//Cells_EBV-transformed_lymphocytes/Cells_EBV-transformed_lymphocytes.ENSG00000261105.1.wgt.RDat	RP11-173B14.5	13	76178964	76210130	0.511	rs618930	3.17	rs9593109	0.206	5.05	1.335	562	1	top1	0.21	1.9e-07	1.335	0.1819	0.735672
Cells_EBV-transformed_lymphocytes	./WEIGHTS//Cells_EBV-transformed_lymphocytes/Cells_EBV-transformed_lymphocytes.ENSG00000152268.8.wgt.RDat	SPON1	11	13983914	14289646	0.351	rs7926320	-2.58	rs2970335	0.285389	-6.11	1.334	427	1	top1	0.29	4e-10	-1.334	0.1822	0.735797
Cells_EBV-transformed_lymphocytes	./WEIGHTS//Cells_EBV-transformed_lymphocytes/Cells_EBV-transformed_lymphocytes.ENSG00000138942.11.wgt.RDat	RNF185	22	31556168	31603005	0.187	rs2041076	-1.86	rs5753609	0.00815	3.81	0.33	364	364	blup	0.013	0.12	1.3327	0.18262	0.736406
Cells_EBV-transformed_lymphocytes	./WEIGHTS//Cells_EBV-transformed_lymphocytes/Cells_EBV-transformed_lymphocytes.ENSG00000176124.7.wgt.RDat	DLEU1	13	50656307	51297372	0.214	rs2580188	-3.18	rs7982125	0.04553	-4.42	0.629	384	7	lasso	0.054	0.007	-1.33231	0.1828	0.736046
Cells_EBV-transformed_lymphocytes	./WEIGHTS//Cells_EBV-transformed_lymphocytes/Cells_EBV-transformed_lymphocytes.ENSG00000250656.2.wgt.RDat	ST3GAL1P1	4	68582093	68583106	0.397	rs11131687	2.21	rs3796715	0.280552	5.73	1.33	399	1	top1	0.28	5.9e-10	1.33	0.18352	0.737858
Cells_EBV-transformed_lymphocytes	./WEIGHTS//Cells_EBV-transformed_lymphocytes/Cells_EBV-transformed_lymphocytes.ENSG00000143178.8.wgt.RDat	TBX19	1	168250278	168283664	0.3456	rs16860526	2.88	rs2280989	0.129631	4.49	1.328	499	1	top1	0.13	4.3e-05	1.328	0.184	0.738702
Cells_EBV-transformed_lymphocytes	./WEIGHTS//Cells_EBV-transformed_lymphocytes/Cells_EBV-transformed_lymphocytes.ENSG00000236008.1.wgt.RDat	AC011747.4	2	8699963	8723922	0.524	rs346835	3.2	rs6737516	0.01996	-4	-0.08	421	5	lasso	0.098	0.00036	1.3273	0.184	0.737619
Cells_EBV-transformed_lymphocytes	./WEIGHTS//Cells_EBV-transformed_lymphocytes/Cells_EBV-transformed_lymphocytes.ENSG00000250539.1.wgt.RDat	KRT8P33	5	122736616	122738038	0.157	rs29614	-2.63	rs10478579	0.003219	3.75	0.338	472	6	lasso	0.019	0.075	1.32578	0.18491	0.740181
Cells_EBV-transformed_lymphocytes	./WEIGHTS//Cells_EBV-transformed_lymphocytes/Cells_EBV-transformed_lymphocytes.ENSG00000258821.1.wgt.RDat	AC005041.17	2	74725815	74726191	0.231	rs2306805	-2.91	rs17009998	0.06943	4.25	1.324	371	1	top1	0.069	0.0025	1.324	0.186	0.743456
Cells_EBV-transformed_lymphocytes	./WEIGHTS//Cells_EBV-transformed_lymphocytes/Cells_EBV-transformed_lymphocytes.ENSG00000140471.12.wgt.RDat	LINS	15	101104897	101143419	0.532	rs12148836	-3.37	rs12594388	0.1766	5.36	-1.688	588	588	blup	0.25	5.1e-09	-1.3222	0.1861	0.74277
Cells_EBV-transformed_lymphocytes	./WEIGHTS//Cells_EBV-transformed_lymphocytes/Cells_EBV-transformed_lymphocytes.ENSG00000249341.1.wgt.RDat	RP11-317M11.1	4	54525375	54603323	0.3972	rs6842780	-2.88	rs2590783	0.328183	6.26	-1.317	438	1	top1	0.33	1.1e-11	-1.317	0.18784	0.748622
Cells_EBV-transformed_lymphocytes	./WEIGHTS//Cells_EBV-transformed_lymphocytes/Cells_EBV-transformed_lymphocytes.ENSG00000141570.6.wgt.RDat	CBX8	17	77765931	77775482	0.392	rs9909720	3.67	rs4889891	0.19	-4.83	-1.316	481	1	top1	0.19	6.2e-07	1.316	0.188	0.748169
Cells_EBV-transformed_lymphocytes	./WEIGHTS//Cells_EBV-transformed_lymphocytes/Cells_EBV-transformed_lymphocytes.ENSG00000213213.9.wgt.RDat	KIAA1984	9	139690802	139702193	0.409	rs11145835	-3.2	rs2811750	0.092243	-4.62	-1.132	406	406	blup	0.16	4e-06	1.3158	0.18824	0.748035
Cells_EBV-transformed_lymphocytes	./WEIGHTS//Cells_EBV-transformed_lymphocytes/Cells_EBV-transformed_lymphocytes.ENSG00000235358.1.wgt.RDat	RP11-399E6.1	1	41708045	41750533	0.3745	rs7551564	-2.85	rs10524	0.211247	5.68	-1.314	429	1	top1	0.21	1.3e-07	-1.314	0.189	0.749965
Cells_EBV-transformed_lymphocytes	./WEIGHTS//Cells_EBV-transformed_lymphocytes/Cells_EBV-transformed_lymphocytes.ENSG00000184898.6.wgt.RDat	RBM43	2	152104454	152118393	0.541	rs7601783	-3.23	rs6433327	0.23366	-6.09	-1.315	454	1	top1	0.23	2.3e-08	1.315	0.189	0.748878
Cells_EBV-transformed_lymphocytes	./WEIGHTS//Cells_EBV-transformed_lymphocytes/Cells_EBV-transformed_lymphocytes.ENSG00000133739.11.wgt.RDat	LRRCC1	8	86019382	86058311	0.194	rs17739175	3.13	rs3779899	0.076692	-4.69	0.11	261	261	blup	0.12	8.7e-05	-1.3116	0.18964	0.750327
Cells_EBV-transformed_lymphocytes	./WEIGHTS//Cells_EBV-transformed_lymphocytes/Cells_EBV-transformed_lymphocytes.ENSG00000177406.4.wgt.RDat	RP11-218M22.1	12	740057	772493	0.597	rs11063286	-3.86	rs2061317	0.336494	6.35	1.311	456	1	top1	0.34	5.3e-12	1.311	0.18986	0.750112
Cells_EBV-transformed_lymphocytes	./WEIGHTS//Cells_EBV-transformed_lymphocytes/Cells_EBV-transformed_lymphocytes.ENSG00000186235.6.wgt.RDat	AC016757.3	2	239133193	239140318	0.486	rs510902	-2.59	rs7584376	0.02216	4.41	0.551	489	489	blup	0.15	1.1e-05	1.3116	0.19	0.749582
Cells_EBV-transformed_lymphocytes	./WEIGHTS//Cells_EBV-transformed_lymphocytes/Cells_EBV-transformed_lymphocytes.ENSG00000261584.1.wgt.RDat	RP11-457M11.5	6	26686469	26688192	0.4195	rs1741740	4.04	rs6456762	0.20532	-5.64	-0.537	443	14	enet	0.29	3.7e-10	1.307	0.191	0.752441
Cells_EBV-transformed_lymphocytes	./WEIGHTS//Cells_EBV-transformed_lymphocytes/Cells_EBV-transformed_lymphocytes.ENSG00000197386.6.wgt.RDat	HTT	4	3076408	3245676	0.3097	rs1203111	-3.13	rs397292	0.004943	4.17	1.011	406	406	blup	0.079	0.0013	1.3071	0.19117	0.752027
Cells_EBV-transformed_lymphocytes	./WEIGHTS//Cells_EBV-transformed_lymphocytes/Cells_EBV-transformed_lymphocytes.ENSG00000154040.16.wgt.RDat	CABYR	18	21718942	21741567	0.414	rs1786310	3.5	rs1049684	0.027948	-4.13	0.048	482	482	blup	0.093	0.00053	-1.30554	0.1917	0.753028
Cells_EBV-transformed_lymphocytes	./WEIGHTS//Cells_EBV-transformed_lymphocytes/Cells_EBV-transformed_lymphocytes.ENSG00000111364.11.wgt.RDat	DDX55	12	124086646	124104952	0.173	rs6488868	-3.16	rs786439	0.105723	-4.15	1.115	379	9	enet	0.12	0.00011	-1.30436	0.19211	0.753556
Cells_EBV-transformed_lymphocytes	./WEIGHTS//Cells_EBV-transformed_lymphocytes/Cells_EBV-transformed_lymphocytes.ENSG00000228852.2.wgt.RDat	RP11-57H12.5	1	95708781	95729610	0.3062	rs2391388	-2.76	rs7528790	0.285387	6.02	-1.301	488	1	top1	0.29	4e-10	-1.301	0.193	0.755963
Cells_EBV-transformed_lymphocytes	./WEIGHTS//Cells_EBV-transformed_lymphocytes/Cells_EBV-transformed_lymphocytes.ENSG00000205281.6.wgt.RDat	GOLGA6L10	15	82635130	82641706	0.246	rs2903612	-2.84	rs4238534	0.19796	4.95	-1.301	213	1	top1	0.2	3.4e-07	-1.301	0.19326	0.755898
Cells_EBV-transformed_lymphocytes	./WEIGHTS//Cells_EBV-transformed_lymphocytes/Cells_EBV-transformed_lymphocytes.ENSG00000140262.13.wgt.RDat	TCF12	15	57210821	57591479	0.154	rs12910689	-3.01	rs9672676	0.08006	-3.86	1.3	348	1	top1	0.08	0.0012	-1.3	0.1936	0.756146
Cells_EBV-transformed_lymphocytes	./WEIGHTS//Cells_EBV-transformed_lymphocytes/Cells_EBV-transformed_lymphocytes.ENSG00000105974.7.wgt.RDat	CAV1	7	116164839	116201233	0.238	rs2237713	-2.37	rs4540346	0.147007	-4.54	-1.3	349	1	top1	0.15	1.3e-05	1.3	0.193601	0.755072
Cells_EBV-transformed_lymphocytes	./WEIGHTS//Cells_EBV-transformed_lymphocytes/Cells_EBV-transformed_lymphocytes.ENSG00000059769.15.wgt.RDat	DNAJC25	9	114393632	114416631	0.384	rs2093458	-3.72	rs1360284	-0.008655	3.13	0.26	504	504	blup	0.0016	0.28	-1.299	0.19393	0.755277
Cells_EBV-transformed_lymphocytes	./WEIGHTS//Cells_EBV-transformed_lymphocytes/Cells_EBV-transformed_lymphocytes.ENSG00000136197.8.wgt.RDat	C7orf25	7	42948325	42951904	0.382	rs721273	2.95	rs602524	0.204592	5.24	-1.297	463	1	top1	0.2	2.1e-07	-1.297	0.194631	0.756929
Cells_EBV-transformed_lymphocytes	./WEIGHTS//Cells_EBV-transformed_lymphocytes/Cells_EBV-transformed_lymphocytes.ENSG00000113812.9.wgt.RDat	ACTR8	3	53901093	53916212	0.429	rs807193	-2.52	rs4687757	0.226368	-5.39	1.296	506	1	top1	0.23	4.1e-08	-1.296	0.194975	0.75719
Cells_EBV-transformed_lymphocytes	./WEIGHTS//Cells_EBV-transformed_lymphocytes/Cells_EBV-transformed_lymphocytes.ENSG00000269892.1.wgt.RDat	RP4-761J14.10	12	6852151	6852807	0.268	rs870849	-2.54	rs7296292	-0.008586	-3.63	1.221	261	261	blup	0.047	0.011	-1.29462	0.19545	0.757958
Cells_EBV-transformed_lymphocytes	./WEIGHTS//Cells_EBV-transformed_lymphocytes/Cells_EBV-transformed_lymphocytes.ENSG00000164941.9.wgt.RDat	INTS8	8	95825539	95888717	0.534	rs11782155	-2.99	rs6989591	0.273526	6.18	1.294	442	1	top1	0.27	1e-09	1.294	0.19567	0.757736
Cells_EBV-transformed_lymphocytes	./WEIGHTS//Cells_EBV-transformed_lymphocytes/Cells_EBV-transformed_lymphocytes.ENSG00000113645.9.wgt.RDat	WWC1	5	167718656	167899308	0.652	rs2161300	2.96	rs12189266	0.023976	-4.41	-2.599	568	568	blup	0.17	3.1e-06	1.29302	0.196	0.757941
Cells_EBV-transformed_lymphocytes	./WEIGHTS//Cells_EBV-transformed_lymphocytes/Cells_EBV-transformed_lymphocytes.ENSG00000264469.1.wgt.RDat	RP11-173M1.8	17	25641669	25642952	0.406	rs12709500	2.84	rs7213148	0.0164	4.59	1.63	274	8	lasso	0.099	0.00033	1.293	0.196	0.75687
Cells_EBV-transformed_lymphocytes	./WEIGHTS//Cells_EBV-transformed_lymphocytes/Cells_EBV-transformed_lymphocytes.ENSG00000125246.11.wgt.RDat	CLYBL	13	100258919	100549387	0.319	rs12100212	-3.18	rs2039933	0.00167	-3.53	-0.322	482	482	blup	0.043	0.015	1.28844	0.1976	0.761972
Cells_EBV-transformed_lymphocytes	./WEIGHTS//Cells_EBV-transformed_lymphocytes/Cells_EBV-transformed_lymphocytes.ENSG00000224079.1.wgt.RDat	AC091729.7	7	1114086	1117672	0.522	rs10246200	2.81	rs11763020	0.288609	-6.05	1.657	390	5	lasso	0.3	9e-11	-1.28669	0.198202	0.763217
Cells_EBV-transformed_lymphocytes	./WEIGHTS//Cells_EBV-transformed_lymphocytes/Cells_EBV-transformed_lymphocytes.ENSG00000134627.7.wgt.RDat	PIWIL4	11	94277006	94354587	0.341	rs10741490	-2.41	rs608972	0.20698	5	-1.285	437	1	top1	0.21	1.7e-07	-1.285	0.19879	0.764405
Cells_EBV-transformed_lymphocytes	./WEIGHTS//Cells_EBV-transformed_lymphocytes/Cells_EBV-transformed_lymphocytes.ENSG00000196371.2.wgt.RDat	FUT4	11	94277156	94283063	0.466	rs10741490	-2.41	rs608972	0.237983	5.52	-1.285	437	1	top1	0.24	1.7e-08	-1.285	0.19879	0.763331
Cells_EBV-transformed_lymphocytes	./WEIGHTS//Cells_EBV-transformed_lymphocytes/Cells_EBV-transformed_lymphocytes.ENSG00000172006.7.wgt.RDat	ZNF554	19	2819872	2835771	0.5	rs6510683	2.9	rs1640271	0.360825	6.57	1.285	440	1	top1	0.36	6.1e-13	1.285	0.19879	0.762261
Cells_EBV-transformed_lymphocytes	./WEIGHTS//Cells_EBV-transformed_lymphocytes/Cells_EBV-transformed_lymphocytes.ENSG00000180279.5.wgt.RDat	CTD-2568A17.5	19	51320937	51322134	0.566	rs266868	3.46	rs171953	0.057048	4.11	-1.285	532	1	top1	0.057	0.0057	-1.285	0.19879	0.761193
Cells_EBV-transformed_lymphocytes	./WEIGHTS//Cells_EBV-transformed_lymphocytes/Cells_EBV-transformed_lymphocytes.ENSG00000186523.10.wgt.RDat	FAM86B1	8	12039605	12051642	0.285	rs804283	3.21	rs4841679	0.059111	4.08	-0.463	202	5	lasso	0.093	0.00052	1.2845	0.19898	0.760855
Cells_EBV-transformed_lymphocytes	./WEIGHTS//Cells_EBV-transformed_lymphocytes/Cells_EBV-transformed_lymphocytes.ENSG00000168096.10.wgt.RDat	ANKS3	16	4746513	4784272	0.367	rs4038782	2.78	rs4786538	0.119943	-4.86	1.15	389	7	lasso	0.13	3.6e-05	-1.2818	0.2	0.763687
Cells_EBV-transformed_lymphocytes	./WEIGHTS//Cells_EBV-transformed_lymphocytes/Cells_EBV-transformed_lymphocytes.ENSG00000110665.7.wgt.RDat	C11orf21	11	2316875	2324279	0.895	rs7944004	-3.3	rs10831733	0.337576	-6.31	1.28	478	1	top1	0.34	4.9e-12	-1.28	0.20055	0.764719
Cells_EBV-transformed_lymphocytes	./WEIGHTS//Cells_EBV-transformed_lymphocytes/Cells_EBV-transformed_lymphocytes.ENSG00000168038.6.wgt.RDat	ULK4	3	41288090	42003922	0.568	rs4613429	-2.45	rs10212536	0.358773	7.35	1.144	383	9	lasso	0.49	2.3e-18	1.27953	0.200711	0.764267
Cells_EBV-transformed_lymphocytes	./WEIGHTS//Cells_EBV-transformed_lymphocytes/Cells_EBV-transformed_lymphocytes.ENSG00000255050.1.wgt.RDat	RP11-661A12.9	8	144655660	144659438	0.687	rs12679735	-2.85	rs1809148	0.327026	-7.04	-1.018	359	4	lasso	0.46	5.7e-17	1.2794	0.20075	0.763353
Cells_EBV-transformed_lymphocytes	./WEIGHTS//Cells_EBV-transformed_lymphocytes/Cells_EBV-transformed_lymphocytes.ENSG00000115423.14.wgt.RDat	DNAH6	2	84743579	85046713	0.583	rs11674022	2.93	rs7581224	0.51128	-7.68	1.657	344	15	enet	0.51	1.2e-19	-1.2776	0.201	0.763242
Cells_EBV-transformed_lymphocytes	./WEIGHTS//Cells_EBV-transformed_lymphocytes/Cells_EBV-transformed_lymphocytes.ENSG00000267046.1.wgt.RDat	RP11-1094M14.9	17	33817028	33818257	0.239	rs2376179	-2.55	rs12450474	0.0123	4.02	-1.128	388	388	blup	0.05	0.0088	-1.2779	0.201	0.762183
Cells_EBV-transformed_lymphocytes	./WEIGHTS//Cells_EBV-transformed_lymphocytes/Cells_EBV-transformed_lymphocytes.ENSG00000228775.3.wgt.RDat	WEE2-AS1	7	141404138	141438120	0.299	rs4324856	2.34	rs2013816	0.078038	5.05	-1.122	446	21	enet	0.14	1.8e-05	-1.27459	0.202456	0.766641
Cells_EBV-transformed_lymphocytes	./WEIGHTS//Cells_EBV-transformed_lymphocytes/Cells_EBV-transformed_lymphocytes.ENSG00000143643.8.wgt.RDat	TTC13	1	231041989	231114621	0.2909	rs4846997	2.88	rs10864645	0.12447	5.01	1.945	624	5	lasso	0.13	3.4e-05	1.27172	0.203	0.767638
Cells_EBV-transformed_lymphocytes	./WEIGHTS//Cells_EBV-transformed_lymphocytes/Cells_EBV-transformed_lymphocytes.ENSG00000100439.6.wgt.RDat	ABHD4	14	23069028	23081265	0.474	rs12895265	2.77	rs8011143	0.27259	-5.66	-1.269	665	1	top1	0.27	1.1e-09	1.269	0.2044	0.771864
Cells_EBV-transformed_lymphocytes	./WEIGHTS//Cells_EBV-transformed_lymphocytes/Cells_EBV-transformed_lymphocytes.ENSG00000149292.12.wgt.RDat	TTC12	11	113185251	113254266	0.46	rs4936281	-2.97	rs723077	0.020938	-4.24	1.358	527	35	enet	0.2	2.8e-07	-1.2679	0.20483	0.772421
Cells_EBV-transformed_lymphocytes	./WEIGHTS//Cells_EBV-transformed_lymphocytes/Cells_EBV-transformed_lymphocytes.ENSG00000141349.4.wgt.RDat	G6PC3	17	42148103	42153709	0.286	rs9912855	-2.6	rs11652763	-0.00859	-3.23	-0.217	359	359	blup	0.11	0.00012	1.2679	0.205	0.771997
Cells_EBV-transformed_lymphocytes	./WEIGHTS//Cells_EBV-transformed_lymphocytes/Cells_EBV-transformed_lymphocytes.ENSG00000131188.7.wgt.RDat	PRR7	5	176873446	176883283	0.356	rs12654812	-4.95	rs2731670	-0.00711	2.85	0.16	240	240	blup	0.073	0.0019	1.26303	0.20658	0.776877
Cells_EBV-transformed_lymphocytes	./WEIGHTS//Cells_EBV-transformed_lymphocytes/Cells_EBV-transformed_lymphocytes.ENSG00000268466.1.wgt.RDat	AL132989.1	14	58754751	58755865	0.415	rs11158185	3.23	rs3783694	0.01009	4.08	-0.608	454	454	blup	0.14	2.7e-05	-1.2629	0.2066	0.775885
Cells_EBV-transformed_lymphocytes	./WEIGHTS//Cells_EBV-transformed_lymphocytes/Cells_EBV-transformed_lymphocytes.ENSG00000228451.3.wgt.RDat	SDAD1P1	8	26236775	26240413	0.622	rs17818622	-3.12	rs17055196	0.242237	6.56	0.005	666	23	enet	0.47	1.5e-17	-1.2625	0.20676	0.775421
Cells_EBV-transformed_lymphocytes	./WEIGHTS//Cells_EBV-transformed_lymphocytes/Cells_EBV-transformed_lymphocytes.ENSG00000247317.3.wgt.RDat	RP11-273G15.2	8	144063155	144099854	0.416	rs10110864	-2.49	rs4270940	0.334486	6.33	1.262	409	1	top1	0.33	6.4e-12	1.262	0.20695	0.77507
Cells_EBV-transformed_lymphocytes	./WEIGHTS//Cells_EBV-transformed_lymphocytes/Cells_EBV-transformed_lymphocytes.ENSG00000083099.6.wgt.RDat	LYRM2	6	90277863	90348472	0.462	rs13214731	2.4	rs17293240	-0.008132	3.43	-0.608	492	492	blup	0.063	0.0039	-1.26144	0.207	0.774197
Cells_EBV-transformed_lymphocytes	./WEIGHTS//Cells_EBV-transformed_lymphocytes/Cells_EBV-transformed_lymphocytes.ENSG00000103269.9.wgt.RDat	RHBDL1	16	725666	728268	0.655	rs374950	-2.64	rs2076142	0.057512	4.67	0.803	452	452	blup	0.24	2e-08	1.2632	0.207	0.773139
Cells_EBV-transformed_lymphocytes	./WEIGHTS//Cells_EBV-transformed_lymphocytes/Cells_EBV-transformed_lymphocytes.ENSG00000160221.12.wgt.RDat	C21orf33	21	45553487	45565605	0.489	rs4818919	3.49	rs487102	-0.008476	3.32	-1.933	437	437	blup	0.045	0.012	-1.2619	0.207	0.772085
Cells_EBV-transformed_lymphocytes	./WEIGHTS//Cells_EBV-transformed_lymphocytes/Cells_EBV-transformed_lymphocytes.ENSG00000165406.11.wgt.RDat	44263	10	45950035	46090354	0.134	rs12413915	-3.4	rs892691	0.102116	4.46	-1.259	228	1	top1	0.1	0.00028	-1.259	0.208	0.774757
Cells_EBV-transformed_lymphocytes	./WEIGHTS//Cells_EBV-transformed_lymphocytes/Cells_EBV-transformed_lymphocytes.ENSG00000122692.7.wgt.RDat	SMU1	9	33041762	33076665	0.356	rs1409691	2.34	rs2183870	0.116526	4.21	-1.259	467	1	top1	0.12	0.0001	-1.259	0.20803	0.773815
Cells_EBV-transformed_lymphocytes	./WEIGHTS//Cells_EBV-transformed_lymphocytes/Cells_EBV-transformed_lymphocytes.ENSG00000115526.6.wgt.RDat	CHST10	2	101008327	101034118	0.264	rs13032454	4.55	rs1030902	0.03486	4.22	0.06	484	26	enet	0.11	0.00021	1.256	0.209	0.776367
Cells_EBV-transformed_lymphocytes	./WEIGHTS//Cells_EBV-transformed_lymphocytes/Cells_EBV-transformed_lymphocytes.ENSG00000264745.1.wgt.RDat	RP11-403A21.2	18	21574177	21595303	0.273	rs1786310	3.5	rs5026773	0.038742	-3.62	1.256	431	1	top1	0.039	0.019	-1.256	0.2091	0.775684
Cells_EBV-transformed_lymphocytes	./WEIGHTS//Cells_EBV-transformed_lymphocytes/Cells_EBV-transformed_lymphocytes.ENSG00000109667.7.wgt.RDat	SLC2A9	4	9772777	10056560	0.3086	rs4697902	3.52	rs12498956	0.233136	5.75	1.255	565	1	top1	0.23	2.4e-08	1.255	0.20948	0.776041
Cells_EBV-transformed_lymphocytes	./WEIGHTS//Cells_EBV-transformed_lymphocytes/Cells_EBV-transformed_lymphocytes.ENSG00000204128.5.wgt.RDat	C2orf72	2	231902205	231914429	0.407	rs4973352	3.22	rs7562116	0.05983	4.38	0.821	447	447	blup	0.12	7.4e-05	1.2495	0.211	0.780614
Cells_EBV-transformed_lymphocytes	./WEIGHTS//Cells_EBV-transformed_lymphocytes/Cells_EBV-transformed_lymphocytes.ENSG00000226524.2.wgt.RDat	RP1-102H19.8	6	88085178	88109155	0.206	rs6916320	-2.48	rs451465	0.171418	-5.02	-1.251	417	1	top1	0.17	2.3e-06	1.251	0.211	0.779559
Cells_EBV-transformed_lymphocytes	./WEIGHTS//Cells_EBV-transformed_lymphocytes/Cells_EBV-transformed_lymphocytes.ENSG00000107719.8.wgt.RDat	PALD1	10	72238577	72328205	0.716	rs10823521	-2.85	rs7922219	0.338324	6.86	-0.705	668	11	lasso	0.44	2.9e-16	-1.25163	0.211	0.778507
Cells_EBV-transformed_lymphocytes	./WEIGHTS//Cells_EBV-transformed_lymphocytes/Cells_EBV-transformed_lymphocytes.ENSG00000214087.4.wgt.RDat	ARL16	17	79648204	79650954	0.779	rs8070792	-2.56	rs11150805	0.623	-8.7	1.191	327	4	lasso	0.63	7.6e-27	-1.2503	0.211	0.777458
Cells_EBV-transformed_lymphocytes	./WEIGHTS//Cells_EBV-transformed_lymphocytes/Cells_EBV-transformed_lymphocytes.ENSG00000165138.12.wgt.RDat	ANKS6	9	101493611	101559247	0.287	rs16916777	3.25	rs4078676	0.079998	4.72	-0.237	585	585	blup	0.12	6.6e-05	-1.25	0.21128	0.777442
Cells_EBV-transformed_lymphocytes	./WEIGHTS//Cells_EBV-transformed_lymphocytes/Cells_EBV-transformed_lymphocytes.ENSG00000205057.3.wgt.RDat	CLLU1OS	12	92813870	92821924	0.695	rs2277363	-3.43	rs12580153	0.515004	7.73	-1.25	489	1	top1	0.52	7.6e-20	-1.25	0.2113	0.776471
Cells_EBV-transformed_lymphocytes	./WEIGHTS//Cells_EBV-transformed_lymphocytes/Cells_EBV-transformed_lymphocytes.ENSG00000257127.2.wgt.RDat	CLLU1	12	92815307	92824778	0.63	rs2277363	-3.43	rs12580153	0.301012	6.01	-1.25	490	1	top1	0.3	1.1e-10	-1.25	0.2113	0.775428
Cells_EBV-transformed_lymphocytes	./WEIGHTS//Cells_EBV-transformed_lymphocytes/Cells_EBV-transformed_lymphocytes.ENSG00000256667.2.wgt.RDat	KLRAP1	12	10741077	10752434	0.426	rs7313688	3.64	rs4237928	0.201781	5.14	1.249	454	1	top1	0.2	2.5e-07	1.249	0.21167	0.775745
Cells_EBV-transformed_lymphocytes	./WEIGHTS//Cells_EBV-transformed_lymphocytes/Cells_EBV-transformed_lymphocytes.ENSG00000167077.8.wgt.RDat	MEI1	22	42095503	42195460	0.205	rs60171	-2.35	rs5758458	0.13762	4.88	1.249	309	1	top1	0.14	2.5e-05	1.249	0.21167	0.774707
Cells_EBV-transformed_lymphocytes	./WEIGHTS//Cells_EBV-transformed_lymphocytes/Cells_EBV-transformed_lymphocytes.ENSG00000235704.1.wgt.RDat	AC023490.2	22	20377669	20378803	0.487	rs175207	-2.28	rs78908	0.01164	3.9	-1.29	347	47	enet	0.1	0.00027	-1.2487	0.21176	0.774
Cells_EBV-transformed_lymphocytes	./WEIGHTS//Cells_EBV-transformed_lymphocytes/Cells_EBV-transformed_lymphocytes.ENSG00000130177.10.wgt.RDat	CDC16	13	115000362	115038198	0.21	rs9525280	2.57	rs7982373	0.08851	4.14	1.248	207	1	top1	0.089	0.00069	1.248	0.212	0.773842
Cells_EBV-transformed_lymphocytes	./WEIGHTS//Cells_EBV-transformed_lymphocytes/Cells_EBV-transformed_lymphocytes.ENSG00000265185.2.wgt.RDat	SNORD3B-1	17	18965225	18965807	0.409	rs2428372	-2.53	rs2472707	0.0562	4.52	-1.621	195	195	blup	0.15	1.4e-05	-1.2489	0.212	0.772811
Cells_EBV-transformed_lymphocytes	./WEIGHTS//Cells_EBV-transformed_lymphocytes/Cells_EBV-transformed_lymphocytes.ENSG00000161265.10.wgt.RDat	U2AF1L4	19	36233365	36235882	0.26	rs7251374	2.67	rs2871921	0.260466	5.76	1.247	435	1	top1	0.26	2.9e-09	1.247	0.2124	0.773238
Cells_EBV-transformed_lymphocytes	./WEIGHTS//Cells_EBV-transformed_lymphocytes/Cells_EBV-transformed_lymphocytes.ENSG00000006282.15.wgt.RDat	SPATA20	17	48623667	48633213	0.794	rs12945389	4.25	rs989128	0.62	-8.45	-1.065	467	12	lasso	0.63	1.7e-26	1.2457	0.213	0.774391
Cells_EBV-transformed_lymphocytes	./WEIGHTS//Cells_EBV-transformed_lymphocytes/Cells_EBV-transformed_lymphocytes.ENSG00000166965.8.wgt.RDat	RCCD1	15	91499026	91506349	0.332	rs7182610	-2.45	rs3826033	0.14171	4.64	1.245	491	1	top1	0.14	1.9e-05	1.245	0.21313	0.773835
Cells_EBV-transformed_lymphocytes	./WEIGHTS//Cells_EBV-transformed_lymphocytes/Cells_EBV-transformed_lymphocytes.ENSG00000188820.8.wgt.RDat	FAM26F	6	116782533	116784934	0.525	rs3798399	3.75	rs508521	0.231946	-5.91	0.329	379	36	enet	0.37	2.5e-13	-1.24388	0.214	0.775963
Cells_EBV-transformed_lymphocytes	./WEIGHTS//Cells_EBV-transformed_lymphocytes/Cells_EBV-transformed_lymphocytes.ENSG00000203791.9.wgt.RDat	METTL10	10	126436718	126480439	0.517	rs1040151	-3.2	rs12570348	0.3158	6.38	1.115	562	9	lasso	0.39	4.2e-14	1.24391	0.214	0.774935
Cells_EBV-transformed_lymphocytes	./WEIGHTS//Cells_EBV-transformed_lymphocytes/Cells_EBV-transformed_lymphocytes.ENSG00000225101.3.wgt.RDat	OR52K3P	11	4496043	4497123	0.51	rs17313216	3.1	rs2599586	0.037543	4.25	-0.768	634	9	lasso	0.13	4.2e-05	-1.24114	0.21455	0.775899
Cells_EBV-transformed_lymphocytes	./WEIGHTS//Cells_EBV-transformed_lymphocytes/Cells_EBV-transformed_lymphocytes.ENSG00000166260.6.wgt.RDat	COX11	17	53029263	53046125	0.202	rs2934884	-2.9	rs17817829	0.209	-5.11	-1.241	499	1	top1	0.21	1.5e-07	1.241	0.215	0.776499
Cells_EBV-transformed_lymphocytes	./WEIGHTS//Cells_EBV-transformed_lymphocytes/Cells_EBV-transformed_lymphocytes.ENSG00000238083.3.wgt.RDat	LRRC37A2	17	44588877	44630815	0.634	rs8067246	-3.45	rs169201	0.272	5.81	-1.354	136	24	enet	0.3	1.2e-10	-1.2395	0.215	0.775475
Cells_EBV-transformed_lymphocytes	./WEIGHTS//Cells_EBV-transformed_lymphocytes/Cells_EBV-transformed_lymphocytes.ENSG00000231464.1.wgt.RDat	AC024937.4	3	195723609	195725104	0.292	rs9866504	-2.78	rs9820939	-0.004978	3.09	0.847	293	7	lasso	0.022	0.061	1.23732	0.215969	0.777944
Cells_EBV-transformed_lymphocytes	./WEIGHTS//Cells_EBV-transformed_lymphocytes/Cells_EBV-transformed_lymphocytes.ENSG00000267934.1.wgt.RDat	CTB-176F20.3	19	23506770	23511903	0.225	rs10445627	2.37	rs34614912	0.056139	4.21	-1.401	238	238	blup	0.11	0.0002	-1.23613	0.21641	0.778506
Cells_EBV-transformed_lymphocytes	./WEIGHTS//Cells_EBV-transformed_lymphocytes/Cells_EBV-transformed_lymphocytes.ENSG00000242588.2.wgt.RDat	RP11-274B21.1	7	128171752	128269512	0.609	rs729302	4.81	rs2402923	0.374312	6.74	0.828	372	372	blup	0.39	6e-14	1.23496	0.216847	0.779053
Cells_EBV-transformed_lymphocytes	./WEIGHTS//Cells_EBV-transformed_lymphocytes/Cells_EBV-transformed_lymphocytes.ENSG00000212283.1.wgt.RDat	SNORD89	2	101889399	101889511	0.496	rs11687533	-2.62	rs750783	0.31369	6.2	-0.979	408	37	enet	0.32	2.9e-11	-1.2335	0.217	0.77858
Cells_EBV-transformed_lymphocytes	./WEIGHTS//Cells_EBV-transformed_lymphocytes/Cells_EBV-transformed_lymphocytes.ENSG00000172653.7.wgt.RDat	C17orf66	17	34181955	34195895	0.362	rs2376179	-2.55	rs9914401	0.0303	-3.65	-1.089	330	330	blup	0.035	0.024	1.2344	0.217	0.77756
Cells_EBV-transformed_lymphocytes	./WEIGHTS//Cells_EBV-transformed_lymphocytes/Cells_EBV-transformed_lymphocytes.ENSG00000118579.7.wgt.RDat	MED28	4	17616254	17635728	0.3964	rs1380294	-3.34	rs1558377	0.371664	-6.91	-1.657	419	7	lasso	0.39	3.3e-14	1.2332	0.21751	0.778367
Cells_EBV-transformed_lymphocytes	./WEIGHTS//Cells_EBV-transformed_lymphocytes/Cells_EBV-transformed_lymphocytes.ENSG00000127249.10.wgt.RDat	ATP13A4	3	193119866	193310900	0.604	rs6763501	-2.68	rs11916762	0.466805	-7.59	-1.165	474	8	lasso	0.47	9.7e-18	1.23306	0.217553	0.777503
Cells_EBV-transformed_lymphocytes	./WEIGHTS//Cells_EBV-transformed_lymphocytes/Cells_EBV-transformed_lymphocytes.ENSG00000089505.13.wgt.RDat	CMTM1	16	66600294	66613040	0.348	rs255189	3.38	rs3743718	0.201666	5.1	-1.232	425	1	top1	0.2	2.6e-07	-1.232	0.218	0.778084
Cells_EBV-transformed_lymphocytes	./WEIGHTS//Cells_EBV-transformed_lymphocytes/Cells_EBV-transformed_lymphocytes.ENSG00000173457.6.wgt.RDat	PPP1R14B	11	64011956	64014410	0.221	rs663743	3.47	rs3824854	0.079575	4.45	-1.24	342	6	lasso	0.11	0.00012	-1.23063	0.21846	0.778709
Cells_EBV-transformed_lymphocytes	./WEIGHTS//Cells_EBV-transformed_lymphocytes/Cells_EBV-transformed_lymphocytes.ENSG00000255837.1.wgt.RDat	TAS2R20	12	11149094	11150474	0.516	rs12366349	-3.15	rs6488331	0.003609	3.77	1.347	385	385	blup	0.089	0.00068	1.22871	0.21918	0.780258
Cells_EBV-transformed_lymphocytes	./WEIGHTS//Cells_EBV-transformed_lymphocytes/Cells_EBV-transformed_lymphocytes.ENSG00000134058.6.wgt.RDat	CDK7	5	68530668	68573250	0.527	rs34962033	2.82	rs17271763	0.098713	-3.92	1.228	279	1	top1	0.099	0.00035	-1.228	0.21945	0.780203
Cells_EBV-transformed_lymphocytes	./WEIGHTS//Cells_EBV-transformed_lymphocytes/Cells_EBV-transformed_lymphocytes.ENSG00000223387.2.wgt.RDat	RP11-408H1.3	3	172278678	172313397	0.521	rs11922603	2.03	rs234048	0.082576	4.84	-1.359	479	8	enet	0.1	0.00024	-1.22708	0.219793	0.780408
Cells_EBV-transformed_lymphocytes	./WEIGHTS//Cells_EBV-transformed_lymphocytes/Cells_EBV-transformed_lymphocytes.ENSG00000153774.4.wgt.RDat	CFDP1	16	75327596	75467383	0.361	rs2550892	-2.55	rs9934007	0.172554	4.73	-1.227	349	1	top1	0.17	2.1e-06	-1.227	0.22	0.78013
Cells_EBV-transformed_lymphocytes	./WEIGHTS//Cells_EBV-transformed_lymphocytes/Cells_EBV-transformed_lymphocytes.ENSG00000121716.14.wgt.RDat	PILRB	7	99949799	99965356	0.618	rs564449	3.88	rs11761253	0.612974	8.57	1.226	294	1	top1	0.61	1.8e-25	1.226	0.220199	0.779824
Cells_EBV-transformed_lymphocytes	./WEIGHTS//Cells_EBV-transformed_lymphocytes/Cells_EBV-transformed_lymphocytes.ENSG00000100417.7.wgt.RDat	PMM1	22	41972898	41985894	0.243	rs60171	-2.35	rs5758458	0.12571	-5.92	1.249	310	10	lasso	0.26	4.2e-09	-1.2254	0.22044	0.779667
Cells_EBV-transformed_lymphocytes	./WEIGHTS//Cells_EBV-transformed_lymphocytes/Cells_EBV-transformed_lymphocytes.ENSG00000116698.16.wgt.RDat	SMG7	1	183441351	183567381	0.3244	rs2986546	-1.97	rs789172	0.023453	-4.07	-1.088	514	514	blup	0.13	2.9e-05	1.22332	0.221	0.780638
Cells_EBV-transformed_lymphocytes	./WEIGHTS//Cells_EBV-transformed_lymphocytes/Cells_EBV-transformed_lymphocytes.ENSG00000111581.5.wgt.RDat	NUP107	12	69080514	69136785	0.502	rs11177446	2.36	rs7962663	0.028283	4.33	1.623	530	530	blup	0.1	0.00026	1.22113	0.22204	0.7833
Cells_EBV-transformed_lymphocytes	./WEIGHTS//Cells_EBV-transformed_lymphocytes/Cells_EBV-transformed_lymphocytes.ENSG00000160193.7.wgt.RDat	WDR4	21	44263204	44299678	0.463	rs2839511	-3.76	rs8132468	0.240321	-5.59	1.797	609	21	enet	0.33	8.8e-12	-1.2155	0.2242	0.789901
Cells_EBV-transformed_lymphocytes	./WEIGHTS//Cells_EBV-transformed_lymphocytes/Cells_EBV-transformed_lymphocytes.ENSG00000259407.1.wgt.RDat	RP11-158M2.3	15	86287340	86293512	0.602	rs2047351	-2.8	rs10520597	0.25171	5.94	-1.889	560	8	lasso	0.28	5.5e-10	-1.21508	0.22434	0.789377
Cells_EBV-transformed_lymphocytes	./WEIGHTS//Cells_EBV-transformed_lymphocytes/Cells_EBV-transformed_lymphocytes.ENSG00000185127.5.wgt.RDat	C6orf120	6	170102233	170106401	0.444	rs3253	2.37	rs4145868	0.078607	4.51	-1.184	499	6	lasso	0.14	2.8e-05	-1.21372	0.225	0.790681
Cells_EBV-transformed_lymphocytes	./WEIGHTS//Cells_EBV-transformed_lymphocytes/Cells_EBV-transformed_lymphocytes.ENSG00000272097.1.wgt.RDat	RP11-421M1.8	6	10743557	10747896	0.256	rs521802	2.81	rs573788	0.171399	-5.17	1.452	479	4	enet	0.17	2.2e-06	-1.21231	0.225	0.789666
Cells_EBV-transformed_lymphocytes	./WEIGHTS//Cells_EBV-transformed_lymphocytes/Cells_EBV-transformed_lymphocytes.ENSG00000153786.8.wgt.RDat	ZDHHC7	16	85007787	85045141	0.596	rs449171	-3.21	rs2132848	0.207222	5.56	-1.213	655	1	top1	0.21	1.7e-07	-1.213	0.225	0.788654
Cells_EBV-transformed_lymphocytes	./WEIGHTS//Cells_EBV-transformed_lymphocytes/Cells_EBV-transformed_lymphocytes.ENSG00000167842.11.wgt.RDat	MIS12	17	5389605	5394134	0.183	rs2716878	3.82	rs9896735	0.0223	-4.32	-1.214	526	1	top1	0.022	0.06	1.214	0.225	0.787644
Cells_EBV-transformed_lymphocytes	./WEIGHTS//Cells_EBV-transformed_lymphocytes/Cells_EBV-transformed_lymphocytes.ENSG00000238286.1.wgt.RDat	SLC35E1P1	13	21181407	21182270	0.337	rs2313626	-2.4	rs9506523	0.26197	5.74	1.213	515	1	top1	0.26	2.6e-09	1.213	0.2251	0.786986
Cells_EBV-transformed_lymphocytes	./WEIGHTS//Cells_EBV-transformed_lymphocytes/Cells_EBV-transformed_lymphocytes.ENSG00000260196.1.wgt.RDat	RP1-239B22.5	11	17402196	17405078	0.214	rs7951242	2.97	rs1330	0.053207	-4.31	2.396	523	19	enet	0.095	0.00046	-1.21298	0.22514	0.786121
Cells_EBV-transformed_lymphocytes	./WEIGHTS//Cells_EBV-transformed_lymphocytes/Cells_EBV-transformed_lymphocytes.ENSG00000105085.6.wgt.RDat	MED26	19	16685730	16739873	0.285	rs10401133	-3.91	rs2303090	-0.006986	3.41	0.267	388	388	blup	0.046	0.012	-1.21263	0.22527	0.785572
Cells_EBV-transformed_lymphocytes	./WEIGHTS//Cells_EBV-transformed_lymphocytes/Cells_EBV-transformed_lymphocytes.ENSG00000152404.11.wgt.RDat	CWF19L2	11	107197071	107328572	0.355	rs1425240	-2.96	rs17585166	0.036565	-4.2	-0.549	470	10	lasso	0.099	0.00034	1.21232	0.22539	0.784989
Cells_EBV-transformed_lymphocytes	./WEIGHTS//Cells_EBV-transformed_lymphocytes/Cells_EBV-transformed_lymphocytes.ENSG00000272645.1.wgt.RDat	RP11-504P24.8	1	224139096	224141141	0.2418	rs12036423	-2.23	rs2404851	0.153016	-5.28	1.363	337	4	lasso	0.17	1.9e-06	-1.21119	0.226	0.786112
Cells_EBV-transformed_lymphocytes	./WEIGHTS//Cells_EBV-transformed_lymphocytes/Cells_EBV-transformed_lymphocytes.ENSG00000156042.13.wgt.RDat	TTC18	10	75013517	75118617	0.154	rs4746150	2.27	rs7080456	0.088214	-3.91	1.211	221	1	top1	0.088	0.00071	-1.211	0.226	0.785113
Cells_EBV-transformed_lymphocytes	./WEIGHTS//Cells_EBV-transformed_lymphocytes/Cells_EBV-transformed_lymphocytes.ENSG00000115649.11.wgt.RDat	CNPPD1	2	220036619	220042644	0.302	rs35328001	-3.05	rs3210652	0.07941	4.46	-1.509	374	2	lasso	0.09	0.00064	-1.2069	0.227	0.787586
Cells_EBV-transformed_lymphocytes	./WEIGHTS//Cells_EBV-transformed_lymphocytes/Cells_EBV-transformed_lymphocytes.ENSG00000180992.5.wgt.RDat	MRPL14	6	44081194	44095194	0.778	rs7773700	2.81	rs7756283	0.40584	-7.15	1.209	558	1	top1	0.41	9.1e-15	-1.209	0.227	0.786588
Cells_EBV-transformed_lymphocytes	./WEIGHTS//Cells_EBV-transformed_lymphocytes/Cells_EBV-transformed_lymphocytes.ENSG00000254859.1.wgt.RDat	RP11-661A12.5	8	144624143	144631899	0.767	rs12679735	-2.85	rs2980274	0.43607	-7.2	1.207	359	1	top1	0.44	4.5e-16	-1.207	0.22743	0.787081
Cells_EBV-transformed_lymphocytes	./WEIGHTS//Cells_EBV-transformed_lymphocytes/Cells_EBV-transformed_lymphocytes.ENSG00000121417.9.wgt.RDat	ZNF211	19	58141761	58154147	0.447	rs12460048	2.87	rs9749085	0.232941	5.53	-1.207	490	1	top1	0.23	2.5e-08	-1.207	0.22743	0.786085
Cells_EBV-transformed_lymphocytes	./WEIGHTS//Cells_EBV-transformed_lymphocytes/Cells_EBV-transformed_lymphocytes.ENSG00000143376.8.wgt.RDat	SNX27	1	151584876	151671567	0.2132	rs4845604	-3.37	rs12066445	0.039395	4.07	-0.094	335	335	blup	0.12	7.2e-05	-1.20493	0.228	0.787061
Cells_EBV-transformed_lymphocytes	./WEIGHTS//Cells_EBV-transformed_lymphocytes/Cells_EBV-transformed_lymphocytes.ENSG00000230325.1.wgt.RDat	RP11-385F5.4	1	236703394	236703746	0.4199	rs6682352	-3.29	rs2737707	0.179147	6.07	1.095	640	5	lasso	0.31	4.3e-11	1.20677	0.228	0.786068
Cells_EBV-transformed_lymphocytes	./WEIGHTS//Cells_EBV-transformed_lymphocytes/Cells_EBV-transformed_lymphocytes.ENSG00000223711.1.wgt.RDat	AC091633.3	3	195270871	195277400	0.228	rs6800649	-2.42	rs7611090	-0.00346	-3.33	-1.271	305	24	enet	0.047	0.011	1.20453	0.228386	0.786407
Cells_EBV-transformed_lymphocytes	./WEIGHTS//Cells_EBV-transformed_lymphocytes/Cells_EBV-transformed_lymphocytes.ENSG00000124615.13.wgt.RDat	MOCS1	6	39867354	39902290	0.265	rs7769800	3.25	rs1923489	-0.001224	-3.61	-0.877	524	524	blup	0.021	0.065	1.20404	0.229	0.78753
Cells_EBV-transformed_lymphocytes	./WEIGHTS//Cells_EBV-transformed_lymphocytes/Cells_EBV-transformed_lymphocytes.ENSG00000130702.9.wgt.RDat	LAMA5	20	60883011	60942368	0.374	rs6089382	-3.11	rs2296081	0.0494	-3.52	-1.203	486	1	top1	0.049	0.0094	1.203	0.229	0.78654
Cells_EBV-transformed_lymphocytes	./WEIGHTS//Cells_EBV-transformed_lymphocytes/Cells_EBV-transformed_lymphocytes.ENSG00000226644.1.wgt.RDat	RP11-128M1.1	20	2187863	2193797	0.552	rs4141589	3.25	rs6047529	0.0125	3.59	1.041	687	21	enet	0.095	0.00043	1.201	0.2298	0.788298
Cells_EBV-transformed_lymphocytes	./WEIGHTS//Cells_EBV-transformed_lymphocytes/Cells_EBV-transformed_lymphocytes.ENSG00000105254.7.wgt.RDat	TBCB	19	36605191	36616849	0.65	rs7251374	2.67	rs17879464	0.00204	3.73	0.477	342	342	blup	0.081	0.0012	1.19837	0.23077	0.790633
Cells_EBV-transformed_lymphocytes	./WEIGHTS//Cells_EBV-transformed_lymphocytes/Cells_EBV-transformed_lymphocytes.ENSG00000152818.14.wgt.RDat	UTRN	6	144606837	145174170	0.267	rs1322447	-2.86	rs1322447	-0.000209	-3.21	-2.86	374	374	blup	0.046	0.012	1.19775	0.231	0.790431
Cells_EBV-transformed_lymphocytes	./WEIGHTS//Cells_EBV-transformed_lymphocytes/Cells_EBV-transformed_lymphocytes.ENSG00000141127.10.wgt.RDat	PRPSAP2	17	18759612	18834581	0.123	rs2428372	-2.53	rs8066636	0.00722	3.64	-1.027	154	14	enet	0.069	0.0025	-1.1971	0.231	0.789443
Cells_EBV-transformed_lymphocytes	./WEIGHTS//Cells_EBV-transformed_lymphocytes/Cells_EBV-transformed_lymphocytes.ENSG00000267892.1.wgt.RDat	CTD-2540F13.2	19	39228988	39230503	0.236	rs12976749	-2.44	rs12978914	0.033684	-4.31	-0.894	411	19	enet	0.054	0.007	1.19627	0.23159	0.790471
Cells_EBV-transformed_lymphocytes	./WEIGHTS//Cells_EBV-transformed_lymphocytes/Cells_EBV-transformed_lymphocytes.ENSG00000186026.6.wgt.RDat	ZNF284	19	44576297	44593766	0.244	rs8113370	-2.73	rs2068061	0.115082	-4.41	1.196	497	1	top1	0.12	0.00012	-1.196	0.2317	0.78986
Cells_EBV-transformed_lymphocytes	./WEIGHTS//Cells_EBV-transformed_lymphocytes/Cells_EBV-transformed_lymphocytes.ENSG00000223461.1.wgt.RDat	AC004471.9	22	19109042	19109465	0.28	rs362195	-2.67	rs723414	0.01341	-3.26	-0.538	417	7	lasso	0.019	0.076	1.1955	0.23187	0.789455
Cells_EBV-transformed_lymphocytes	./WEIGHTS//Cells_EBV-transformed_lymphocytes/Cells_EBV-transformed_lymphocytes.ENSG00000237298.4.wgt.RDat	TTN-AS1	2	179385910	179639402	0.271	rs12474600	-2.4	rs12464787	0.00414	3.45	0.533	456	456	blup	0.066	0.0032	1.1962	0.232	0.788915
Cells_EBV-transformed_lymphocytes	./WEIGHTS//Cells_EBV-transformed_lymphocytes/Cells_EBV-transformed_lymphocytes.ENSG00000203871.4.wgt.RDat	C6orf164	6	88106840	88109467	0.311	rs6916320	-2.48	rs910563	0.210961	-6.14	-1.195	420	1	top1	0.21	1.3e-07	1.195	0.232	0.787935
Cells_EBV-transformed_lymphocytes	./WEIGHTS//Cells_EBV-transformed_lymphocytes/Cells_EBV-transformed_lymphocytes.ENSG00000258454.1.wgt.RDat	RP11-361H10.3	14	76702160	76729817	0.329	rs11846937	2.86	rs8020004	0.15996	-4.6	-1.193	490	1	top1	0.16	5.2e-06	1.193	0.2329	0.790011
Cells_EBV-transformed_lymphocytes	./WEIGHTS//Cells_EBV-transformed_lymphocytes/Cells_EBV-transformed_lymphocytes.ENSG00000145002.8.wgt.RDat	FAM86B2	8	12282913	12293915	0.226	rs10102302	-2.69	rs4841679	0.009908	3.74	-0.463	187	13	enet	0.02	0.07	1.1895	0.23424	0.793571
Cells_EBV-transformed_lymphocytes	./WEIGHTS//Cells_EBV-transformed_lymphocytes/Cells_EBV-transformed_lymphocytes.ENSG00000241973.6.wgt.RDat	PI4KA	22	21061979	21213705	0.16	rs2075271	4.44	rs178064	0.12206	-4.61	-1.188	431	1	top1	0.12	7.2e-05	1.188	0.23483	0.794586
Cells_EBV-transformed_lymphocytes	./WEIGHTS//Cells_EBV-transformed_lymphocytes/Cells_EBV-transformed_lymphocytes.ENSG00000014164.6.wgt.RDat	ZC3H3	8	144519825	144623623	0.45	rs12679735	-2.85	rs7824592	0.224552	-5.49	1.187	360	1	top1	0.22	4.6e-08	-1.187	0.23523	0.794955
Cells_EBV-transformed_lymphocytes	./WEIGHTS//Cells_EBV-transformed_lymphocytes/Cells_EBV-transformed_lymphocytes.ENSG00000180539.4.wgt.RDat	C9orf139	9	139921916	139931234	0.18	rs3829107	-2.44	rs7861020	0.039289	4	1.054	367	7	lasso	0.078	0.0014	1.1846	0.23616	0.797113
Cells_EBV-transformed_lymphocytes	./WEIGHTS//Cells_EBV-transformed_lymphocytes/Cells_EBV-transformed_lymphocytes.ENSG00000180953.7.wgt.RDat	ST20	15	80191182	80207598	0.657	rs12910340	3.37	rs12899781	0.23195	5.32	1.036	576	15	lasso	0.32	2.3e-11	1.18261	0.23697	0.798861
Cells_EBV-transformed_lymphocytes	./WEIGHTS//Cells_EBV-transformed_lymphocytes/Cells_EBV-transformed_lymphocytes.ENSG00000112308.8.wgt.RDat	C6orf62	6	24705294	24721064	0.3545	rs6456652	3.48	rs3813687	0.12583	5.02	-0.898	617	6	lasso	0.24	1.6e-08	-1.183	0.237	0.797978
Cells_EBV-transformed_lymphocytes	./WEIGHTS//Cells_EBV-transformed_lymphocytes/Cells_EBV-transformed_lymphocytes.ENSG00000022556.11.wgt.RDat	NLRP2	19	55464498	55512510	0.348	rs1865097	2.89	rs1059211	-0.007914	3.85	0.246	481	481	blup	0.041	0.017	1.18067	0.23774	0.799485
Cells_EBV-transformed_lymphocytes	./WEIGHTS//Cells_EBV-transformed_lymphocytes/Cells_EBV-transformed_lymphocytes.ENSG00000175354.14.wgt.RDat	PTPN2	18	12785477	12929642	0.225	rs9960807	-6.04	rs12969446	0.024838	-3.68	-0.087	380	380	blup	0.064	0.0035	1.17852	0.2386	0.801391
Cells_EBV-transformed_lymphocytes	./WEIGHTS//Cells_EBV-transformed_lymphocytes/Cells_EBV-transformed_lymphocytes.ENSG00000196268.7.wgt.RDat	ZNF493	19	21579921	21610375	0.365	rs2435030	-2.38	rs2968084	0.167919	4.53	-1.178	286	1	top1	0.17	2.9e-06	-1.178	0.2388	0.801079
Cells_EBV-transformed_lymphocytes	./WEIGHTS//Cells_EBV-transformed_lymphocytes/Cells_EBV-transformed_lymphocytes.ENSG00000136270.9.wgt.RDat	TBRG4	7	45139699	45151646	0.507	rs34237457	2.44	rs6967748	0.236923	5.58	-1.154	440	440	blup	0.29	2.2e-10	1.17761	0.238951	0.800603
Cells_EBV-transformed_lymphocytes	./WEIGHTS//Cells_EBV-transformed_lymphocytes/Cells_EBV-transformed_lymphocytes.ENSG00000162836.7.wgt.RDat	ACP6	1	147101453	147142618	0.3588	rs3766505	2.32	rs12119079	0.231102	-5.31	0.141	413	29	enet	0.26	2.4e-09	1.1772	0.239	0.799787
Cells_EBV-transformed_lymphocytes	./WEIGHTS//Cells_EBV-transformed_lymphocytes/Cells_EBV-transformed_lymphocytes.ENSG00000271335.1.wgt.RDat	RP11-324I22.4	10	35603480	35625329	0.554	rs7068750	-2.78	rs2474528	0.392322	7.07	-0.841	332	22	enet	0.4	2.2e-14	-1.1765	0.239	0.798809
Cells_EBV-transformed_lymphocytes	./WEIGHTS//Cells_EBV-transformed_lymphocytes/Cells_EBV-transformed_lymphocytes.ENSG00000176681.10.wgt.RDat	LRRC37A	17	44370099	44415160	0.629	rs173365	-3.79	rs17698176	0.0442	4.14	-0.117	78	7	lasso	0.23	4e-08	-1.1765	0.239	0.797834
Cells_EBV-transformed_lymphocytes	./WEIGHTS//Cells_EBV-transformed_lymphocytes/Cells_EBV-transformed_lymphocytes.ENSG00000172340.10.wgt.RDat	SUCLG2	3	67410884	67705038	0.32	rs7650033	4	rs2167180	-0.005607	3.24	1.467	412	412	blup	0.083	0.001	1.1774	0.239035	0.796978
Cells_EBV-transformed_lymphocytes	./WEIGHTS//Cells_EBV-transformed_lymphocytes/Cells_EBV-transformed_lymphocytes.ENSG00000110427.10.wgt.RDat	KIAA1549L	11	33563618	33695648	0.401	rs11032246	-2.35	rs11032331	0.110525	4.14	-1.005	440	7	lasso	0.12	7.1e-05	-1.17724	0.2391	0.796223
Cells_EBV-transformed_lymphocytes	./WEIGHTS//Cells_EBV-transformed_lymphocytes/Cells_EBV-transformed_lymphocytes.ENSG00000151773.8.wgt.RDat	CCDC122	13	44398045	44449063	0.362	rs7995617	-2.82	rs2305100	0.12218	-5.05	-1.724	533	5	lasso	0.18	9.2e-07	1.17689	0.2392	0.795587
Cells_EBV-transformed_lymphocytes	./WEIGHTS//Cells_EBV-transformed_lymphocytes/Cells_EBV-transformed_lymphocytes.ENSG00000261338.1.wgt.RDat	RP11-378A13.1	2	219120042	219122087	0.278	rs11899020	2.53	rs10932772	0.22051	-5.17	1.175	449	1	top1	0.22	6.3e-08	-1.175	0.24	0.797278
Cells_EBV-transformed_lymphocytes	./WEIGHTS//Cells_EBV-transformed_lymphocytes/Cells_EBV-transformed_lymphocytes.ENSG00000140832.5.wgt.RDat	MARVELD3	16	71660064	71676017	0.324	rs11861513	-3.09	rs3752681	0.24837	5.95	1.173	418	1	top1	0.25	7.5e-09	1.173	0.241	0.799629
Cells_EBV-transformed_lymphocytes	./WEIGHTS//Cells_EBV-transformed_lymphocytes/Cells_EBV-transformed_lymphocytes.ENSG00000243989.3.wgt.RDat	ACY1	3	52017459	52023213	0.252	rs11929028	2.77	rs9882775	0.027629	3.61	-1.172	251	1	top1	0.028	0.041	-1.172	0.241197	0.799312
Cells_EBV-transformed_lymphocytes	./WEIGHTS//Cells_EBV-transformed_lymphocytes/Cells_EBV-transformed_lymphocytes.ENSG00000205659.6.wgt.RDat	LIN52	14	74551499	74667936	0.298	rs887592	-2.25	rs2358633	0.02908	4.28	-0.669	420	420	blup	0.16	5.8e-06	-1.1683	0.2427	0.803319
Cells_EBV-transformed_lymphocytes	./WEIGHTS//Cells_EBV-transformed_lymphocytes/Cells_EBV-transformed_lymphocytes.ENSG00000119402.12.wgt.RDat	FBXW2	9	123514256	123555690	0.217	rs2241004	-2.62	rs2146838	-0.004139	3.88	-0.887	350	350	blup	0.052	0.008	-1.1679	0.24285	0.802844
Cells_EBV-transformed_lymphocytes	./WEIGHTS//Cells_EBV-transformed_lymphocytes/Cells_EBV-transformed_lymphocytes.ENSG00000108439.5.wgt.RDat	PNPO	17	46018872	46025654	0.169	rs17677508	-2.92	rs4793734	0.0837	4.24	-1.701	376	4	lasso	0.14	2.4e-05	-1.1667	0.243	0.80237
Cells_EBV-transformed_lymphocytes	./WEIGHTS//Cells_EBV-transformed_lymphocytes/Cells_EBV-transformed_lymphocytes.ENSG00000261098.1.wgt.RDat	RP11-819C21.1	11	107182858	107186997	0.221	rs1425240	-2.96	rs4754193	0.060741	3.82	-1.166	475	1	top1	0.061	0.0044	-1.166	0.24361	0.803413
Cells_EBV-transformed_lymphocytes	./WEIGHTS//Cells_EBV-transformed_lymphocytes/Cells_EBV-transformed_lymphocytes.ENSG00000116678.14.wgt.RDat	LEPR	1	65886248	66107242	0.4517	rs7553101	3.6	rs1536467	0.181835	5.56	-1.079	441	6	lasso	0.19	8.2e-07	-1.16445	0.244	0.80373
Cells_EBV-transformed_lymphocytes	./WEIGHTS//Cells_EBV-transformed_lymphocytes/Cells_EBV-transformed_lymphocytes.ENSG00000155393.8.wgt.RDat	HEATR3	16	50099852	50140298	0.491	rs12930566	2.26	rs1362633	0.33098	-6.25	1.165	376	1	top1	0.33	8.6e-12	-1.165	0.244	0.802763
Cells_EBV-transformed_lymphocytes	./WEIGHTS//Cells_EBV-transformed_lymphocytes/Cells_EBV-transformed_lymphocytes.ENSG00000180481.6.wgt.RDat	GLIPR1L2	12	75784850	75826468	0.438	rs10785180	-2.92	rs11180483	0.432579	-7.51	1.194	470	5	lasso	0.46	5.6e-17	-1.16298	0.24484	0.804558
Cells_EBV-transformed_lymphocytes	./WEIGHTS//Cells_EBV-transformed_lymphocytes/Cells_EBV-transformed_lymphocytes.ENSG00000264538.2.wgt.RDat	SUZ12P	17	29036317	29117926	0.365	rs8073965	-2.15	rs9893922	0.0529	-4.54	1.507	288	288	blup	0.15	8.7e-06	-1.1636	0.245	0.804118
Cells_EBV-transformed_lymphocytes	./WEIGHTS//Cells_EBV-transformed_lymphocytes/Cells_EBV-transformed_lymphocytes.ENSG00000258561.1.wgt.RDat	RP11-72M17.1	14	66679528	66972063	0.196	rs6573659	-2.8	rs6573671	0.04657	-4.1	0.781	355	355	blup	0.084	0.00095	-1.1623	0.2451	0.803481
Cells_EBV-transformed_lymphocytes	./WEIGHTS//Cells_EBV-transformed_lymphocytes/Cells_EBV-transformed_lymphocytes.ENSG00000002549.8.wgt.RDat	LAP3	4	17578815	17609595	0.213	rs1380294	-3.34	rs10009541	0.056474	4.53	-1.44	435	6	lasso	0.086	0.00085	-1.1618	0.24532	0.803239
Cells_EBV-transformed_lymphocytes	./WEIGHTS//Cells_EBV-transformed_lymphocytes/Cells_EBV-transformed_lymphocytes.ENSG00000166004.10.wgt.RDat	KIAA1731	11	93394805	93463113	0.516	rs10765615	-2.35	rs7937523	0.072759	4.76	-0.605	401	9	lasso	0.075	0.0017	-1.16101	0.24564	0.803325
Cells_EBV-transformed_lymphocytes	./WEIGHTS//Cells_EBV-transformed_lymphocytes/Cells_EBV-transformed_lymphocytes.ENSG00000268516.1.wgt.RDat	CTD-3138B18.5	19	58768639	58790174	0.381	rs893179	2.57	rs260500	0.27001	5.72	1.158	350	1	top1	0.27	1.4e-09	1.158	0.24686	0.80635
Cells_EBV-transformed_lymphocytes	./WEIGHTS//Cells_EBV-transformed_lymphocytes/Cells_EBV-transformed_lymphocytes.ENSG00000231177.4.wgt.RDat	LINC00852	3	10326103	10327358	0.344	rs6796050	3.63	rs2075355	0.269918	5.67	-0.031	617	2	lasso	0.31	3.5e-11	1.15637	0.247529	0.807571
Cells_EBV-transformed_lymphocytes	./WEIGHTS//Cells_EBV-transformed_lymphocytes/Cells_EBV-transformed_lymphocytes.ENSG00000267302.1.wgt.RDat	RP11-178C3.2	17	58042193	58074333	0.322	rs2777899	-2.09	rs4968384	0.135	4.52	-0.953	246	246	blup	0.14	1.9e-05	-1.1551	0.248	0.808143
Cells_EBV-transformed_lymphocytes	./WEIGHTS//Cells_EBV-transformed_lymphocytes/Cells_EBV-transformed_lymphocytes.ENSG00000146733.9.wgt.RDat	PSPH	7	56078744	56119297	0.238	rs13226516	-2.71	rs13240361	0.014454	3.57	-1.504	276	4	lasso	0.027	0.044	-1.15402	0.248491	0.808779
Cells_EBV-transformed_lymphocytes	./WEIGHTS//Cells_EBV-transformed_lymphocytes/Cells_EBV-transformed_lymphocytes.ENSG00000198885.5.wgt.RDat	ITPRIPL1	2	96991069	96994091	0.345	rs6746896	-4.1	rs772161	0.34159	-6.39	1.152	161	1	top1	0.34	3.4e-12	-1.152	0.249	0.809472
Cells_EBV-transformed_lymphocytes	./WEIGHTS//Cells_EBV-transformed_lymphocytes/Cells_EBV-transformed_lymphocytes.ENSG00000168411.9.wgt.RDat	RFWD3	16	74655292	74700779	0.259	rs4247498	3.1	rs7193541	0.143517	-4.79	-1.154	353	1	top1	0.14	1.6e-05	1.154	0.249	0.808511
Cells_EBV-transformed_lymphocytes	./WEIGHTS//Cells_EBV-transformed_lymphocytes/Cells_EBV-transformed_lymphocytes.ENSG00000229413.1.wgt.RDat	AC018638.1	7	128293740	128293989	0.333	rs729302	4.81	rs10225988	0.177768	5.04	1.149	366	1	top1	0.18	1.5e-06	1.149	0.250556	0.812598
Cells_EBV-transformed_lymphocytes	./WEIGHTS//Cells_EBV-transformed_lymphocytes/Cells_EBV-transformed_lymphocytes.ENSG00000120784.11.wgt.RDat	ZFP30	19	38121910	38183238	0.229	rs332841	-2.84	rs2927743	0.166988	-4.61	-1.148	290	1	top1	0.17	3.1e-06	1.148	0.25097	0.812976
Cells_EBV-transformed_lymphocytes	./WEIGHTS//Cells_EBV-transformed_lymphocytes/Cells_EBV-transformed_lymphocytes.ENSG00000115677.12.wgt.RDat	HDLBP	2	242166679	242256476	0.232	rs1062748	-2.5	rs3771343	0.00237	-3.51	-0.37	377	13	enet	0.034	0.026	-1.1488	0.251	0.812111
Cells_EBV-transformed_lymphocytes	./WEIGHTS//Cells_EBV-transformed_lymphocytes/Cells_EBV-transformed_lymphocytes.ENSG00000135926.8.wgt.RDat	TMBIM1	2	219138915	219157309	0.568	rs11899020	2.53	rs7587220	0.3444	-6.55	1.147	434	1	top1	0.34	2.7e-12	-1.147	0.251	0.811151
Cells_EBV-transformed_lymphocytes	./WEIGHTS//Cells_EBV-transformed_lymphocytes/Cells_EBV-transformed_lymphocytes.ENSG00000107959.11.wgt.RDat	PITRM1	10	3179920	3215003	0.342	rs10904027	2.76	rs2291103	0.087586	4.98	1.263	731	3	lasso	0.2	4e-07	1.1481	0.251	0.810194
Cells_EBV-transformed_lymphocytes	./WEIGHTS//Cells_EBV-transformed_lymphocytes/Cells_EBV-transformed_lymphocytes.ENSG00000185000.5.wgt.RDat	DGAT1	8	145539954	145550573	0.432	rs6558318	-2.97	rs4557742	0.030125	4.88	-1.35	182	182	blup	0.18	1.2e-06	-1.1467	0.25152	0.810915
Cells_EBV-transformed_lymphocytes	./WEIGHTS//Cells_EBV-transformed_lymphocytes/Cells_EBV-transformed_lymphocytes.ENSG00000169087.6.wgt.RDat	HSPBAP1	3	122458846	122512671	0.267	rs4678207	-3.11	rs4678210	0.031578	4.33	-1.235	509	509	blup	0.11	0.00014	-1.14647	0.251601	0.81022
Cells_EBV-transformed_lymphocytes	./WEIGHTS//Cells_EBV-transformed_lymphocytes/Cells_EBV-transformed_lymphocytes.ENSG00000273290.1.wgt.RDat	CTC-297N7.8	17	10575791	10579323	0.504	rs4792092	2.93	rs9904211	0.387	6.74	-1.145	514	1	top1	0.39	5.4e-14	-1.145	0.252	0.810551
Cells_EBV-transformed_lymphocytes	./WEIGHTS//Cells_EBV-transformed_lymphocytes/Cells_EBV-transformed_lymphocytes.ENSG00000254999.2.wgt.RDat	BRK1	3	10157276	10168874	0.294	rs6796050	3.63	rs41464050	0.239545	-5.51	-1.143	567	1	top1	0.24	1.5e-08	1.143	0.253039	0.812936
Cells_EBV-transformed_lymphocytes	./WEIGHTS//Cells_EBV-transformed_lymphocytes/Cells_EBV-transformed_lymphocytes.ENSG00000254851.1.wgt.RDat	RP11-109L13.1	11	117006244	117009298	0.652	rs2266788	-3.37	rs7107152	0.33165	6.52	-0.328	541	541	blup	0.34	5.3e-12	-1.14282	0.25312	0.812242
Cells_EBV-transformed_lymphocytes	./WEIGHTS//Cells_EBV-transformed_lymphocytes/Cells_EBV-transformed_lymphocytes.ENSG00000224635.1.wgt.RDat	RP4-564F22.5	20	37034658	37045444	0.292	rs6023527	2.72	rs1739644	0.343	6.37	-1.142	482	1	top1	0.34	2.9e-12	-1.142	0.2535	0.812508
Cells_EBV-transformed_lymphocytes	./WEIGHTS//Cells_EBV-transformed_lymphocytes/Cells_EBV-transformed_lymphocytes.ENSG00000204792.2.wgt.RDat	AC104135.3	2	75145275	75165545	0.826	rs2306805	-2.91	rs11902447	0.46211	7.84	-1.013	457	457	blup	0.53	1.4e-20	-1.1398	0.254	0.813157
Cells_EBV-transformed_lymphocytes	./WEIGHTS//Cells_EBV-transformed_lymphocytes/Cells_EBV-transformed_lymphocytes.ENSG00000124491.11.wgt.RDat	F13A1	6	6144318	6321246	0.383	rs11753836	2.99	rs4543420	0.165692	-4.92	-1.14	747	1	top1	0.17	3.4e-06	1.14	0.254	0.812206
Cells_EBV-transformed_lymphocytes	./WEIGHTS//Cells_EBV-transformed_lymphocytes/Cells_EBV-transformed_lymphocytes.ENSG00000151498.7.wgt.RDat	ACAD8	11	134123389	134135749	0.298	rs4592433	-2.88	rs12289084	0.026319	-4	-1.945	584	5	lasso	0.08	0.0012	1.13856	0.25489	0.8141
Cells_EBV-transformed_lymphocytes	./WEIGHTS//Cells_EBV-transformed_lymphocytes/Cells_EBV-transformed_lymphocytes.ENSG00000254602.1.wgt.RDat	AP000662.4	11	57405497	57420263	0.359	rs11229077	-2.73	rs11229087	0.202587	5.55	-0.034	396	21	enet	0.28	4.6e-10	-1.13846	0.25493	0.813277
Cells_EBV-transformed_lymphocytes	./WEIGHTS//Cells_EBV-transformed_lymphocytes/Cells_EBV-transformed_lymphocytes.ENSG00000237301.1.wgt.RDat	RP4-680D5.2	1	15912631	15930121	0.4435	rs2496331	3.02	rs1862710	0.344081	-6.38	-1.136	487	1	top1	0.34	2.7e-12	1.136	0.256	0.815739
Cells_EBV-transformed_lymphocytes	./WEIGHTS//Cells_EBV-transformed_lymphocytes/Cells_EBV-transformed_lymphocytes.ENSG00000123737.8.wgt.RDat	EXOSC9	4	122722472	122737598	0.5361	rs10021288	-4.36	rs6838153	0.320982	6.37	-1.103	419	27	enet	0.34	5.2e-12	-1.1335	0.25702	0.818036
Cells_EBV-transformed_lymphocytes	./WEIGHTS//Cells_EBV-transformed_lymphocytes/Cells_EBV-transformed_lymphocytes.ENSG00000163468.10.wgt.RDat	CCT3	1	156278759	156337664	0.3615	rs547915	2.92	rs2287024	0.041899	3.95	-1.158	411	411	blup	0.14	2.6e-05	-1.13038	0.258	0.8202
Cells_EBV-transformed_lymphocytes	./WEIGHTS//Cells_EBV-transformed_lymphocytes/Cells_EBV-transformed_lymphocytes.ENSG00000135976.12.wgt.RDat	ANKRD36	2	97779233	97930258	0.732	rs6746896	-4.1	rs11692435	0.07311	4.53	-1.96	128	18	enet	0.16	3.7e-06	-1.1301	0.258	0.819247
Cells_EBV-transformed_lymphocytes	./WEIGHTS//Cells_EBV-transformed_lymphocytes/Cells_EBV-transformed_lymphocytes.ENSG00000173915.8.wgt.RDat	USMG5	10	105148823	105156223	0.193	rs4918016	2.51	rs1163073	0.095994	-4.35	-1.131	351	1	top1	0.096	0.00042	1.131	0.258	0.818297
Cells_EBV-transformed_lymphocytes	./WEIGHTS//Cells_EBV-transformed_lymphocytes/Cells_EBV-transformed_lymphocytes.ENSG00000249388.1.wgt.RDat	RP11-834C11.6	12	54475902	54496477	0.244	rs11170917	2.4	rs10747694	0.097223	4.63	1.267	430	5	lasso	0.13	4.4e-05	1.13107	0.25802	0.817412
Cells_EBV-transformed_lymphocytes	./WEIGHTS//Cells_EBV-transformed_lymphocytes/Cells_EBV-transformed_lymphocytes.ENSG00000269937.1.wgt.RDat	RP11-20I23.8	16	2611472	2615097	0.33	rs27345	2.44	rs11642384	0.113758	4.64	-0.092	293	11	enet	0.21	1.4e-07	-1.1291	0.259	0.819567
Cells_EBV-transformed_lymphocytes	./WEIGHTS//Cells_EBV-transformed_lymphocytes/Cells_EBV-transformed_lymphocytes.ENSG00000204653.5.wgt.RDat	ASPDH	19	51014857	51017947	0.373	rs266868	3.46	rs3745518	0.00381	4.05	0.363	460	18	enet	0.16	4.2e-06	1.12833	0.25918	0.819189
Cells_EBV-transformed_lymphocytes	./WEIGHTS//Cells_EBV-transformed_lymphocytes/Cells_EBV-transformed_lymphocytes.ENSG00000184022.2.wgt.RDat	OR2T10	1	248756052	248757100	0.2514	rs12043282	3.28	rs28520471	0.148189	-4.35	1.127	231	1	top1	0.15	1.2e-05	-1.127	0.26	0.820831
Cells_EBV-transformed_lymphocytes	./WEIGHTS//Cells_EBV-transformed_lymphocytes/Cells_EBV-transformed_lymphocytes.ENSG00000248333.3.wgt.RDat	CDK11B	1	1570640	1590473	0.2864	rs2477782	-2.63	rs4074197	-0.008609	2.97	-0.354	309	309	blup	0.067	0.0029	-1.12744	0.26	0.819885
Cells_EBV-transformed_lymphocytes	./WEIGHTS//Cells_EBV-transformed_lymphocytes/Cells_EBV-transformed_lymphocytes.ENSG00000128886.7.wgt.RDat	ELL3	15	44065502	44069741	0.158	rs8038096	-3.27	rs16977798	0.06093	3.88	-1.126	243	2	lasso	0.08	0.0012	-1.12603	0.26015	0.819413
Cells_EBV-transformed_lymphocytes	./WEIGHTS//Cells_EBV-transformed_lymphocytes/Cells_EBV-transformed_lymphocytes.ENSG00000259715.1.wgt.RDat	CTD-3110H11.1	15	50651647	50652391	0.713	rs12442475	-3.74	rs12903381	0.45381	7.42	-1.126	414	1	top1	0.45	7.1e-17	-1.126	0.26017	0.818533
Cells_EBV-transformed_lymphocytes	./WEIGHTS//Cells_EBV-transformed_lymphocytes/Cells_EBV-transformed_lymphocytes.ENSG00000242337.1.wgt.RDat	TFP1	3	133380842	133431646	0.365	rs1358024	-3.63	rs6439411	-0.004574	-3.09	-0.265	500	500	blup	0.0081	0.17	1.12471	0.260712	0.819295
Cells_EBV-transformed_lymphocytes	./WEIGHTS//Cells_EBV-transformed_lymphocytes/Cells_EBV-transformed_lymphocytes.ENSG00000173209.18.wgt.RDat	AHSA2	2	61404553	61418338	0.317	rs1432295	-1.62	rs2167565	0.22081	-5.27	-1.125	306	1	top1	0.22	6.2e-08	1.125	0.261	0.819258
Cells_EBV-transformed_lymphocytes	./WEIGHTS//Cells_EBV-transformed_lymphocytes/Cells_EBV-transformed_lymphocytes.ENSG00000198373.8.wgt.RDat	WWP2	16	69796209	69975644	0.188	rs8056707	-2.31	rs11075734	0.112801	4.38	1.125	251	1	top1	0.11	0.00013	1.125	0.261	0.818319
Cells_EBV-transformed_lymphocytes	./WEIGHTS//Cells_EBV-transformed_lymphocytes/Cells_EBV-transformed_lymphocytes.ENSG00000249846.2.wgt.RDat	RP11-77P16.4	3	129831393	129839422	0.881	rs13080253	-2.4	rs9757129	0.575471	-8.24	1.122	328	1	top1	0.58	3.7e-23	-1.122	0.261862	0.820081
Cells_EBV-transformed_lymphocytes	./WEIGHTS//Cells_EBV-transformed_lymphocytes/Cells_EBV-transformed_lymphocytes.ENSG00000253908.1.wgt.RDat	RP11-252I14.2	5	179684680	179685366	0.362	rs1105369	2.62	rs4700933	-0.008293	3.19	-1.261	444	444	blup	0.022	0.06	-1.12062	0.26245	0.820982
Cells_EBV-transformed_lymphocytes	./WEIGHTS//Cells_EBV-transformed_lymphocytes/Cells_EBV-transformed_lymphocytes.ENSG00000132275.6.wgt.RDat	RRP8	11	6616305	6624850	0.505	rs4758432	3.46	rs11040933	0.099688	-4.8	0.115	634	634	blup	0.17	2.6e-06	-1.12014	0.26265	0.820669
Cells_EBV-transformed_lymphocytes	./WEIGHTS//Cells_EBV-transformed_lymphocytes/Cells_EBV-transformed_lymphocytes.ENSG00000240291.1.wgt.RDat	RP11-499P20.2	10	18802044	18834489	0.495	rs1779229	-3.08	rs10741132	0.360342	7.17	-1.12	596	1	top1	0.36	6.4e-13	-1.12	0.263	0.820824
Cells_EBV-transformed_lymphocytes	./WEIGHTS//Cells_EBV-transformed_lymphocytes/Cells_EBV-transformed_lymphocytes.ENSG00000156958.10.wgt.RDat	GALK2	15	49447859	49660066	0.203	rs16961984	-2.78	rs10851475	0.09456	-4.12	-1.118	333	1	top1	0.095	0.00046	1.118	0.26357	0.821665
Cells_EBV-transformed_lymphocytes	./WEIGHTS//Cells_EBV-transformed_lymphocytes/Cells_EBV-transformed_lymphocytes.ENSG00000235897.1.wgt.RDat	TM4SF19-AS1	3	196045201	196052441	0.271	rs6809613	-2.96	rs11929532	0.039397	4.83	-1.663	369	369	blup	0.12	6.6e-05	-1.11729	0.26387	0.821664
Cells_EBV-transformed_lymphocytes	./WEIGHTS//Cells_EBV-transformed_lymphocytes/Cells_EBV-transformed_lymphocytes.ENSG00000111666.6.wgt.RDat	CHPT1	12	102090725	102137918	0.293	rs1566556	-3.41	rs10778139	0.200501	-5.18	1.116	485	1	top1	0.2	2.8e-07	-1.116	0.26442	0.822439
Cells_EBV-transformed_lymphocytes	./WEIGHTS//Cells_EBV-transformed_lymphocytes/Cells_EBV-transformed_lymphocytes.ENSG00000161888.7.wgt.RDat	SPC24	19	11247988	11266484	0.434	rs8106691	2.34	rs10402592	0.07111	4.87	1.171	379	7	lasso	0.18	1.4e-06	1.11233	0.266	0.826414
Cells_EBV-transformed_lymphocytes	./WEIGHTS//Cells_EBV-transformed_lymphocytes/Cells_EBV-transformed_lymphocytes.ENSG00000126246.5.wgt.RDat	IGFLR1	19	36230058	36233354	0.3	rs7251374	2.67	rs3848662	0.225133	-5.34	1.111	436	1	top1	0.23	4.4e-08	-1.111	0.26657	0.827244
Cells_EBV-transformed_lymphocytes	./WEIGHTS//Cells_EBV-transformed_lymphocytes/Cells_EBV-transformed_lymphocytes.ENSG00000164818.11.wgt.RDat	HEATR2	7	766615	829190	0.194	rs10246200	2.81	rs4720951	0.081553	4.04	-1.11	293	1	top1	0.082	0.0011	-1.11	0.266999	0.827636
Cells_EBV-transformed_lymphocytes	./WEIGHTS//Cells_EBV-transformed_lymphocytes/Cells_EBV-transformed_lymphocytes.ENSG00000143195.8.wgt.RDat	ILDR2	1	166882443	166944719	0.1754	rs1723018	4.52	rs6427019	0.001959	-3.65	0.222	604	604	blup	0.052	0.0077	-1.10991	0.267	0.826702
Cells_EBV-transformed_lymphocytes	./WEIGHTS//Cells_EBV-transformed_lymphocytes/Cells_EBV-transformed_lymphocytes.ENSG00000213062.3.wgt.RDat	AL021068.1	1	169455380	169456846	0.354	rs2298902	-2.75	rs16862682	-0.007942	3.59	-0.731	566	5	lasso	0.058	0.0052	-1.1106	0.267	0.825767
Cells_EBV-transformed_lymphocytes	./WEIGHTS//Cells_EBV-transformed_lymphocytes/Cells_EBV-transformed_lymphocytes.ENSG00000111696.7.wgt.RDat	NT5DC3	12	104164231	104234975	0.564	rs2374049	-3	rs11111790	0.280024	5.83	-0.491	614	11	lasso	0.32	2.7e-11	-1.10955	0.26719	0.825421
Cells_EBV-transformed_lymphocytes	./WEIGHTS//Cells_EBV-transformed_lymphocytes/Cells_EBV-transformed_lymphocytes.ENSG00000183172.8.wgt.RDat	SMDT1	22	42475695	42480288	0.556	rs733278	-2.33	rs6002621	0.38505	-7.23	1.04	343	3	lasso	0.42	2.1e-15	-1.1041	0.26955	0.831772
Cells_EBV-transformed_lymphocytes	./WEIGHTS//Cells_EBV-transformed_lymphocytes/Cells_EBV-transformed_lymphocytes.ENSG00000168297.11.wgt.RDat	PXK	3	58318607	58411748	0.231	rs4387990	2.47	rs7633553	0.019528	3.76	-1.327	455	455	blup	0.064	0.0037	-1.10391	0.269631	0.831084
Cells_EBV-transformed_lymphocytes	./WEIGHTS//Cells_EBV-transformed_lymphocytes/Cells_EBV-transformed_lymphocytes.ENSG00000182670.9.wgt.RDat	TTC3	21	38445526	38575413	0.508	rs8126696	2.78	rs6517404	0.351135	7.62	-1.066	434	23	enet	0.42	2.4e-15	-1.1015	0.2707	0.833439
Cells_EBV-transformed_lymphocytes	./WEIGHTS//Cells_EBV-transformed_lymphocytes/Cells_EBV-transformed_lymphocytes.ENSG00000242294.2.wgt.RDat	STAG3L5P	7	99934035	99947781	0.711	rs564449	3.88	rs6945952	0.607027	8.46	1.119	305	8	lasso	0.62	7.4e-26	1.10139	0.270728	0.832588
Cells_EBV-transformed_lymphocytes	./WEIGHTS//Cells_EBV-transformed_lymphocytes/Cells_EBV-transformed_lymphocytes.ENSG00000112297.10.wgt.RDat	AIM1	6	106959730	107018326	0.672	rs1665912	4.51	rs3747787	0.329552	6.27	1.101	565	1	top1	0.33	9.8e-12	1.101	0.271	0.832488
Cells_EBV-transformed_lymphocytes	./WEIGHTS//Cells_EBV-transformed_lymphocytes/Cells_EBV-transformed_lymphocytes.ENSG00000138297.9.wgt.RDat	TIMM23	10	51592080	51623365	0.305	rs10763354	-2.66	rs10761581	0.154831	4.39	-2.058	147	13	enet	0.17	3.3e-06	-1.10139	0.271	0.831553
Cells_EBV-transformed_lymphocytes	./WEIGHTS//Cells_EBV-transformed_lymphocytes/Cells_EBV-transformed_lymphocytes.ENSG00000214290.3.wgt.RDat	COLCA2	11	111169565	111179460	0.498	rs17565975	-3.29	rs12574149	0.262386	5.78	-1.65	449	25	enet	0.28	4.1e-10	-1.09987	0.27139	0.831816
Cells_EBV-transformed_lymphocytes	./WEIGHTS//Cells_EBV-transformed_lymphocytes/Cells_EBV-transformed_lymphocytes.ENSG00000177483.7.wgt.RDat	RBM44	2	238707388	238751450	0.452	rs1080519	-2.47	rs2117363	0.33523	6.57	-0.713	529	11	enet	0.41	4.1e-15	-1.0978	0.272	0.832753
Cells_EBV-transformed_lymphocytes	./WEIGHTS//Cells_EBV-transformed_lymphocytes/Cells_EBV-transformed_lymphocytes.ENSG00000258701.1.wgt.RDat	LINC00638	14	105287538	105290055	0.698	rs3784240	-2.33	rs2582516	0.45472	-7.27	1.098	359	1	top1	0.45	6.4e-17	-1.098	0.2722	0.832433
Cells_EBV-transformed_lymphocytes	./WEIGHTS//Cells_EBV-transformed_lymphocytes/Cells_EBV-transformed_lymphocytes.ENSG00000272573.1.wgt.RDat	MUSTN1	3	52867130	52869235	0.165	rs13088281	-1.96	rs2276816	0.057168	3.51	-1.097	386	1	top1	0.057	0.0056	-1.097	0.272641	0.83285
Cells_EBV-transformed_lymphocytes	./WEIGHTS//Cells_EBV-transformed_lymphocytes/Cells_EBV-transformed_lymphocytes.ENSG00000187624.7.wgt.RDat	C17orf97	17	260118	273510	0.857	rs4130140	-2.67	rs11150882	0.634	8.58	-1.087	299	15	lasso	0.67	1.1e-29	-1.0971	0.273	0.833016
Cells_EBV-transformed_lymphocytes	./WEIGHTS//Cells_EBV-transformed_lymphocytes/Cells_EBV-transformed_lymphocytes.ENSG00000247373.2.wgt.RDat	RP11-486O12.2	12	124066767	124069662	0.631	rs6488868	-3.16	rs7971779	0.39003	7.05	1.096	380	1	top1	0.39	4.1e-14	1.096	0.27308	0.832331
Cells_EBV-transformed_lymphocytes	./WEIGHTS//Cells_EBV-transformed_lymphocytes/Cells_EBV-transformed_lymphocytes.ENSG00000142207.5.wgt.RDat	URB1	21	33683329	33765335	0.58	rs915529	-3.59	rs2251336	0.226837	5.14	-1.092	487	1	top1	0.23	3.9e-08	-1.092	0.2748	0.836641
Cells_EBV-transformed_lymphocytes	./WEIGHTS//Cells_EBV-transformed_lymphocytes/Cells_EBV-transformed_lymphocytes.ENSG00000110925.2.wgt.RDat	CSRNP2	12	51454990	51477447	0.291	rs7960097	-2.26	rs10783418	0.021455	3.86	-1.106	392	4	lasso	0.029	0.037	-1.09135	0.27512	0.836683
Cells_EBV-transformed_lymphocytes	./WEIGHTS//Cells_EBV-transformed_lymphocytes/Cells_EBV-transformed_lymphocytes.ENSG00000160828.13.wgt.RDat	STAG3L2	7	74112305	74306731	0.323	rs17145611	-2.25	rs707395	0.211843	-5.03	1.091	99	1	top1	0.21	1.2e-07	-1.091	0.275273	0.836218
Cells_EBV-transformed_lymphocytes	./WEIGHTS//Cells_EBV-transformed_lymphocytes/Cells_EBV-transformed_lymphocytes.ENSG00000164535.10.wgt.RDat	DAGLB	7	6448760	6487643	0.456	rs11975128	-2.21	rs2303361	0.11683	5.47	0.844	305	305	blup	0.28	4.2e-10	1.09014	0.275654	0.836446
Cells_EBV-transformed_lymphocytes	./WEIGHTS//Cells_EBV-transformed_lymphocytes/Cells_EBV-transformed_lymphocytes.ENSG00000231671.1.wgt.RDat	RP11-157N3.1	1	101788893	101855859	0.6601	rs984132	-3.6	rs6688602	0.397013	-6.9	-1.089	490	1	top1	0.4	2.1e-14	1.089	0.276	0.836568
Cells_EBV-transformed_lymphocytes	./WEIGHTS//Cells_EBV-transformed_lymphocytes/Cells_EBV-transformed_lymphocytes.ENSG00000183092.11.wgt.RDat	BEGAIN	14	101003486	101053750	0.346	rs4900464	-2.76	rs7492369	0.04766	-3.81	0.846	428	15	enet	0.078	0.0014	-1.0882	0.2765	0.837155
Cells_EBV-transformed_lymphocytes	./WEIGHTS//Cells_EBV-transformed_lymphocytes/Cells_EBV-transformed_lymphocytes.ENSG00000105287.8.wgt.RDat	PRKD2	19	47177532	47220384	0.329	rs4803932	2.34	rs432157	0.126248	5.07	0.527	352	10	enet	0.14	1.7e-05	1.08814	0.27653	0.83632
Cells_EBV-transformed_lymphocytes	./WEIGHTS//Cells_EBV-transformed_lymphocytes/Cells_EBV-transformed_lymphocytes.ENSG00000133313.10.wgt.RDat	CNDP2	18	72163051	72188366	0.43	rs12964454	-2.87	rs2303463	0.254853	-5.73	1.054	538	3	lasso	0.26	4e-09	-1.08574	0.2776	0.838628
Cells_EBV-transformed_lymphocytes	./WEIGHTS//Cells_EBV-transformed_lymphocytes/Cells_EBV-transformed_lymphocytes.ENSG00000121440.10.wgt.RDat	PDZRN3	3	73431584	73674091	0.397	rs6779570	-2.56	rs11721076	-0.005997	4	0.097	592	21	enet	0.026	0.048	1.08556	0.277672	0.83792
Cells_EBV-transformed_lymphocytes	./WEIGHTS//Cells_EBV-transformed_lymphocytes/Cells_EBV-transformed_lymphocytes.ENSG00000249839.1.wgt.RDat	AC011330.5	15	43955852	43976537	0.448	rs8038096	-3.27	rs11853991	0.17525	-5.14	-0.237	263	263	blup	0.34	4.9e-12	-1.08552	0.27769	0.83705
Cells_EBV-transformed_lymphocytes	./WEIGHTS//Cells_EBV-transformed_lymphocytes/Cells_EBV-transformed_lymphocytes.ENSG00000166763.7.wgt.RDat	STRCP1	15	43991686	44010016	0.452	rs8038096	-3.27	rs693919	0.2817	5.77	0.702	263	2	lasso	0.3	1.7e-10	1.08326	0.27869	0.839139
Cells_EBV-transformed_lymphocytes	./WEIGHTS//Cells_EBV-transformed_lymphocytes/Cells_EBV-transformed_lymphocytes.ENSG00000197535.10.wgt.RDat	MYO5A	15	52599480	52821247	0.515	rs1693521	2.55	rs11853179	0.21688	-6.35	0.893	441	12	lasso	0.25	5.6e-09	-1.08271	0.27894	0.838968
Cells_EBV-transformed_lymphocytes	./WEIGHTS//Cells_EBV-transformed_lymphocytes/Cells_EBV-transformed_lymphocytes.ENSG00000158717.6.wgt.RDat	RNF166	16	88762903	88772829	0.447	rs9635539	2.67	rs11076704	-0.001307	-3.19	-1.211	386	386	blup	0.065	0.0034	1.0822	0.279	0.838226
Cells_EBV-transformed_lymphocytes	./WEIGHTS//Cells_EBV-transformed_lymphocytes/Cells_EBV-transformed_lymphocytes.ENSG00000108960.3.wgt.RDat	MMD	17	53469974	53499353	0.302	rs11654125	2.49	rs4794586	0.205	5.27	-1.083	488	1	top1	0.2	2e-07	-1.083	0.279	0.837306
Cells_EBV-transformed_lymphocytes	./WEIGHTS//Cells_EBV-transformed_lymphocytes/Cells_EBV-transformed_lymphocytes.ENSG00000132170.15.wgt.RDat	PPARG	3	12328867	12475855	0.249	rs305489	3.36	rs2120825	0.032961	3.92	1.653	486	486	blup	0.09	0.00062	1.08142	0.279509	0.837914
Cells_EBV-transformed_lymphocytes	./WEIGHTS//Cells_EBV-transformed_lymphocytes/Cells_EBV-transformed_lymphocytes.ENSG00000100473.11.wgt.RDat	COCH	14	31343749	31359824	0.299	rs17096870	-3.42	rs2106101	0.04186	-4.21	0.674	349	4	lasso	0.075	0.0017	1.0808	0.2798	0.837868
Cells_EBV-transformed_lymphocytes	./WEIGHTS//Cells_EBV-transformed_lymphocytes/Cells_EBV-transformed_lymphocytes.ENSG00000211455.3.wgt.RDat	STK38L	12	27396901	27478892	0.268	rs12422294	3.1	rs841645	0.037685	3.84	1.08	494	1	top1	0.038	0.021	1.08	0.28014	0.837968
Cells_EBV-transformed_lymphocytes	./WEIGHTS//Cells_EBV-transformed_lymphocytes/Cells_EBV-transformed_lymphocytes.ENSG00000213290.4.wgt.RDat	PGK1P2	19	12670385	12671919	0.234	rs10407898	3.43	rs12459667	-0.00632	3.13	-1.242	285	285	blup	0.045	0.013	1.07862	0.28076	0.838905
Cells_EBV-transformed_lymphocytes	./WEIGHTS//Cells_EBV-transformed_lymphocytes/Cells_EBV-transformed_lymphocytes.ENSG00000196141.8.wgt.RDat	SPATS2L	2	201170604	201346986	0.205	rs952530	-3.83	rs17532259	0.07573	4.49	-1.077	510	1	top1	0.076	0.0016	-1.077	0.281	0.838705
Cells_EBV-transformed_lymphocytes	./WEIGHTS//Cells_EBV-transformed_lymphocytes/Cells_EBV-transformed_lymphocytes.ENSG00000196357.7.wgt.RDat	ZNF565	19	36673188	36737159	0.246	rs7251374	2.67	rs2287897	0.246062	-5.66	-1.078	329	1	top1	0.25	9e-09	1.078	0.28103	0.83788
Cells_EBV-transformed_lymphocytes	./WEIGHTS//Cells_EBV-transformed_lymphocytes/Cells_EBV-transformed_lymphocytes.ENSG00000255374.1.wgt.RDat	TAS2R43	12	11243886	11244912	0.561	rs12366349	-3.15	rs2599420	0.425416	-7.14	-1.077	386	1	top1	0.43	1.3e-15	1.077	0.28148	0.838308
Cells_EBV-transformed_lymphocytes	./WEIGHTS//Cells_EBV-transformed_lymphocytes/Cells_EBV-transformed_lymphocytes.ENSG00000184178.11.wgt.RDat	SCFD2	4	53739149	54232242	0.2054	rs6842780	-2.88	rs2090117	0.03369	-3.71	0.044	446	446	blup	0.055	0.0065	1.0767	0.2816	0.837752
Cells_EBV-transformed_lymphocytes	./WEIGHTS//Cells_EBV-transformed_lymphocytes/Cells_EBV-transformed_lymphocytes.ENSG00000164749.7.wgt.RDat	HNF4G	8	76320149	76479078	0.246	rs7001087	-2.11	rs6989976	0.08113	3.83	-1.282	413	5	lasso	0.1	0.00023	-1.0764	0.28177	0.837347
Cells_EBV-transformed_lymphocytes	./WEIGHTS//Cells_EBV-transformed_lymphocytes/Cells_EBV-transformed_lymphocytes.ENSG00000130193.7.wgt.RDat	THEM6	8	143808621	143818345	0.442	rs10110864	-2.49	rs2082801	0.187166	-4.98	-1.076	404	1	top1	0.19	7.4e-07	1.076	0.28193	0.836913
Cells_EBV-transformed_lymphocytes	./WEIGHTS//Cells_EBV-transformed_lymphocytes/Cells_EBV-transformed_lymphocytes.ENSG00000271553.1.wgt.RDat	RP11-274B21.10	7	128307097	128308210	0.359	rs729302	4.81	rs10488627	0.151874	-5.17	-0.753	365	6	lasso	0.17	3.2e-06	1.07588	0.281981	0.836156
Cells_EBV-transformed_lymphocytes	./WEIGHTS//Cells_EBV-transformed_lymphocytes/Cells_EBV-transformed_lymphocytes.ENSG00000104129.5.wgt.RDat	DNAJC17	15	41060067	41072765	0.239	rs16970617	-2.36	rs3743034	0.02246	3.99	0.349	296	28	enet	0.055	0.0063	1.07456	0.28257	0.836995
Cells_EBV-transformed_lymphocytes	./WEIGHTS//Cells_EBV-transformed_lymphocytes/Cells_EBV-transformed_lymphocytes.ENSG00000182013.13.wgt.RDat	PNMAL1	19	46969748	46974820	0.633	rs8109186	-3.11	rs12978825	0.35515	7.42	-1.233	379	10	enet	0.47	1.3e-17	-1.0743	0.28269	0.836444
Cells_EBV-transformed_lymphocytes	./WEIGHTS//Cells_EBV-transformed_lymphocytes/Cells_EBV-transformed_lymphocytes.ENSG00000158470.5.wgt.RDat	B4GALT5	20	48249482	48330415	0.232	rs584803	-3.27	rs235029	0.00222	-3.45	0.2	433	433	blup	0.037	0.021	1.074	0.2827	0.83557
Cells_EBV-transformed_lymphocytes	./WEIGHTS//Cells_EBV-transformed_lymphocytes/Cells_EBV-transformed_lymphocytes.ENSG00000171045.10.wgt.RDat	TSNARE1	8	143293441	143484601	0.317	rs6583554	2.82	rs9324586	0.136972	4.96	1.074	442	1	top1	0.14	2.6e-05	1.074	0.28282	0.835021
Cells_EBV-transformed_lymphocytes	./WEIGHTS//Cells_EBV-transformed_lymphocytes/Cells_EBV-transformed_lymphocytes.ENSG00000134824.9.wgt.RDat	FADS2	11	61583728	61634826	0.273	rs879486	-3.25	rs968567	-0.000419	3.84	0.139	426	7	enet	0.036	0.023	-1.07263	0.28344	0.835949
Cells_EBV-transformed_lymphocytes	./WEIGHTS//Cells_EBV-transformed_lymphocytes/Cells_EBV-transformed_lymphocytes.ENSG00000232938.2.wgt.RDat	AC139099.3	17	81174666	81188573	0.218	rs3744157	-2.46	rs4986133	0.103	-3.78	-1.072	190	1	top1	0.1	0.00026	1.072	0.284	0.836698
Cells_EBV-transformed_lymphocytes	./WEIGHTS//Cells_EBV-transformed_lymphocytes/Cells_EBV-transformed_lymphocytes.ENSG00000172818.5.wgt.RDat	OVOL1	11	65554493	65564330	0.268	rs2009453	2.76	rs10791824	0.333525	6.33	1.07	334	1	top1	0.33	6.9e-12	1.07	0.28462	0.837622
Cells_EBV-transformed_lymphocytes	./WEIGHTS//Cells_EBV-transformed_lymphocytes/Cells_EBV-transformed_lymphocytes.ENSG00000141994.11.wgt.RDat	DUS3L	19	5784843	5791249	0.804	rs11879365	-2.94	rs2290777	0.325469	-6.67	-1.18	392	31	enet	0.43	7e-16	1.06997	0.28463	0.836751
Cells_EBV-transformed_lymphocytes	./WEIGHTS//Cells_EBV-transformed_lymphocytes/Cells_EBV-transformed_lymphocytes.ENSG00000075234.12.wgt.RDat	TTC38	22	46663858	46689905	0.57	rs801719	-2.93	rs6008552	0.33461	6.6	-0.937	462	16	enet	0.36	4.8e-13	-1.0686	0.28526	0.837702
Cells_EBV-transformed_lymphocytes	./WEIGHTS//Cells_EBV-transformed_lymphocytes/Cells_EBV-transformed_lymphocytes.ENSG00000258559.2.wgt.RDat	AC005519.4	14	74755830	74761128	0.412	rs887592	-2.25	rs3742801	0.12999	4.47	-1.068	383	1	top1	0.13	4.2e-05	-1.068	0.2855	0.837508
Cells_EBV-transformed_lymphocytes	./WEIGHTS//Cells_EBV-transformed_lymphocytes/Cells_EBV-transformed_lymphocytes.ENSG00000257221.1.wgt.RDat	RP11-689B22.2	12	109022463	109035094	0.46	rs3751212	-3.6	rs10861957	0.217348	5.3	1.067	448	1	top1	0.22	8e-08	1.067	0.28597	0.837987
Cells_EBV-transformed_lymphocytes	./WEIGHTS//Cells_EBV-transformed_lymphocytes/Cells_EBV-transformed_lymphocytes.ENSG00000162461.7.wgt.RDat	SLC25A34	1	16062900	16067891	0.3397	rs2496331	3.02	rs35352784	0.092354	-4.28	1.068	444	1	top1	0.092	0.00053	-1.068	0.286	0.837178
Cells_EBV-transformed_lymphocytes	./WEIGHTS//Cells_EBV-transformed_lymphocytes/Cells_EBV-transformed_lymphocytes.ENSG00000113811.6.wgt.RDat	SELK	3	53918437	53926015	0.368	rs807193	-2.52	rs9836592	-0.006969	-3.72	-0.685	514	514	blup	0.055	0.0066	1.06664	0.286135	0.836677
Cells_EBV-transformed_lymphocytes	./WEIGHTS//Cells_EBV-transformed_lymphocytes/Cells_EBV-transformed_lymphocytes.ENSG00000166037.6.wgt.RDat	CEP57	11	95523129	95565857	0.333	rs10501846	3.36	rs10831447	0.107223	5.15	0.693	617	617	blup	0.12	9.4e-05	1.06587	0.28648	0.836791
Cells_EBV-transformed_lymphocytes	./WEIGHTS//Cells_EBV-transformed_lymphocytes/Cells_EBV-transformed_lymphocytes.ENSG00000230091.2.wgt.RDat	TMEM254-AS1	10	81806616	81838668	0.67	rs10885307	-2.97	rs3824727	0.299617	6.47	1.473	346	8	lasso	0.42	3.4e-15	1.06519	0.287	0.837415
Cells_EBV-transformed_lymphocytes	./WEIGHTS//Cells_EBV-transformed_lymphocytes/Cells_EBV-transformed_lymphocytes.ENSG00000108294.4.wgt.RDat	PSMB3	17	36908989	36920484	0.325	rs9916617	2.93	rs228285	0.12	4.37	-0.248	351	351	blup	0.12	7.9e-05	1.0623	0.288	0.839437
Cells_EBV-transformed_lymphocytes	./WEIGHTS//Cells_EBV-transformed_lymphocytes/Cells_EBV-transformed_lymphocytes.ENSG00000182446.9.wgt.RDat	NPLOC4	17	79523913	79604172	0.346	rs8070792	-2.56	rs11867462	0.131	4.86	1.063	319	1	top1	0.13	3.8e-05	1.063	0.288	0.838543
Cells_EBV-transformed_lymphocytes	./WEIGHTS//Cells_EBV-transformed_lymphocytes/Cells_EBV-transformed_lymphocytes.ENSG00000253931.1.wgt.RDat	RP11-909N17.2	8	144494919	144499224	0.199	rs12679735	-2.85	rs6987719	-0.00818	-3.37	0.059	350	19	enet	0.082	0.0011	1.0616	0.28842	0.838873
Cells_EBV-transformed_lymphocytes	./WEIGHTS//Cells_EBV-transformed_lymphocytes/Cells_EBV-transformed_lymphocytes.ENSG00000106733.16.wgt.RDat	NMRK1	9	77675489	77703133	0.838	rs13287590	-2.77	rs10869495	0.502166	-7.97	-0.695	444	38	enet	0.58	2.2e-23	1.061	0.28867	0.838708
Cells_EBV-transformed_lymphocytes	./WEIGHTS//Cells_EBV-transformed_lymphocytes/Cells_EBV-transformed_lymphocytes.ENSG00000162877.8.wgt.RDat	PM20D1	1	205797150	205819260	0.3489	rs963550	2.9	rs823082	0.05502	4.21	-1.06	370	1	top1	0.055	0.0065	-1.06	0.289	0.838775
Cells_EBV-transformed_lymphocytes	./WEIGHTS//Cells_EBV-transformed_lymphocytes/Cells_EBV-transformed_lymphocytes.ENSG00000242612.2.wgt.RDat	DECR2	16	451826	462487	0.464	rs9937369	-2.3	rs3743890	0.149092	5.09	-1.298	391	9	lasso	0.2	2e-07	-1.0596	0.289	0.837885
Cells_EBV-transformed_lymphocytes	./WEIGHTS//Cells_EBV-transformed_lymphocytes/Cells_EBV-transformed_lymphocytes.ENSG00000108384.10.wgt.RDat	RAD51C	17	56769934	56811703	0.307	rs8182262	2.1	rs17822908	0.0695	5.51	1.576	305	305	blup	0.26	2.5e-09	1.0609	0.289	0.836998
Cells_EBV-transformed_lymphocytes	./WEIGHTS//Cells_EBV-transformed_lymphocytes/Cells_EBV-transformed_lymphocytes.ENSG00000223797.1.wgt.RDat	ENTPD3-AS1	3	40355293	40494820	0.396	rs6599081	-2.58	rs11539046	0.179184	5.62	0.862	344	10	lasso	0.2	4.1e-07	1.06017	0.289067	0.836306
Cells_EBV-transformed_lymphocytes	./WEIGHTS//Cells_EBV-transformed_lymphocytes/Cells_EBV-transformed_lymphocytes.ENSG00000237883.1.wgt.RDat	DGUOK-AS1	2	74174769	74208568	0.244	rs3771734	-2.34	rs6714060	0.10224	-4.06	-1.059	370	1	top1	0.1	0.00028	1.059	0.29	0.838118
Cells_EBV-transformed_lymphocytes	./WEIGHTS//Cells_EBV-transformed_lymphocytes/Cells_EBV-transformed_lymphocytes.ENSG00000184517.7.wgt.RDat	ZFP1	16	75182390	75206134	0.246	rs4247498	3.1	rs9939124	0.040211	-4.3	-1.064	422	3	lasso	0.078	0.0014	1.0577	0.29	0.837233
Cells_EBV-transformed_lymphocytes	./WEIGHTS//Cells_EBV-transformed_lymphocytes/Cells_EBV-transformed_lymphocytes.ENSG00000196655.5.wgt.RDat	TRAPPC4	11	118889401	118896164	0.791	rs523604	3.63	rs569	0.665941	8.75	1.057	384	1	top1	0.67	4e-29	1.057	0.29051	0.837821
Cells_EBV-transformed_lymphocytes	./WEIGHTS//Cells_EBV-transformed_lymphocytes/Cells_EBV-transformed_lymphocytes.ENSG00000233360.4.wgt.RDat	Z83844.1	22	38037839	38054384	0.363	rs4821642	-3.09	rs4547623	0.06794	4.61	1.209	480	7	lasso	0.17	2e-06	1.0566	0.29068	0.837428
Cells_EBV-transformed_lymphocytes	./WEIGHTS//Cells_EBV-transformed_lymphocytes/Cells_EBV-transformed_lymphocytes.ENSG00000238142.1.wgt.RDat	RP11-108M9.4	1	17215033	17216144	0.2259	rs978528	3.01	rs6691985	0.003243	4.24	0.816	339	6	lasso	0.056	0.0062	1.05609	0.291	0.837467
Cells_EBV-transformed_lymphocytes	./WEIGHTS//Cells_EBV-transformed_lymphocytes/Cells_EBV-transformed_lymphocytes.ENSG00000013583.4.wgt.RDat	HEBP1	12	13127798	13153118	0.318	rs12368607	-2.69	rs1291357	-0.008762	3.55	-0.21	608	608	blup	0.0059	0.2	-1.05586	0.29103	0.836673
Cells_EBV-transformed_lymphocytes	./WEIGHTS//Cells_EBV-transformed_lymphocytes/Cells_EBV-transformed_lymphocytes.ENSG00000229178.1.wgt.RDat	AC069513.4	3	195382436	195384798	0.403	rs570	-2.63	rs6773702	0.119063	-4.55	-0.366	283	283	blup	0.14	1.5e-05	-1.0557	0.291107	0.836015
Cells_EBV-transformed_lymphocytes	./WEIGHTS//Cells_EBV-transformed_lymphocytes/Cells_EBV-transformed_lymphocytes.ENSG00000203872.6.wgt.RDat	C6orf163	6	88054567	88075181	0.234	rs6916320	-2.48	rs242263	0.172707	5.3	1.053	408	1	top1	0.17	2.1e-06	1.053	0.292	0.8377
Cells_EBV-transformed_lymphocytes	./WEIGHTS//Cells_EBV-transformed_lymphocytes/Cells_EBV-transformed_lymphocytes.ENSG00000212293.1.wgt.RDat	SNORA16	13	32994527	32994653	0.141	rs411126	-2.47	rs2032495	0.09485	4.32	-1.051	438	1	top1	0.095	0.00045	-1.051	0.2933	0.840547
Cells_EBV-transformed_lymphocytes	./WEIGHTS//Cells_EBV-transformed_lymphocytes/Cells_EBV-transformed_lymphocytes.ENSG00000236474.1.wgt.RDat	GCNT1P1	20	18400804	18402098	0.28	rs910897	1.94	rs16979106	0.0496	5	0.888	464	6	lasso	0.057	0.0058	1.051	0.2934	0.839954
Cells_EBV-transformed_lymphocytes	./WEIGHTS//Cells_EBV-transformed_lymphocytes/Cells_EBV-transformed_lymphocytes.ENSG00000206417.4.wgt.RDat	H1FX-AS1	3	129035997	129045068	0.305	rs34469426	-2.25	rs7610060	-0.005083	3.07	0.424	295	24	enet	0.025	0.049	1.0498	0.293809	0.840245
Cells_EBV-transformed_lymphocytes	./WEIGHTS//Cells_EBV-transformed_lymphocytes/Cells_EBV-transformed_lymphocytes.ENSG00000183828.10.wgt.RDat	NUDT14	14	105639275	105647649	0.394	rs35590487	2.73	rs11628893	0.0362	4.07	0.952	259	259	blup	0.097	0.00038	-1.0497	0.2939	0.839627
Cells_EBV-transformed_lymphocytes	./WEIGHTS//Cells_EBV-transformed_lymphocytes/Cells_EBV-transformed_lymphocytes.ENSG00000117385.11.wgt.RDat	LEPRE1	1	43212006	43232755	0.4249	rs1098782	-2.83	rs1010621	-0.008331	-3.17	0.686	417	417	blup	0.073	0.0019	-1.05035	0.294	0.839035
Cells_EBV-transformed_lymphocytes	./WEIGHTS//Cells_EBV-transformed_lymphocytes/Cells_EBV-transformed_lymphocytes.ENSG00000168159.9.wgt.RDat	RNF187	1	228674762	228683467	0.3512	rs12120621	2.13	rs1062060	0.009262	-3.35	0.577	387	387	blup	0.11	0.00022	1.04983	0.294	0.838161
Cells_EBV-transformed_lymphocytes	./WEIGHTS//Cells_EBV-transformed_lymphocytes/Cells_EBV-transformed_lymphocytes.ENSG00000164978.13.wgt.RDat	NUDT2	9	34329504	34343709	0.773	rs277600	1.91	rs7025269	0.302254	-6.85	0.755	342	36	enet	0.65	5.1e-28	-1.0492	0.29408	0.837515
Cells_EBV-transformed_lymphocytes	./WEIGHTS//Cells_EBV-transformed_lymphocytes/Cells_EBV-transformed_lymphocytes.ENSG00000065883.10.wgt.RDat	CDK13	7	39989636	40136733	0.223	rs10282694	2.35	rs731848	0.104384	4.49	1.049	302	1	top1	0.1	0.00024	1.049	0.294178	0.836923
Cells_EBV-transformed_lymphocytes	./WEIGHTS//Cells_EBV-transformed_lymphocytes/Cells_EBV-transformed_lymphocytes.ENSG00000197780.5.wgt.RDat	TAF13	1	109605108	109618624	0.3555	rs34748332	-2.3	rs2131905	0.08676	4.35	1.047	408	1	top1	0.087	0.00078	1.047	0.295	0.838389
Cells_EBV-transformed_lymphocytes	./WEIGHTS//Cells_EBV-transformed_lymphocytes/Cells_EBV-transformed_lymphocytes.ENSG00000160961.7.wgt.RDat	ZNF333	19	14800711	14843204	0.436	rs12461754	-3.62	rs11085906	0.074172	-4.69	1.3	456	456	blup	0.099	0.00034	-1.04574	0.29568	0.839449
Cells_EBV-transformed_lymphocytes	./WEIGHTS//Cells_EBV-transformed_lymphocytes/Cells_EBV-transformed_lymphocytes.ENSG00000167074.10.wgt.RDat	TEF	22	41763337	41795330	0.194	rs60171	-2.35	rs9538	0.08925	4.96	1.04	263	13	enet	0.14	2.5e-05	1.0453	0.29591	0.83923
Cells_EBV-transformed_lymphocytes	./WEIGHTS//Cells_EBV-transformed_lymphocytes/Cells_EBV-transformed_lymphocytes.ENSG00000143194.8.wgt.RDat	MAEL	1	166958346	166991451	0.1771	rs1723018	4.52	rs11582566	0.088204	4.51	-1.044	606	1	top1	0.088	0.00071	-1.044	0.296	0.838616
Cells_EBV-transformed_lymphocytes	./WEIGHTS//Cells_EBV-transformed_lymphocytes/Cells_EBV-transformed_lymphocytes.ENSG00000203666.8.wgt.RDat	EFCAB2	1	245165423	245290466	0.6445	rs3003228	3.03	rs522595	0.382934	6.9	-0.613	474	23	enet	0.41	8.8e-15	-1.04521	0.296	0.837747
Cells_EBV-transformed_lymphocytes	./WEIGHTS//Cells_EBV-transformed_lymphocytes/Cells_EBV-transformed_lymphocytes.ENSG00000273391.1.wgt.RDat	RP11-634H22.1	7	139043778	139044257	0.157	rs17680252	2.98	rs11772771	0.06443	3.93	1.045	359	1	top1	0.064	0.0035	1.045	0.296023	0.836946
Cells_EBV-transformed_lymphocytes	./WEIGHTS//Cells_EBV-transformed_lymphocytes/Cells_EBV-transformed_lymphocytes.ENSG00000163931.11.wgt.RDat	TKT	3	53258723	53290047	0.419	rs807193	-2.52	rs10510763	0.135737	-4.69	1.145	403	403	blup	0.15	1.4e-05	-1.04436	0.296319	0.836918
Cells_EBV-transformed_lymphocytes	./WEIGHTS//Cells_EBV-transformed_lymphocytes/Cells_EBV-transformed_lymphocytes.ENSG00000267554.1.wgt.RDat	RP11-686D22.10	17	33797088	33797647	0.444	rs2376179	-2.55	rs4796097	0.0105	4.27	-1.693	384	384	blup	0.16	4.8e-06	-1.043	0.297	0.837975
Cells_EBV-transformed_lymphocytes	./WEIGHTS//Cells_EBV-transformed_lymphocytes/Cells_EBV-transformed_lymphocytes.ENSG00000083807.5.wgt.RDat	SLC27A5	19	58990879	59023432	0.384	rs893179	2.57	rs4801273	0.225274	5.29	-1.039	260	1	top1	0.23	4.4e-08	-1.039	0.2988	0.842185
Cells_EBV-transformed_lymphocytes	./WEIGHTS//Cells_EBV-transformed_lymphocytes/Cells_EBV-transformed_lymphocytes.ENSG00000182612.6.wgt.RDat	TSPAN10	17	79604197	79615779	0.254	rs8070792	-2.56	rs9905639	0.191	5.37	1.084	319	5	lasso	0.2	3.6e-07	1.0377	0.299	0.841881
Cells_EBV-transformed_lymphocytes	./WEIGHTS//Cells_EBV-transformed_lymphocytes/Cells_EBV-transformed_lymphocytes.ENSG00000134146.7.wgt.RDat	DPH6	15	35509546	35838393	0.323	rs7181482	2.54	rs11854468	-0.00868	-3.35	-1.886	440	440	blup	0.046	0.012	1.0373	0.2996	0.842702
Cells_EBV-transformed_lymphocytes	./WEIGHTS//Cells_EBV-transformed_lymphocytes/Cells_EBV-transformed_lymphocytes.ENSG00000247903.1.wgt.RDat	RP11-421F16.3	12	27124519	27132515	0.344	rs11048994	-3.05	rs11048888	0.082698	-4.3	-0.512	515	6	lasso	0.11	0.00015	1.03722	0.29963	0.84192
Cells_EBV-transformed_lymphocytes	./WEIGHTS//Cells_EBV-transformed_lymphocytes/Cells_EBV-transformed_lymphocytes.ENSG00000114779.15.wgt.RDat	ABHD14B	3	52002526	52017425	0.242	rs11929028	2.77	rs11713914	0.078779	-4.09	1.037	251	1	top1	0.079	0.0013	-1.037	0.299736	0.841353
Cells_EBV-transformed_lymphocytes	./WEIGHTS//Cells_EBV-transformed_lymphocytes/Cells_EBV-transformed_lymphocytes.ENSG00000143537.9.wgt.RDat	ADAM15	1	155023042	155035252	0.2938	rs4971066	-2.71	rs10796945	0.005495	-3.99	1.427	380	380	blup	0.11	0.00022	-1.03727	0.3	0.841231
Cells_EBV-transformed_lymphocytes	./WEIGHTS//Cells_EBV-transformed_lymphocytes/Cells_EBV-transformed_lymphocytes.ENSG00000164494.7.wgt.RDat	PDSS2	6	107473761	107780768	0.371	rs1665912	4.51	rs6568470	0.055917	4.14	-1.037	439	1	top1	0.056	0.0061	-1.037	0.3	0.840369
Cells_EBV-transformed_lymphocytes	./WEIGHTS//Cells_EBV-transformed_lymphocytes/Cells_EBV-transformed_lymphocytes.ENSG00000257093.2.wgt.RDat	KIAA1147	7	141356611	141401953	0.316	rs4324856	2.34	rs10261515	0.159527	5.37	0.47	465	24	enet	0.19	7e-07	1.03478	0.300774	0.841675
Cells_EBV-transformed_lymphocytes	./WEIGHTS//Cells_EBV-transformed_lymphocytes/Cells_EBV-transformed_lymphocytes.ENSG00000136492.4.wgt.RDat	BRIP1	17	59758627	59940882	0.563	rs4968515	-2.62	rs10512493	-0.00875	-3.04	1.047	318	318	blup	0.035	0.024	-1.0338	0.301	0.841446
Cells_EBV-transformed_lymphocytes	./WEIGHTS//Cells_EBV-transformed_lymphocytes/Cells_EBV-transformed_lymphocytes.ENSG00000185963.9.wgt.RDat	BICD2	9	95473645	95527094	0.28	rs3736836	2.05	rs10992469	0.063276	4.41	0.682	407	407	blup	0.12	8e-05	1.0337	0.30125	0.841284
Cells_EBV-transformed_lymphocytes	./WEIGHTS//Cells_EBV-transformed_lymphocytes/Cells_EBV-transformed_lymphocytes.ENSG00000107771.11.wgt.RDat	CCSER2	10	86088342	86278273	0.217	rs17103718	2.64	rs10749486	0.20104	5.27	-1.004	524	3	lasso	0.21	1.4e-07	-1.03156	0.302	0.842518
Cells_EBV-transformed_lymphocytes	./WEIGHTS//Cells_EBV-transformed_lymphocytes/Cells_EBV-transformed_lymphocytes.ENSG00000149591.12.wgt.RDat	TAGLN	11	117070037	117075052	0.486	rs2266788	-3.37	rs585849	0.183389	-5.15	-0.201	536	536	blup	0.2	3.7e-07	-1.02831	0.30381	0.846704
Cells_EBV-transformed_lymphocytes	./WEIGHTS//Cells_EBV-transformed_lymphocytes/Cells_EBV-transformed_lymphocytes.ENSG00000133466.9.wgt.RDat	C1QTNF6	22	37576207	37595425	0.688	rs5750342	-3.79	rs9610669	0.29379	6.46	-1.361	646	12	lasso	0.43	7.9e-16	-1.0268	0.30453	0.847846
Cells_EBV-transformed_lymphocytes	./WEIGHTS//Cells_EBV-transformed_lymphocytes/Cells_EBV-transformed_lymphocytes.ENSG00000158023.5.wgt.RDat	WDR66	12	122356204	122441833	0.347	rs7977709	4.43	rs11043223	0.030302	3.79	-0.277	338	10	lasso	0.033	0.028	-1.02661	0.3046	0.847178
Cells_EBV-transformed_lymphocytes	./WEIGHTS//Cells_EBV-transformed_lymphocytes/Cells_EBV-transformed_lymphocytes.ENSG00000223722.2.wgt.RDat	RP11-467L13.5	12	31907651	31908055	0.403	rs6488035	-2.81	rs11611575	0.210078	5.26	1.026	492	1	top1	0.21	1.4e-07	1.026	0.30489	0.847123
Cells_EBV-transformed_lymphocytes	./WEIGHTS//Cells_EBV-transformed_lymphocytes/Cells_EBV-transformed_lymphocytes.ENSG00000227533.1.wgt.RDat	SLC2A1-AS1	1	43424720	43449029	0.3379	rs839758	-2.9	rs710222	0.253864	5.59	-1.157	434	3	lasso	0.26	4.1e-09	-1.02512	0.305	0.846569
Cells_EBV-transformed_lymphocytes	./WEIGHTS//Cells_EBV-transformed_lymphocytes/Cells_EBV-transformed_lymphocytes.ENSG00000115364.9.wgt.RDat	MRPL19	2	75873909	75917977	0.265	rs10865411	-2.34	rs10165899	0.02509	-4.07	-0.324	535	535	blup	0.047	0.011	1.0261	0.305	0.84571
Cells_EBV-transformed_lymphocytes	./WEIGHTS//Cells_EBV-transformed_lymphocytes/Cells_EBV-transformed_lymphocytes.ENSG00000213533.7.wgt.RDat	TMEM110	3	52870235	52931612	0.306	rs13088281	-1.96	rs1986656	0.212539	5.35	-1.025	378	1	top1	0.21	1.1e-07	-1.025	0.305363	0.845859
Cells_EBV-transformed_lymphocytes	./WEIGHTS//Cells_EBV-transformed_lymphocytes/Cells_EBV-transformed_lymphocytes.ENSG00000239883.4.wgt.RDat	RP11-175I17.2	10	46349541	46411619	0.279	rs11239604	2.35	rs2305299	0.033727	-4.18	-0.116	103	103	blup	0.095	0.00045	1.02357	0.306	0.846765
Cells_EBV-transformed_lymphocytes	./WEIGHTS//Cells_EBV-transformed_lymphocytes/Cells_EBV-transformed_lymphocytes.ENSG00000175643.7.wgt.RDat	RMI2	16	11343506	11445619	0.71	rs1345442	3.74	rs1541702	0.251392	-5.78	-0.996	515	12	lasso	0.4	1.3e-14	-1.0235	0.306	0.845909
Cells_EBV-transformed_lymphocytes	./WEIGHTS//Cells_EBV-transformed_lymphocytes/Cells_EBV-transformed_lymphocytes.ENSG00000123219.8.wgt.RDat	CENPK	5	64813593	64858998	0.583	rs967459	2.78	rs11740053	0.476768	7.47	1.022	418	1	top1	0.48	6e-18	1.022	0.30678	0.847209
Cells_EBV-transformed_lymphocytes	./WEIGHTS//Cells_EBV-transformed_lymphocytes/Cells_EBV-transformed_lymphocytes.ENSG00000151689.8.wgt.RDat	INPP1	2	191208196	191236391	0.161	rs11892526	-4.44	rs11894667	0.16644	-5.02	-1.022	342	1	top1	0.17	3.3e-06	1.022	0.307	0.846961
Cells_EBV-transformed_lymphocytes	./WEIGHTS//Cells_EBV-transformed_lymphocytes/Cells_EBV-transformed_lymphocytes.ENSG00000121060.10.wgt.RDat	TRIM25	17	54965270	54991399	0.333	rs8073734	-3.25	rs4794672	0.202	5.06	-1.022	465	1	top1	0.2	2.5e-07	-1.022	0.307	0.846107
Cells_EBV-transformed_lymphocytes	./WEIGHTS//Cells_EBV-transformed_lymphocytes/Cells_EBV-transformed_lymphocytes.ENSG00000013573.12.wgt.RDat	DDX11	12	31226782	31257725	0.444	rs7298007	-2.88	rs4356315	0.174244	-5.33	-0.917	456	19	enet	0.26	3.8e-09	1.02065	0.30742	0.846411
Cells_EBV-transformed_lymphocytes	./WEIGHTS//Cells_EBV-transformed_lymphocytes/Cells_EBV-transformed_lymphocytes.ENSG00000131778.13.wgt.RDat	CHD1L	1	146714291	146767443	0.3925	rs634309	2.55	rs6593752	0.044428	-4.7	0.21	406	406	blup	0.12	7.1e-05	-1.01883	0.308	0.847155
Cells_EBV-transformed_lymphocytes	./WEIGHTS//Cells_EBV-transformed_lymphocytes/Cells_EBV-transformed_lymphocytes.ENSG00000242349.1.wgt.RDat	NPPA-AS1	1	11903761	11908136	0.4876	rs4427416	2.75	rs5067	0.252752	-5.42	1.015	478	1	top1	0.25	5.3e-09	-1.015	0.31	0.851799
Cells_EBV-transformed_lymphocytes	./WEIGHTS//Cells_EBV-transformed_lymphocytes/Cells_EBV-transformed_lymphocytes.ENSG00000174448.4.wgt.RDat	STARD6	18	51850728	51884286	0.353	rs4940337	-3.04	rs1498134	0.017644	3.45	-0.217	333	333	blup	0.046	0.012	1.01512	0.31	0.850944
Cells_EBV-transformed_lymphocytes	./WEIGHTS//Cells_EBV-transformed_lymphocytes/Cells_EBV-transformed_lymphocytes.ENSG00000249572.1.wgt.RDat	CTD-2203K17.1	5	33424131	33440725	0.487	rs966855	2.55	rs3756663	0.463489	-7.38	-0.914	479	2	lasso	0.47	1.8e-17	1.01447	0.31036	0.851077
Cells_EBV-transformed_lymphocytes	./WEIGHTS//Cells_EBV-transformed_lymphocytes/Cells_EBV-transformed_lymphocytes.ENSG00000104047.10.wgt.RDat	DTWD1	15	49913177	49937333	0.116	rs12442475	-3.74	rs2899433	0.11693	4.48	1.014	368	1	top1	0.12	0.0001	1.014	0.31058	0.850827
Cells_EBV-transformed_lymphocytes	./WEIGHTS//Cells_EBV-transformed_lymphocytes/Cells_EBV-transformed_lymphocytes.ENSG00000273366.1.wgt.RDat	CTA-989H11.1	22	42674194	42674852	0.185	rs137094	-2.51	rs9623538	0.00393	-3.69	-0.628	392	12	enet	0.054	0.007	1.014	0.3106	0.85003
Cells_EBV-transformed_lymphocytes	./WEIGHTS//Cells_EBV-transformed_lymphocytes/Cells_EBV-transformed_lymphocytes.ENSG00000164346.5.wgt.RDat	NSA2	5	74064756	74072737	0.79	rs9790882	2.66	rs6873998	0.547177	8.36	-1.095	475	10	lasso	0.57	4.4e-23	-1.01376	0.3107	0.849454
Cells_EBV-transformed_lymphocytes	./WEIGHTS//Cells_EBV-transformed_lymphocytes/Cells_EBV-transformed_lymphocytes.ENSG00000150627.11.wgt.RDat	WDR17	4	176986985	177103978	0.3682	rs2581771	3.07	rs17062464	0.024259	4.16	0.627	491	491	blup	0.084	0.00091	1.0136	0.31075	0.848742
Cells_EBV-transformed_lymphocytes	./WEIGHTS//Cells_EBV-transformed_lymphocytes/Cells_EBV-transformed_lymphocytes.ENSG00000230836.1.wgt.RDat	AC104135.4	2	75167385	75169797	0.559	rs2306805	-2.91	rs11902447	0.42033	7.26	-1.013	461	1	top1	0.42	2.2e-15	-1.013	0.311	0.848577
Cells_EBV-transformed_lymphocytes	./WEIGHTS//Cells_EBV-transformed_lymphocytes/Cells_EBV-transformed_lymphocytes.ENSG00000184840.7.wgt.RDat	TMED9	5	177019159	177023125	0.281	rs12654812	-4.95	rs2630758	0.080477	4.2	0.791	239	239	blup	0.11	0.00016	1.01013	0.31243	0.851629
Cells_EBV-transformed_lymphocytes	./WEIGHTS//Cells_EBV-transformed_lymphocytes/Cells_EBV-transformed_lymphocytes.ENSG00000267213.3.wgt.RDat	AC007773.2	19	32880956	32895914	0.323	rs242567	-2.8	rs1558868	0.130633	-4.23	1.01	413	1	top1	0.13	4e-05	-1.01	0.3125	0.850971
Cells_EBV-transformed_lymphocytes	./WEIGHTS//Cells_EBV-transformed_lymphocytes/Cells_EBV-transformed_lymphocytes.ENSG00000227354.2.wgt.RDat	RBM26-AS1	13	79980444	79998463	0.477	rs610754	-2.78	rs9574424	0.2375	5.54	0.74	395	4	lasso	0.24	1.1e-08	1.00641	0.3142	0.854749
Cells_EBV-transformed_lymphocytes	./WEIGHTS//Cells_EBV-transformed_lymphocytes/Cells_EBV-transformed_lymphocytes.ENSG00000236209.1.wgt.RDat	AC104135.2	2	75146682	75151973	0.598	rs2306805	-2.91	rs11902447	0.44023	7.35	-1.013	457	4	lasso	0.47	9.4e-18	-1.0044	0.315	0.856074
Cells_EBV-transformed_lymphocytes	./WEIGHTS//Cells_EBV-transformed_lymphocytes/Cells_EBV-transformed_lymphocytes.ENSG00000120071.8.wgt.RDat	KANSL1	17	44107282	44302733	0.723	rs173365	-3.79	rs169201	0.105	5.78	-1.354	46	17	lasso	0.33	7.2e-12	-1.0057	0.315	0.855223
Cells_EBV-transformed_lymphocytes	./WEIGHTS//Cells_EBV-transformed_lymphocytes/Cells_EBV-transformed_lymphocytes.ENSG00000184988.4.wgt.RDat	TMEM106A	17	41363854	41372061	0.584	rs4349197	3.69	rs8176318	0.301	6.36	-0.713	296	42	enet	0.39	4.3e-14	-1.0055	0.315	0.854375
Cells_EBV-transformed_lymphocytes	./WEIGHTS//Cells_EBV-transformed_lymphocytes/Cells_EBV-transformed_lymphocytes.ENSG00000230107.1.wgt.RDat	CTA-126B4.7	22	42834029	42842201	0.587	rs137094	-2.51	rs2839705	0.2022	5.81	-0.238	415	415	blup	0.27	1.1e-09	1.0041	0.31534	0.85445
Cells_EBV-transformed_lymphocytes	./WEIGHTS//Cells_EBV-transformed_lymphocytes/Cells_EBV-transformed_lymphocytes.ENSG00000267575.2.wgt.RDat	CTC-459F4.3	19	28284371	28409771	0.144	rs9973221	2.3	rs17687918	0.130107	4.36	1.003	289	1	top1	0.13	4.1e-05	1.003	0.31586	0.855011
Cells_EBV-transformed_lymphocytes	./WEIGHTS//Cells_EBV-transformed_lymphocytes/Cells_EBV-transformed_lymphocytes.ENSG00000015676.13.wgt.RDat	NUDCD3	7	44418720	44530479	0.196	rs7812286	-3.01	rs10239391	0.063253	4.38	1.003	349	1	top1	0.063	0.0037	1.003	0.315861	0.854168
Cells_EBV-transformed_lymphocytes	./WEIGHTS//Cells_EBV-transformed_lymphocytes/Cells_EBV-transformed_lymphocytes.ENSG00000231784.4.wgt.RDat	DBIL5P	17	656017	658576	0.511	rs2467261	3.06	rs2740345	0.0848	4.84	-0.411	394	6	lasso	0.33	1.2e-11	-0.9999	0.317	0.856401
Cells_EBV-transformed_lymphocytes	./WEIGHTS//Cells_EBV-transformed_lymphocytes/Cells_EBV-transformed_lymphocytes.ENSG00000230295.1.wgt.RDat	RP11-458F8.2	7	66345695	66347968	0.188	rs12531759	-1.93	rs4717331	0.120997	-4.18	-1	217	1	top1	0.12	7.7e-05	1	0.317311	0.856395
Cells_EBV-transformed_lymphocytes	./WEIGHTS//Cells_EBV-transformed_lymphocytes/Cells_EBV-transformed_lymphocytes.ENSG00000136449.9.wgt.RDat	MYCBPAP	17	48585745	48608862	0.668	rs12945389	4.25	rs8082389	0.384	-7	0.999	473	1	top1	0.38	7.1e-14	-0.999	0.318	0.857408
Cells_EBV-transformed_lymphocytes	./WEIGHTS//Cells_EBV-transformed_lymphocytes/Cells_EBV-transformed_lymphocytes.ENSG00000100441.5.wgt.RDat	KHNYN	14	24899141	24910540	0.327	rs12050103	-2.59	rs12891613	0.15197	4.83	-0.998	557	1	top1	0.15	9.1e-06	-0.998	0.3183	0.857372
Cells_EBV-transformed_lymphocytes	./WEIGHTS//Cells_EBV-transformed_lymphocytes/Cells_EBV-transformed_lymphocytes.ENSG00000184385.2.wgt.RDat	C21orf128	21	43522244	43528644	0.454	rs2839511	-3.76	rs11203184	0.229364	5.62	0.997	851	1	top1	0.23	3.2e-08	0.997	0.3188	0.857873
Cells_EBV-transformed_lymphocytes	./WEIGHTS//Cells_EBV-transformed_lymphocytes/Cells_EBV-transformed_lymphocytes.ENSG00000115687.9.wgt.RDat	PASK	2	242045514	242088919	0.275	rs3755534	-3.57	rs11684830	0.07762	-4.17	-0.22	423	423	blup	0.091	0.0006	-0.9974	0.319	0.857567
Cells_EBV-transformed_lymphocytes	./WEIGHTS//Cells_EBV-transformed_lymphocytes/Cells_EBV-transformed_lymphocytes.ENSG00000141086.13.wgt.RDat	CTRL	16	67963582	67966317	0.513	rs3809630	-3.81	rs9888986	0.024294	3.38	-2.394	255	255	blup	0.13	3.3e-05	-0.9958	0.319	0.856725
Cells_EBV-transformed_lymphocytes	./WEIGHTS//Cells_EBV-transformed_lymphocytes/Cells_EBV-transformed_lymphocytes.ENSG00000100596.2.wgt.RDat	SPTLC2	14	77972340	78083116	0.286	rs6574383	-3.62	rs2272588	0.20265	-4.96	0.996	615	1	top1	0.2	2.4e-07	-0.996	0.3193	0.856689
Cells_EBV-transformed_lymphocytes	./WEIGHTS//Cells_EBV-transformed_lymphocytes/Cells_EBV-transformed_lymphocytes.ENSG00000025800.9.wgt.RDat	KPNA6	1	32573639	32641976	0.2705	rs640991	3.66	rs4317856	0.010056	3.82	-2.095	243	4	lasso	0.054	0.0067	-0.99426	0.32	0.857725
Cells_EBV-transformed_lymphocytes	./WEIGHTS//Cells_EBV-transformed_lymphocytes/Cells_EBV-transformed_lymphocytes.ENSG00000198860.7.wgt.RDat	TSEN15	1	184020811	184043346	0.3358	rs2207527	2.81	rs16822379	0.003812	3.21	-0.032	507	18	enet	0.0046	0.22	0.99416	0.32	0.856885
Cells_EBV-transformed_lymphocytes	./WEIGHTS//Cells_EBV-transformed_lymphocytes/Cells_EBV-transformed_lymphocytes.ENSG00000096433.6.wgt.RDat	ITPR3	6	33588142	33664351	0.212	rs2235498	-8.36	rs3130099	0.120064	-4.31	-0.994	523	1	top1	0.12	8.2e-05	0.994	0.32	0.856047
Cells_EBV-transformed_lymphocytes	./WEIGHTS//Cells_EBV-transformed_lymphocytes/Cells_EBV-transformed_lymphocytes.ENSG00000186230.6.wgt.RDat	ZNF749	19	57946697	57956853	0.369	rs12460048	2.87	rs7250521	0.183718	-4.74	0.994	491	1	top1	0.18	9.5e-07	-0.994	0.32022	0.855798
Cells_EBV-transformed_lymphocytes	./WEIGHTS//Cells_EBV-transformed_lymphocytes/Cells_EBV-transformed_lymphocytes.ENSG00000206028.1.wgt.RDat	CTA-373H7.7	22	27063656	27064120	0.469	rs6005084	2.64	rs2301523	0.14125	-5.13	-1.001	878	6	lasso	0.24	1.9e-08	0.9939	0.32026	0.855069
Cells_EBV-transformed_lymphocytes	./WEIGHTS//Cells_EBV-transformed_lymphocytes/Cells_EBV-transformed_lymphocytes.ENSG00000146856.10.wgt.RDat	AGBL3	7	134671259	134832715	0.24	rs6467558	2.52	rs700415	0.026516	3.85	0.486	503	503	blup	0.061	0.0044	0.99329	0.320569	0.855059
Cells_EBV-transformed_lymphocytes	./WEIGHTS//Cells_EBV-transformed_lymphocytes/Cells_EBV-transformed_lymphocytes.ENSG00000049192.10.wgt.RDat	ADAMTS6	5	64444563	64777747	0.355	rs967459	2.78	rs16893362	0.087604	4.48	0.375	441	441	blup	0.11	0.00021	-0.99185	0.32127	0.856094
Cells_EBV-transformed_lymphocytes	./WEIGHTS//Cells_EBV-transformed_lymphocytes/Cells_EBV-transformed_lymphocytes.ENSG00000254910.1.wgt.RDat	RP11-326C3.7	11	310139	311141	0.611	rs2293745	-3.34	rs3809112	0.049458	-4.66	1.356	322	38	enet	0.19	7.8e-07	-0.9913	0.32154	0.855979
Cells_EBV-transformed_lymphocytes	./WEIGHTS//Cells_EBV-transformed_lymphocytes/Cells_EBV-transformed_lymphocytes.ENSG00000250566.1.wgt.RDat	UGT2B29P	4	69375159	69383365	0.0721	rs11733835	-1.9	rs6840064	0.019737	3.16	-0.681	90	90	blup	0.029	0.038	-0.9902	0.32207	0.856556
Cells_EBV-transformed_lymphocytes	./WEIGHTS//Cells_EBV-transformed_lymphocytes/Cells_EBV-transformed_lymphocytes.ENSG00000134759.9.wgt.RDat	ELP2	18	33709407	33757909	0.374	rs12607440	2.73	rs592261	0.137563	5.26	0.99	492	1	top1	0.14	2.5e-05	0.99	0.3222	0.856069
Cells_EBV-transformed_lymphocytes	./WEIGHTS//Cells_EBV-transformed_lymphocytes/Cells_EBV-transformed_lymphocytes.ENSG00000182362.9.wgt.RDat	YBEY	21	47706251	47717665	0.811	rs13050871	2.58	rs2277824	0.212848	5.57	0.421	464	464	blup	0.27	1.4e-09	0.9898	0.3223	0.855503
Cells_EBV-transformed_lymphocytes	./WEIGHTS//Cells_EBV-transformed_lymphocytes/Cells_EBV-transformed_lymphocytes.ENSG00000176390.10.wgt.RDat	CRLF3	17	29096406	29151794	0.263	rs8082537	1.99	rs8082537	0.0433	-3.37	1.993	277	277	blup	0.066	0.0031	-0.9874	0.323	0.85653
Cells_EBV-transformed_lymphocytes	./WEIGHTS//Cells_EBV-transformed_lymphocytes/Cells_EBV-transformed_lymphocytes.ENSG00000253389.2.wgt.RDat	RP11-930P14.1	8	41518509	41523084	0.214	rs13254935	-2.45	rs749540	0.034753	3.98	-0.075	405	405	blup	0.071	0.0022	0.9878	0.32325	0.856362
Cells_EBV-transformed_lymphocytes	./WEIGHTS//Cells_EBV-transformed_lymphocytes/Cells_EBV-transformed_lymphocytes.ENSG00000010626.10.wgt.RDat	LRRC23	12	7013897	7023407	0.394	rs870849	-2.54	rs5446	0.324804	6.17	0.748	198	3	lasso	0.33	1.3e-11	0.98495	0.32465	0.859238
Cells_EBV-transformed_lymphocytes	./WEIGHTS//Cells_EBV-transformed_lymphocytes/Cells_EBV-transformed_lymphocytes.ENSG00000270015.1.wgt.RDat	RP11-540B6.6	15	31218717	31220610	0.289	rs7177217	-3.06	rs798087	0.02549	4.07	0.495	332	8	lasso	0.11	0.00012	-0.98449	0.32487	0.858989
Cells_EBV-transformed_lymphocytes	./WEIGHTS//Cells_EBV-transformed_lymphocytes/Cells_EBV-transformed_lymphocytes.ENSG00000141562.13.wgt.RDat	NARF	17	80416056	80448413	0.371	rs3176835	3.13	rs6502113	0.174	-5.13	0.985	401	1	top1	0.17	1.9e-06	-0.985	0.325	0.858502
Cells_EBV-transformed_lymphocytes	./WEIGHTS//Cells_EBV-transformed_lymphocytes/Cells_EBV-transformed_lymphocytes.ENSG00000196715.5.wgt.RDat	VKORC1L1	7	65338254	65424550	0.222	rs7779258	-2.3	rs34466769	0.062798	-3.99	-0.702	212	212	blup	0.077	0.0015	0.98293	0.32564	0.859363
Cells_EBV-transformed_lymphocytes	./WEIGHTS//Cells_EBV-transformed_lymphocytes/Cells_EBV-transformed_lymphocytes.ENSG00000171680.16.wgt.RDat	PLEKHG5	1	6526256	6580121	0.5961	rs1883604	2.83	rs11806429	0.254399	-5.58	0.982	425	1	top1	0.25	4.7e-09	-0.982	0.326	0.859483
Cells_EBV-transformed_lymphocytes	./WEIGHTS//Cells_EBV-transformed_lymphocytes/Cells_EBV-transformed_lymphocytes.ENSG00000267108.1.wgt.RDat	RP11-861E21.1	18	12432896	12437634	0.316	rs9960807	-6.04	rs2292758	0.012505	-3.65	-2.617	409	4	lasso	0.082	0.0011	0.9804	0.3269	0.861026
Cells_EBV-transformed_lymphocytes	./WEIGHTS//Cells_EBV-transformed_lymphocytes/Cells_EBV-transformed_lymphocytes.ENSG00000153933.5.wgt.RDat	DGKE	17	54911460	54946036	0.322	rs8073734	-3.25	rs7209070	0.223	5.42	-0.924	456	10	enet	0.23	3.9e-08	-0.9792	0.327	0.86046
Cells_EBV-transformed_lymphocytes	./WEIGHTS//Cells_EBV-transformed_lymphocytes/Cells_EBV-transformed_lymphocytes.ENSG00000230513.1.wgt.RDat	THAP7-AS1	22	21356486	21364631	0.815	rs2075271	4.44	rs2239961	0.36512	-7.24	-0.299	368	11	lasso	0.51	9.2e-20	0.9791	0.32751	0.860973
Cells_EBV-transformed_lymphocytes	./WEIGHTS//Cells_EBV-transformed_lymphocytes/Cells_EBV-transformed_lymphocytes.ENSG00000152359.10.wgt.RDat	POC5	5	74969949	75013313	0.55	rs12657223	2.76	rs2291630	0.418478	7.22	-0.896	386	12	lasso	0.43	1.1e-15	-0.97887	0.32764	0.860488
Cells_EBV-transformed_lymphocytes	./WEIGHTS//Cells_EBV-transformed_lymphocytes/Cells_EBV-transformed_lymphocytes.ENSG00000104899.4.wgt.RDat	AMH	19	2249308	2252072	0.42	rs6510683	2.9	rs10407022	0.145711	-4.29	0.977	411	1	top1	0.15	1.4e-05	-0.977	0.32857	0.862102
Cells_EBV-transformed_lymphocytes	./WEIGHTS//Cells_EBV-transformed_lymphocytes/Cells_EBV-transformed_lymphocytes.ENSG00000163141.14.wgt.RDat	BNIPL	1	151009046	151020076	0.3707	rs4971010	2.51	rs2902810	0.097231	4.42	0.107	313	313	blup	0.12	0.00011	0.97343	0.33	0.865024
Cells_EBV-transformed_lymphocytes	./WEIGHTS//Cells_EBV-transformed_lymphocytes/Cells_EBV-transformed_lymphocytes.ENSG00000227769.3.wgt.RDat	AC072062.3	2	215886722	215906980	0.509	rs10221582	-2.9	rs2121284	0.31172	-6.17	-0.609	473	473	blup	0.32	3.1e-11	0.9742	0.33	0.864195
Cells_EBV-transformed_lymphocytes	./WEIGHTS//Cells_EBV-transformed_lymphocytes/Cells_EBV-transformed_lymphocytes.ENSG00000112799.4.wgt.RDat	LY86	6	6588341	6655216	0.427	rs11759164	3.32	rs708055	0.10531	-4.5	1.782	790	10	lasso	0.24	1e-08	-0.97457	0.33	0.863368
Cells_EBV-transformed_lymphocytes	./WEIGHTS//Cells_EBV-transformed_lymphocytes/Cells_EBV-transformed_lymphocytes.ENSG00000166548.11.wgt.RDat	TK2	16	66541906	66586447	0.345	rs255189	3.38	rs10500537	0.197601	5.72	-1.018	434	28	enet	0.22	9.3e-08	-0.9739	0.33	0.862543
Cells_EBV-transformed_lymphocytes	./WEIGHTS//Cells_EBV-transformed_lymphocytes/Cells_EBV-transformed_lymphocytes.ENSG00000197566.5.wgt.RDat	ZNF624	17	16524051	16557170	0.436	rs6502557	-2.65	rs9904901	0.197	5.22	0.974	334	1	top1	0.2	3.7e-07	0.974	0.33	0.861719
Cells_EBV-transformed_lymphocytes	./WEIGHTS//Cells_EBV-transformed_lymphocytes/Cells_EBV-transformed_lymphocytes.ENSG00000120709.6.wgt.RDat	FAM53C	5	137667624	137685416	0.339	rs17599026	2.82	rs4835678	0.005306	3.28	-1.261	289	289	blup	0.043	0.014	-0.97276	0.33067	0.862645
Cells_EBV-transformed_lymphocytes	./WEIGHTS//Cells_EBV-transformed_lymphocytes/Cells_EBV-transformed_lymphocytes.ENSG00000236682.1.wgt.RDat	AC068282.3	2	128146706	128158156	0.64	rs17040070	3.59	rs13429925	0.55726	8.17	-0.972	439	1	top1	0.56	4.1e-22	-0.972	0.331	0.862683
Cells_EBV-transformed_lymphocytes	./WEIGHTS//Cells_EBV-transformed_lymphocytes/Cells_EBV-transformed_lymphocytes.ENSG00000165997.4.wgt.RDat	ARL5B	10	18948334	18970568	0.327	rs11008597	-3.22	rs2130531	0.272705	-5.88	1.115	584	8	lasso	0.28	7.8e-10	-0.96839	0.333	0.867069
Cells_EBV-transformed_lymphocytes	./WEIGHTS//Cells_EBV-transformed_lymphocytes/Cells_EBV-transformed_lymphocytes.ENSG00000264164.1.wgt.RDat	RP11-640N20.6	17	30410198	30424084	0.304	rs389774	-2.49	rs7216102	0.0445	4.01	0.566	308	308	blup	0.052	0.0081	0.9681	0.333	0.866244
Cells_EBV-transformed_lymphocytes	./WEIGHTS//Cells_EBV-transformed_lymphocytes/Cells_EBV-transformed_lymphocytes.ENSG00000268852.1.wgt.RDat	AC132872.2	17	80214131	80216080	0.157	rs3176835	3.13	rs7213057	-0.00869	-3.07	1.247	307	307	blup	0.032	0.031	-0.9674	0.333	0.86542
Cells_EBV-transformed_lymphocytes	./WEIGHTS//Cells_EBV-transformed_lymphocytes/Cells_EBV-transformed_lymphocytes.ENSG00000163848.14.wgt.RDat	ZNF148	3	124944405	125094198	0.287	rs4679362	-3.01	rs7620790	0.005331	-4.23	-0.554	409	409	blup	0.074	0.0018	0.967918	0.333086	0.864822
Cells_EBV-transformed_lymphocytes	./WEIGHTS//Cells_EBV-transformed_lymphocytes/Cells_EBV-transformed_lymphocytes.ENSG00000141469.12.wgt.RDat	SLC14A1	18	43304092	43332485	0.415	rs28994277	-2.65	rs12964854	0.171958	5.24	-1.068	550	7	lasso	0.19	6.3e-07	-0.96635	0.3339	0.866113
Cells_EBV-transformed_lymphocytes	./WEIGHTS//Cells_EBV-transformed_lymphocytes/Cells_EBV-transformed_lymphocytes.ENSG00000020922.8.wgt.RDat	MRE11A	11	94152895	94226072	0.405	rs10741490	-2.41	rs473297	0.378232	6.82	0.966	439	1	top1	0.38	1.2e-13	0.966	0.33404	0.865654
Cells_EBV-transformed_lymphocytes	./WEIGHTS//Cells_EBV-transformed_lymphocytes/Cells_EBV-transformed_lymphocytes.ENSG00000128602.5.wgt.RDat	SMO	7	128828713	128853257	0.251	rs729302	4.81	rs2566892	0.042737	-3.83	-0.765	371	10	enet	0.073	0.0019	0.96562	0.334235	0.865339
Cells_EBV-transformed_lymphocytes	./WEIGHTS//Cells_EBV-transformed_lymphocytes/Cells_EBV-transformed_lymphocytes.ENSG00000068028.13.wgt.RDat	RASSF1	3	50367219	50378343	0.252	rs41499647	2.97	rs3774739	-0.003885	-2.63	0.108	337	337	blup	0.014	0.1	-0.964849	0.33462	0.865517
Cells_EBV-transformed_lymphocytes	./WEIGHTS//Cells_EBV-transformed_lymphocytes/Cells_EBV-transformed_lymphocytes.ENSG00000273329.1.wgt.RDat	RP11-448A19.1	7	129244389	129251471	0.325	rs659495	-2.71	rs12673568	0.072083	4.71	-1.16	339	4	lasso	0.18	1.1e-06	-0.96396	0.335068	0.865856
Cells_EBV-transformed_lymphocytes	./WEIGHTS//Cells_EBV-transformed_lymphocytes/Cells_EBV-transformed_lymphocytes.ENSG00000101557.10.wgt.RDat	USP14	18	158383	214520	0.225	rs948263	3.11	rs598300	-0.006105	3.25	-2.131	347	347	blup	0.071	0.0022	-0.96325	0.3354	0.865896
Cells_EBV-transformed_lymphocytes	./WEIGHTS//Cells_EBV-transformed_lymphocytes/Cells_EBV-transformed_lymphocytes.ENSG00000118096.3.wgt.RDat	IFT46	11	118415243	118443685	0.238	rs523604	3.63	rs1894177	0.033067	3.73	-1.16	440	5	lasso	0.056	0.006	-0.963	0.33555	0.865466
Cells_EBV-transformed_lymphocytes	./WEIGHTS//Cells_EBV-transformed_lymphocytes/Cells_EBV-transformed_lymphocytes.ENSG00000163191.5.wgt.RDat	S100A11	1	152004982	152020383	0.3272	rs4845604	-3.37	rs3007676	0.236205	5.59	-1.07	351	5	lasso	0.24	1.6e-08	-0.96231	0.336	0.86581
Cells_EBV-transformed_lymphocytes	./WEIGHTS//Cells_EBV-transformed_lymphocytes/Cells_EBV-transformed_lymphocytes.ENSG00000116199.7.wgt.RDat	FAM20B	1	178994939	179045697	0.2701	rs997419	-2.55	rs4652352	0.143682	5.02	-0.96	459	1	top1	0.14	1.6e-05	-0.96	0.337	0.867569
Cells_EBV-transformed_lymphocytes	./WEIGHTS//Cells_EBV-transformed_lymphocytes/Cells_EBV-transformed_lymphocytes.ENSG00000159063.8.wgt.RDat	ALG8	11	77811982	77850706	0.362	rs11512969	2.65	rs11237383	0.140146	-5.08	-0.762	342	19	enet	0.2	3.8e-07	0.95921	0.33745	0.86791
Cells_EBV-transformed_lymphocytes	./WEIGHTS//Cells_EBV-transformed_lymphocytes/Cells_EBV-transformed_lymphocytes.ENSG00000272599.1.wgt.RDat	RP11-152N13.16	10	74884331	74885155	0.143	rs16930700	1.76	rs2271911	0.031965	-3.7	1.089	216	216	blup	0.099	0.00034	-0.95905	0.338	0.868508
Cells_EBV-transformed_lymphocytes	./WEIGHTS//Cells_EBV-transformed_lymphocytes/Cells_EBV-transformed_lymphocytes.ENSG00000226742.3.wgt.RDat	HSBP1L1	18	77724561	77730822	0.224	rs7243052	2.41	rs8086024	0.075107	4.48	0.752	316	14	enet	0.11	0.00014	0.95767	0.3382	0.868205
Cells_EBV-transformed_lymphocytes	./WEIGHTS//Cells_EBV-transformed_lymphocytes/Cells_EBV-transformed_lymphocytes.ENSG00000151116.12.wgt.RDat	UEVLD	11	18551156	18610294	0.408	rs10832971	-2.33	rs11024706	0.082628	-4.39	-0.429	465	465	blup	0.097	0.0004	0.95762	0.33826	0.867545
Cells_EBV-transformed_lymphocytes	./WEIGHTS//Cells_EBV-transformed_lymphocytes/Cells_EBV-transformed_lymphocytes.ENSG00000245954.2.wgt.RDat	RP11-18H21.1	4	153021906	153025872	0.4178	rs17027759	-3.16	rs17276450	0.065793	-3.94	0.71	385	385	blup	0.082	0.0011	-0.9575	0.3383	0.866834
Cells_EBV-transformed_lymphocytes	./WEIGHTS//Cells_EBV-transformed_lymphocytes/Cells_EBV-transformed_lymphocytes.ENSG00000124562.5.wgt.RDat	SNRPC	6	34725183	34741571	0.169	rs2177380	-2.87	rs2764208	0.092999	-4.24	-0.956	357	1	top1	0.093	0.00051	0.956	0.339	0.867815
Cells_EBV-transformed_lymphocytes	./WEIGHTS//Cells_EBV-transformed_lymphocytes/Cells_EBV-transformed_lymphocytes.ENSG00000138311.11.wgt.RDat	ZNF365	10	64133951	64431771	0.416	rs2893881	-3.46	rs10761654	0.269291	5.67	0.267	450	7	lasso	0.28	4.5e-10	0.95605	0.339	0.867003
Cells_EBV-transformed_lymphocytes	./WEIGHTS//Cells_EBV-transformed_lymphocytes/Cells_EBV-transformed_lymphocytes.ENSG00000140829.7.wgt.RDat	DHX38	16	72127769	72146811	0.25	rs17668674	3.05	rs8051882	0.108965	4.89	0.697	351	3	lasso	0.17	2.7e-06	0.9543	0.34	0.868748
Cells_EBV-transformed_lymphocytes	./WEIGHTS//Cells_EBV-transformed_lymphocytes/Cells_EBV-transformed_lymphocytes.ENSG00000240445.3.wgt.RDat	FOXO3B	17	18574259	18576105	0.561	rs2428372	-2.53	rs9912852	0.232	-6.02	1.072	227	7	lasso	0.39	3.2e-14	-0.9534	0.34	0.867937
Cells_EBV-transformed_lymphocytes	./WEIGHTS//Cells_EBV-transformed_lymphocytes/Cells_EBV-transformed_lymphocytes.ENSG00000089063.10.wgt.RDat	TMEM230	20	5080486	5093749	0.554	rs12625444	-2.77	rs1550701	0.0521	-4.57	-1.399	609	609	blup	0.15	1.3e-05	0.953	0.3404	0.868147
Cells_EBV-transformed_lymphocytes	./WEIGHTS//Cells_EBV-transformed_lymphocytes/Cells_EBV-transformed_lymphocytes.ENSG00000197712.7.wgt.RDat	FAM114A1	4	38869298	38947360	0.2173	rs2066789	2.43	rs7665932	0.05763	4.22	0.721	510	5	lasso	0.083	0.001	0.9526	0.34077	0.868281
Cells_EBV-transformed_lymphocytes	./WEIGHTS//Cells_EBV-transformed_lymphocytes/Cells_EBV-transformed_lymphocytes.ENSG00000185290.3.wgt.RDat	NUPR1L	7	56182374	56184093	0.839	rs13226516	-2.71	rs10239528	0.122688	5.38	-0.099	275	275	blup	0.27	9.7e-10	-0.95256	0.340811	0.867577
Cells_EBV-transformed_lymphocytes	./WEIGHTS//Cells_EBV-transformed_lymphocytes/Cells_EBV-transformed_lymphocytes.ENSG00000091106.14.wgt.RDat	NLRC4	2	32449522	32490923	0.246	rs17012134	-2.65	rs385076	0.1689	-5.01	0.772	309	3	lasso	0.19	5.3e-07	-0.9529	0.341	0.86725
Cells_EBV-transformed_lymphocytes	./WEIGHTS//Cells_EBV-transformed_lymphocytes/Cells_EBV-transformed_lymphocytes.ENSG00000266992.1.wgt.RDat	DHX40P1	17	58053370	58079745	0.501	rs2777899	-2.09	rs4968384	0.25	5.58	-0.953	238	1	top1	0.25	6.8e-09	-0.953	0.341	0.866444
Cells_EBV-transformed_lymphocytes	./WEIGHTS//Cells_EBV-transformed_lymphocytes/Cells_EBV-transformed_lymphocytes.ENSG00000245614.2.wgt.RDat	DDX11-AS1	12	31173697	31226778	0.623	rs7298007	-2.88	rs6487966	0.400354	6.85	-0.952	456	1	top1	0.4	1.5e-14	-0.952	0.3411	0.865894
Cells_EBV-transformed_lymphocytes	./WEIGHTS//Cells_EBV-transformed_lymphocytes/Cells_EBV-transformed_lymphocytes.ENSG00000105519.8.wgt.RDat	CAPS	19	5911780	5915888	0.325	rs11879365	-2.94	rs8108064	0.228548	-5.33	-0.952	385	1	top1	0.23	3.4e-08	0.952	0.3411	0.86509
Cells_EBV-transformed_lymphocytes	./WEIGHTS//Cells_EBV-transformed_lymphocytes/Cells_EBV-transformed_lymphocytes.ENSG00000131373.10.wgt.RDat	HACL1	3	15602211	15642701	0.346	rs1454778	2.77	rs12634035	0.003764	-4.47	0.619	397	397	blup	0.074	0.0018	-0.951368	0.341418	0.865094
Cells_EBV-transformed_lymphocytes	./WEIGHTS//Cells_EBV-transformed_lymphocytes/Cells_EBV-transformed_lymphocytes.ENSG00000247572.3.wgt.RDat	CKMT2-AS1	5	80499903	80597379	0.64	rs7717804	2.66	rs4703827	0.064548	4.78	-0.568	464	10	lasso	0.38	1e-13	-0.9513	0.34145	0.864374
Cells_EBV-transformed_lymphocytes	./WEIGHTS//Cells_EBV-transformed_lymphocytes/Cells_EBV-transformed_lymphocytes.ENSG00000141384.7.wgt.RDat	TAF4B	18	23805900	23971649	0.444	rs2926307	3.38	rs4363923	0.114994	4.65	1.187	460	9	lasso	0.17	2.9e-06	0.95083	0.3417	0.864207
Cells_EBV-transformed_lymphocytes	./WEIGHTS//Cells_EBV-transformed_lymphocytes/Cells_EBV-transformed_lymphocytes.ENSG00000087263.12.wgt.RDat	OGFOD1	16	56485402	56513012	0.313	rs4784733	3.42	rs14306	0.060651	4.51	-1.257	462	462	blup	0.089	0.00066	-0.95	0.342	0.864166
Cells_EBV-transformed_lymphocytes	./WEIGHTS//Cells_EBV-transformed_lymphocytes/Cells_EBV-transformed_lymphocytes.ENSG00000256019.1.wgt.RDat	TAS2R63P	12	11200931	11201855	0.274	rs12366349	-3.15	rs7974964	-0.007245	3.08	-0.144	396	396	blup	0.022	0.059	-0.95014	0.34204	0.863469
Cells_EBV-transformed_lymphocytes	./WEIGHTS//Cells_EBV-transformed_lymphocytes/Cells_EBV-transformed_lymphocytes.ENSG00000260382.1.wgt.RDat	RP11-540B6.2	15	31174470	31175434	0.279	rs7177217	-3.06	rs8036176	0.21624	5.63	0.95	315	1	top1	0.22	8.7e-08	0.95	0.34211	0.862849
Cells_EBV-transformed_lymphocytes	./WEIGHTS//Cells_EBV-transformed_lymphocytes/Cells_EBV-transformed_lymphocytes.ENSG00000171517.5.wgt.RDat	LPAR3	1	85277285	85358896	0.3949	rs10873653	-3.62	rs6681025	0.407347	6.95	0.948	553	1	top1	0.41	7.8e-15	0.948	0.343	0.864297
Cells_EBV-transformed_lymphocytes	./WEIGHTS//Cells_EBV-transformed_lymphocytes/Cells_EBV-transformed_lymphocytes.ENSG00000244063.1.wgt.RDat	AC024704.2	2	114586967	114588625	0.468	rs3132025	-2.77	rs11676646	0.20177	5.57	0.949	301	1	top1	0.2	2.5e-07	0.949	0.343	0.863501
Cells_EBV-transformed_lymphocytes	./WEIGHTS//Cells_EBV-transformed_lymphocytes/Cells_EBV-transformed_lymphocytes.ENSG00000256885.1.wgt.RDat	AP001877.1	11	95556681	95557336	0.212	rs10501846	3.36	rs11021309	0.048088	3.6	0.008	626	626	blup	0.071	0.0022	0.94778	0.34324	0.86331
Cells_EBV-transformed_lymphocytes	./WEIGHTS//Cells_EBV-transformed_lymphocytes/Cells_EBV-transformed_lymphocytes.ENSG00000251050.1.wgt.RDat	RP11-168A11.4	5	79315432	79315743	0.291	rs12521286	2.87	rs6860568	0.020407	3.5	-1.201	501	4	lasso	0.034	0.027	-0.94734	0.34347	0.863095
Cells_EBV-transformed_lymphocytes	./WEIGHTS//Cells_EBV-transformed_lymphocytes/Cells_EBV-transformed_lymphocytes.ENSG00000166321.9.wgt.RDat	NUDT13	10	74870217	74891586	0.281	rs16930700	1.76	rs16930346	0.090395	-5.26	1.069	219	219	blup	0.14	1.8e-05	-0.944	0.345	0.866143
Cells_EBV-transformed_lymphocytes	./WEIGHTS//Cells_EBV-transformed_lymphocytes/Cells_EBV-transformed_lymphocytes.ENSG00000198931.6.wgt.RDat	APRT	16	88875747	88878352	0.357	rs4785637	3.34	rs2279348	-0.008285	3.33	0.497	405	6	lasso	-0.0071	0.67	0.9438	0.345	0.865349
Cells_EBV-transformed_lymphocytes	./WEIGHTS//Cells_EBV-transformed_lymphocytes/Cells_EBV-transformed_lymphocytes.ENSG00000091622.11.wgt.RDat	PITPNM3	17	6354790	6459814	0.437	rs218676	-3.29	rs2165844	0.329	6.33	-0.945	582	1	top1	0.33	1e-11	-0.945	0.345	0.864555
Cells_EBV-transformed_lymphocytes	./WEIGHTS//Cells_EBV-transformed_lymphocytes/Cells_EBV-transformed_lymphocytes.ENSG00000272871.1.wgt.RDat	RP11-408A13.4	9	14588795	14590063	0.468	rs7857143	-3.4	rs4490946	0.170802	5.89	1.184	705	6	lasso	0.25	5e-09	0.944	0.34515	0.864139
Cells_EBV-transformed_lymphocytes	./WEIGHTS//Cells_EBV-transformed_lymphocytes/Cells_EBV-transformed_lymphocytes.ENSG00000119723.11.wgt.RDat	COQ6	14	74416629	74428606	0.253	rs887592	-2.25	rs4903164	0.13936	-4.59	-0.943	411	1	top1	0.14	2.2e-05	0.943	0.3457	0.864724
Cells_EBV-transformed_lymphocytes	./WEIGHTS//Cells_EBV-transformed_lymphocytes/Cells_EBV-transformed_lymphocytes.ENSG00000109452.8.wgt.RDat	INPP4B	4	142944313	143768585	0.1892	rs13148238	2.08	rs10155434	0.001862	3.46	-1.234	288	288	blup	0.047	0.011	-0.9407	0.34688	0.866883
Cells_EBV-transformed_lymphocytes	./WEIGHTS//Cells_EBV-transformed_lymphocytes/Cells_EBV-transformed_lymphocytes.ENSG00000260404.2.wgt.RDat	RP11-384K6.6	4	119512928	119553428	0.1965	rs6858546	-2.06	rs7656990	0.170888	-4.65	-0.94	338	1	top1	0.17	2.4e-06	0.94	0.34722	0.86694
Cells_EBV-transformed_lymphocytes	./WEIGHTS//Cells_EBV-transformed_lymphocytes/Cells_EBV-transformed_lymphocytes.ENSG00000130684.9.wgt.RDat	ZNF337	20	25666203	25677477	0.275	rs2386804	1.97	rs6050755	0.0637	-4.27	0.915	240	9	lasso	0.069	0.0026	-0.939	0.3477	0.867347
Cells_EBV-transformed_lymphocytes	./WEIGHTS//Cells_EBV-transformed_lymphocytes/Cells_EBV-transformed_lymphocytes.ENSG00000049239.8.wgt.RDat	H6PD	1	9294834	9331396	0.5641	rs7525571	2.76	rs732950	0.248087	-5.45	-1.051	432	8	lasso	0.29	3.4e-10	0.93792	0.348	0.867304
Cells_EBV-transformed_lymphocytes	./WEIGHTS//Cells_EBV-transformed_lymphocytes/Cells_EBV-transformed_lymphocytes.ENSG00000261349.1.wgt.RDat	RP3-465N24.5	1	25592593	25593627	0.704	rs4648890	4.5	rs3091242	0.177476	5.01	0.392	360	62	enet	0.47	1.4e-17	0.93872	0.348	0.866514
Cells_EBV-transformed_lymphocytes	./WEIGHTS//Cells_EBV-transformed_lymphocytes/Cells_EBV-transformed_lymphocytes.ENSG00000103657.9.wgt.RDat	HERC1	15	63900817	64126141	0.326	rs895886	2.71	rs2197259	0.05792	-4.48	0.095	346	346	blup	0.15	7.4e-06	0.93742	0.34854	0.867069
Cells_EBV-transformed_lymphocytes	./WEIGHTS//Cells_EBV-transformed_lymphocytes/Cells_EBV-transformed_lymphocytes.ENSG00000023608.4.wgt.RDat	SNAPC1	14	62229075	62263146	0.382	rs959728	-3.15	rs17099262	-0.00428	3.93	-0.886	526	33	enet	0.0088	0.16	0.9373	0.3486	0.866429
Cells_EBV-transformed_lymphocytes	./WEIGHTS//Cells_EBV-transformed_lymphocytes/Cells_EBV-transformed_lymphocytes.ENSG00000135972.4.wgt.RDat	MRPS9	2	105654441	105716418	0.376	rs11124031	-2.34	rs12616421	0.30145	-6.13	-0.936	481	1	top1	0.3	1.1e-10	0.936	0.349	0.866636
Cells_EBV-transformed_lymphocytes	./WEIGHTS//Cells_EBV-transformed_lymphocytes/Cells_EBV-transformed_lymphocytes.ENSG00000189011.9.wgt.RDat	AC138783.12	7	74702428	74714647	0.295	rs12668140	2.91	rs1167829	0.281629	5.91	0.936	41	1	top1	0.28	5.4e-10	0.936	0.349273	0.866527
Cells_EBV-transformed_lymphocytes	./WEIGHTS//Cells_EBV-transformed_lymphocytes/Cells_EBV-transformed_lymphocytes.ENSG00000267245.1.wgt.RDat	CTD-2085J24.5	19	33315048	33315411	0.332	rs12463345	-3.28	rs12608647	0.050347	-4.08	-0.935	415	1	top1	0.05	0.0088	0.935	0.34979	0.867023
Cells_EBV-transformed_lymphocytes	./WEIGHTS//Cells_EBV-transformed_lymphocytes/Cells_EBV-transformed_lymphocytes.ENSG00000145604.11.wgt.RDat	SKP2	5	36152091	36184421	0.295	rs2468529	-3.48	rs962029	-0.007049	3.05	1.26	531	531	blup	0.013	0.11	-0.93456	0.35002	0.866807
Cells_EBV-transformed_lymphocytes	./WEIGHTS//Cells_EBV-transformed_lymphocytes/Cells_EBV-transformed_lymphocytes.ENSG00000173950.11.wgt.RDat	XXYLT1	3	194789008	194991896	0.46	rs2676902	2.48	rs9825185	0.024327	-3.44	0.698	376	9	lasso	0.13	5e-05	-0.933027	0.350806	0.867967
Cells_EBV-transformed_lymphocytes	./WEIGHTS//Cells_EBV-transformed_lymphocytes/Cells_EBV-transformed_lymphocytes.ENSG00000138035.10.wgt.RDat	PNPT1	2	55861400	55921045	0.586	rs6545544	2.82	rs782629	0.20049	5.84	0.637	450	10	lasso	0.24	1.1e-08	0.9321	0.351	0.867662
Cells_EBV-transformed_lymphocytes	./WEIGHTS//Cells_EBV-transformed_lymphocytes/Cells_EBV-transformed_lymphocytes.ENSG00000135698.5.wgt.RDat	MPHOSPH6	16	82181403	82203831	0.498	rs1107860	3.15	rs2967370	0.22862	5.35	0.933	754	1	top1	0.23	3.4e-08	0.933	0.351	0.866878
Cells_EBV-transformed_lymphocytes	./WEIGHTS//Cells_EBV-transformed_lymphocytes/Cells_EBV-transformed_lymphocytes.ENSG00000154743.13.wgt.RDat	TSEN2	3	12525931	12581119	0.511	rs305506	-3.15	rs3806662	0.284127	5.84	-0.932	453	1	top1	0.28	4.4e-10	-0.932	0.351337	0.866927
Cells_EBV-transformed_lymphocytes	./WEIGHTS//Cells_EBV-transformed_lymphocytes/Cells_EBV-transformed_lymphocytes.ENSG00000167671.7.wgt.RDat	UBXN6	19	4445016	4457819	0.302	rs10415590	2.91	rs34080966	0.194789	-5.95	0.932	393	1	top1	0.19	4.2e-07	-0.932	0.35134	0.866153
Cells_EBV-transformed_lymphocytes	./WEIGHTS//Cells_EBV-transformed_lymphocytes/Cells_EBV-transformed_lymphocytes.ENSG00000267769.1.wgt.RDat	CTB-50L17.9	19	4454791	4455217	0.473	rs10415590	2.91	rs34080966	0.212066	-5.52	0.932	393	1	top1	0.21	1.2e-07	-0.932	0.35134	0.865373
Cells_EBV-transformed_lymphocytes	./WEIGHTS//Cells_EBV-transformed_lymphocytes/Cells_EBV-transformed_lymphocytes.ENSG00000100336.13.wgt.RDat	APOL4	22	36585172	36600886	0.428	rs5755960	3.11	rs5995255	0.11613	5.16	-1.249	501	12	lasso	0.19	6e-07	-0.9315	0.35161	0.865258
Cells_EBV-transformed_lymphocytes	./WEIGHTS//Cells_EBV-transformed_lymphocytes/Cells_EBV-transformed_lymphocytes.ENSG00000164556.7.wgt.RDat	FAM183B	7	38724946	38726637	0.326	rs6945114	-2.61	rs11770470	0.047878	-4.48	-0.002	546	546	blup	0.084	0.00094	-0.93141	0.351641	0.864556
Cells_EBV-transformed_lymphocytes	./WEIGHTS//Cells_EBV-transformed_lymphocytes/Cells_EBV-transformed_lymphocytes.ENSG00000176148.11.wgt.RDat	TCP11L1	11	33060963	33127489	0.496	rs11032246	-2.35	rs1064005	0.332899	6.63	0.93	308	1	top1	0.33	7.3e-12	0.93	0.35237	0.86557
Cells_EBV-transformed_lymphocytes	./WEIGHTS//Cells_EBV-transformed_lymphocytes/Cells_EBV-transformed_lymphocytes.ENSG00000230439.2.wgt.RDat	RP11-488P3.1	1	94218480	94241000	0.2604	rs3814019	2.45	rs236291	0.053674	-4.08	-0.564	435	435	blup	0.067	0.0029	0.92807	0.353	0.866339
Cells_EBV-transformed_lymphocytes	./WEIGHTS//Cells_EBV-transformed_lymphocytes/Cells_EBV-transformed_lymphocytes.ENSG00000228857.2.wgt.RDat	AC104653.1	2	114588697	114600933	0.356	rs3132025	-2.77	rs3870303	0.24185	-5.45	0.567	297	5	lasso	0.25	9.4e-09	-0.9292	0.353	0.865562
Cells_EBV-transformed_lymphocytes	./WEIGHTS//Cells_EBV-transformed_lymphocytes/Cells_EBV-transformed_lymphocytes.ENSG00000074054.13.wgt.RDat	CLASP1	2	122095352	122407163	0.289	rs11122867	2.55	rs6541775	0.0221	-3.56	-1.052	319	319	blup	0.14	2.4e-05	0.926	0.354	0.867237
Cells_EBV-transformed_lymphocytes	./WEIGHTS//Cells_EBV-transformed_lymphocytes/Cells_EBV-transformed_lymphocytes.ENSG00000188599.13.wgt.RDat	NPIPP1	16	15198178	15217355	0.341	rs8062460	2.09	rs9927842	0.156153	4.65	-0.926	102	1	top1	0.16	6.7e-06	-0.926	0.354	0.86646
Cells_EBV-transformed_lymphocytes	./WEIGHTS//Cells_EBV-transformed_lymphocytes/Cells_EBV-transformed_lymphocytes.ENSG00000254004.2.wgt.RDat	ZNF260	19	37001597	37019562	0.288	rs7251374	2.67	rs7255180	0.049366	4.08	0.661	314	5	lasso	0.067	0.0029	0.92619	0.35435	0.866541
Cells_EBV-transformed_lymphocytes	./WEIGHTS//Cells_EBV-transformed_lymphocytes/Cells_EBV-transformed_lymphocytes.ENSG00000100413.12.wgt.RDat	POLR3H	22	41921808	41940610	0.211	rs60171	-2.35	rs203319	0.0235	-4.16	1.06	304	6	lasso	0.037	0.021	-0.9261	0.35438	0.86584
Cells_EBV-transformed_lymphocytes	./WEIGHTS//Cells_EBV-transformed_lymphocytes/Cells_EBV-transformed_lymphocytes.ENSG00000122034.8.wgt.RDat	GTF3A	13	27998681	28009775	0.362	rs7998459	-4.77	rs3759434	0.24392	-5.48	0.926	570	1	top1	0.24	1.1e-08	-0.926	0.3544	0.865116
Cells_EBV-transformed_lymphocytes	./WEIGHTS//Cells_EBV-transformed_lymphocytes/Cells_EBV-transformed_lymphocytes.ENSG00000101282.4.wgt.RDat	RSPO4	20	939095	982907	0.408	rs487473	4.3	rs926823	0.159	4.56	0.926	710	1	top1	0.16	5.3e-06	0.926	0.3544	0.864344
Cells_EBV-transformed_lymphocytes	./WEIGHTS//Cells_EBV-transformed_lymphocytes/Cells_EBV-transformed_lymphocytes.ENSG00000056050.6.wgt.RDat	C4orf27	4	170650616	170679104	0.5295	rs6850430	1.99	rs17055114	0.220013	5.61	0.926	343	1	top1	0.22	6.5e-08	0.926	0.35445	0.863695
Cells_EBV-transformed_lymphocytes	./WEIGHTS//Cells_EBV-transformed_lymphocytes/Cells_EBV-transformed_lymphocytes.ENSG00000225892.3.wgt.RDat	RP11-384K6.2	4	119554885	119555914	0.1825	rs6858546	-2.06	rs7656990	0.168494	-5.15	-0.94	348	2	lasso	0.17	2.6e-06	0.9257	0.35461	0.863316
Cells_EBV-transformed_lymphocytes	./WEIGHTS//Cells_EBV-transformed_lymphocytes/Cells_EBV-transformed_lymphocytes.ENSG00000257225.1.wgt.RDat	RP11-328C8.4	12	42854468	42859930	0.254	rs1796352	-2.76	rs11181470	0.196199	5.38	0.925	417	1	top1	0.2	3.8e-07	0.925	0.35497	0.863423
Cells_EBV-transformed_lymphocytes	./WEIGHTS//Cells_EBV-transformed_lymphocytes/Cells_EBV-transformed_lymphocytes.ENSG00000262951.1.wgt.RDat	RP11-670E13.2	17	54946308	54946925	0.325	rs8073734	-3.25	rs7209070	0.0929	4.11	-0.924	458	1	top1	0.093	0.00051	-0.924	0.355	0.862729
Cells_EBV-transformed_lymphocytes	./WEIGHTS//Cells_EBV-transformed_lymphocytes/Cells_EBV-transformed_lymphocytes.ENSG00000070413.14.wgt.RDat	DGCR2	22	19023795	19109967	0.31	rs5746779	-2.52	rs11089270	0.01644	3.81	-0.652	415	415	blup	0.078	0.0014	-0.9248	0.35508	0.862157
Cells_EBV-transformed_lymphocytes	./WEIGHTS//Cells_EBV-transformed_lymphocytes/Cells_EBV-transformed_lymphocytes.ENSG00000175170.10.wgt.RDat	FAM182B	20	25744102	25848861	0.493	rs2386804	1.97	rs6515674	0.0537	4.26	0.932	157	157	blup	0.1	0.00024	0.925	0.3551	0.86144
Cells_EBV-transformed_lymphocytes	./WEIGHTS//Cells_EBV-transformed_lymphocytes/Cells_EBV-transformed_lymphocytes.ENSG00000106772.13.wgt.RDat	PRUNE2	9	79226292	79521003	0.362	rs1536820	-2.56	rs560094	0.114958	5.19	1.616	534	16	enet	0.18	1.2e-06	0.9237	0.35567	0.862058
Cells_EBV-transformed_lymphocytes	./WEIGHTS//Cells_EBV-transformed_lymphocytes/Cells_EBV-transformed_lymphocytes.ENSG00000174885.8.wgt.RDat	NLRP6	11	278365	285359	0.379	rs2293745	-3.34	rs7930624	0.010795	4.04	-1.724	311	311	blup	0.05	0.0091	0.92288	0.35607	0.862263
Cells_EBV-transformed_lymphocytes	./WEIGHTS//Cells_EBV-transformed_lymphocytes/Cells_EBV-transformed_lymphocytes.ENSG00000244623.1.wgt.RDat	OR2AE1	7	99473610	99474680	0.324	rs2107349	-2.99	rs2571992	0.194834	5.45	-0.231	278	9	lasso	0.26	3e-09	-0.92196	0.35655	0.862662
Cells_EBV-transformed_lymphocytes	./WEIGHTS//Cells_EBV-transformed_lymphocytes/Cells_EBV-transformed_lymphocytes.ENSG00000225975.2.wgt.RDat	AC074138.3	19	37176342	37178351	0.177	rs2432055	1.75	rs2438517	0.035502	3.77	-1.256	285	285	blup	0.048	0.01	-0.92154	0.35677	0.862431
Cells_EBV-transformed_lymphocytes	./WEIGHTS//Cells_EBV-transformed_lymphocytes/Cells_EBV-transformed_lymphocytes.ENSG00000158161.11.wgt.RDat	EYA3	1	28296855	28415207	0.2182	rs12076783	2.31	rs490149	0.019928	3.67	0.222	258	5	lasso	0.051	0.0082	0.92177	0.357	0.862224
Cells_EBV-transformed_lymphocytes	./WEIGHTS//Cells_EBV-transformed_lymphocytes/Cells_EBV-transformed_lymphocytes.ENSG00000229255.1.wgt.RDat	RP11-407H12.8	1	248647546	248648785	0.5201	rs11205415	3.23	rs12569285	0.24905	5.79	1.008	238	8	lasso	0.28	8.3e-10	0.92194	0.357	0.861463
Cells_EBV-transformed_lymphocytes	./WEIGHTS//Cells_EBV-transformed_lymphocytes/Cells_EBV-transformed_lymphocytes.ENSG00000156261.8.wgt.RDat	CCT8	21	30428126	30446118	0.866	rs1537093	-2.72	rs2070610	0.556561	8.3	0.895	428	10	lasso	0.6	7.9e-25	0.9211	0.357	0.860704
Cells_EBV-transformed_lymphocytes	./WEIGHTS//Cells_EBV-transformed_lymphocytes/Cells_EBV-transformed_lymphocytes.ENSG00000247400.3.wgt.RDat	DNAJC3-AS1	13	96300987	96329179	0.204	rs3751334	2.74	rs531090	0.00565	3.29	0.13	503	503	blup	0.013	0.12	0.91948	0.3578	0.861872
Cells_EBV-transformed_lymphocytes	./WEIGHTS//Cells_EBV-transformed_lymphocytes/Cells_EBV-transformed_lymphocytes.ENSG00000137877.8.wgt.RDat	SPTBN5	15	42140346	42182403	0.313	rs1672460	2.67	rs1672461	0.22681	-5.33	0.919	418	1	top1	0.23	3.9e-08	-0.919	0.3581	0.861836
Cells_EBV-transformed_lymphocytes	./WEIGHTS//Cells_EBV-transformed_lymphocytes/Cells_EBV-transformed_lymphocytes.ENSG00000134905.12.wgt.RDat	CARS2	13	111293764	111365624	0.765	rs11839455	-2.6	rs9670068	0.14929	-5.08	-0.18	679	22	lasso	0.21	1.9e-07	-0.9178	0.3587	0.86252
Cells_EBV-transformed_lymphocytes	./WEIGHTS//Cells_EBV-transformed_lymphocytes/Cells_EBV-transformed_lymphocytes.ENSG00000161040.12.wgt.RDat	FBXL13	7	102453308	102715286	0.256	rs2906642	2.21	rs12113073	0.014934	-3.63	0.51	240	240	blup	0.1	0.00027	-0.91758	0.358839	0.862097
Cells_EBV-transformed_lymphocytes	./WEIGHTS//Cells_EBV-transformed_lymphocytes/Cells_EBV-transformed_lymphocytes.ENSG00000128563.9.wgt.RDat	PRKRIP1	7	102004319	102067123	0.278	rs7805317	-3.12	rs4584084	0.060041	3.79	-1.653	252	252	blup	0.087	0.00077	-0.9175	0.358882	0.861443
Cells_EBV-transformed_lymphocytes	./WEIGHTS//Cells_EBV-transformed_lymphocytes/Cells_EBV-transformed_lymphocytes.ENSG00000272259.1.wgt.RDat	RP11-305P22.9	20	61640735	61716423	0.61	rs6011534	-2.51	rs6062792	0.0903	-4.29	-0.372	498	14	lasso	0.19	4.6e-07	0.917	0.3591	0.86121
Cells_EBV-transformed_lymphocytes	./WEIGHTS//Cells_EBV-transformed_lymphocytes/Cells_EBV-transformed_lymphocytes.ENSG00000251615.3.wgt.RDat	RP11-774O3.3	4	8356817	8360065	0.3741	rs2891926	-3.7	rs13111630	0.110015	5.19	0.521	529	23	enet	0.18	1.7e-06	-0.9163	0.35953	0.861486
Cells_EBV-transformed_lymphocytes	./WEIGHTS//Cells_EBV-transformed_lymphocytes/Cells_EBV-transformed_lymphocytes.ENSG00000178665.10.wgt.RDat	ZNF713	7	55955205	56009918	0.285	rs13226516	-2.71	rs17664478	0.038033	-4.19	0.653	320	29	enet	0.047	0.011	-0.91467	0.360364	0.862728
Cells_EBV-transformed_lymphocytes	./WEIGHTS//Cells_EBV-transformed_lymphocytes/Cells_EBV-transformed_lymphocytes.ENSG00000117569.14.wgt.RDat	PTBP2	1	97187221	97289294	0.362	rs528459	2.46	rs12752407	0.112567	-4.57	-1.141	417	417	blup	0.12	8.4e-05	0.91393	0.361	0.863494
Cells_EBV-transformed_lymphocytes	./WEIGHTS//Cells_EBV-transformed_lymphocytes/Cells_EBV-transformed_lymphocytes.ENSG00000119878.5.wgt.RDat	CRIPT	2	46844290	46852881	0.307	rs10186726	-2.87	rs1531133	0.28387	6.08	-0.913	665	1	top1	0.28	4.5e-10	-0.913	0.361	0.86274
Cells_EBV-transformed_lymphocytes	./WEIGHTS//Cells_EBV-transformed_lymphocytes/Cells_EBV-transformed_lymphocytes.ENSG00000095794.15.wgt.RDat	CREM	10	35415719	35501886	0.261	rs10827512	2.15	rs4934540	0.179255	-5.12	0.913	304	1	top1	0.18	1.3e-06	-0.913	0.361	0.861986
Cells_EBV-transformed_lymphocytes	./WEIGHTS//Cells_EBV-transformed_lymphocytes/Cells_EBV-transformed_lymphocytes.ENSG00000240875.1.wgt.RDat	LINC00886	3	156465135	156534851	0.433	rs13092225	3.16	rs344044	0.042168	3.64	0.027	448	8	lasso	0.12	7.6e-05	-0.912253	0.361635	0.862749
Cells_EBV-transformed_lymphocytes	./WEIGHTS//Cells_EBV-transformed_lymphocytes/Cells_EBV-transformed_lymphocytes.ENSG00000143157.7.wgt.RDat	POGK	1	166808681	166825581	0.1786	rs6677499	2.83	rs7548191	-0.00184	-3.99	-0.405	606	606	blup	0.041	0.017	0.91076	0.362	0.862867
Cells_EBV-transformed_lymphocytes	./WEIGHTS//Cells_EBV-transformed_lymphocytes/Cells_EBV-transformed_lymphocytes.ENSG00000140497.12.wgt.RDat	SCAMP2	15	75136071	75165706	0.247	rs17338413	2.66	rs12901243	-0.0087	-3.43	0.762	284	28	enet	0.043	0.014	0.91133	0.36212	0.862401
Cells_EBV-transformed_lymphocytes	./WEIGHTS//Cells_EBV-transformed_lymphocytes/Cells_EBV-transformed_lymphocytes.ENSG00000166796.7.wgt.RDat	LDHC	11	18433854	18473605	0.651	rs10832971	-2.33	rs4757663	0.430695	7.22	-1.347	446	446	blup	0.48	4.6e-18	-0.91099	0.3623	0.862079
Cells_EBV-transformed_lymphocytes	./WEIGHTS//Cells_EBV-transformed_lymphocytes/Cells_EBV-transformed_lymphocytes.ENSG00000236404.4.wgt.RDat	RP11-125B21.2	9	2422702	2639858	0.686	rs13285989	-2.83	rs10757571	0.020027	3.92	-0.661	768	15	lasso	0.11	0.00013	0.9094	0.36311	0.863255
Cells_EBV-transformed_lymphocytes	./WEIGHTS//Cells_EBV-transformed_lymphocytes/Cells_EBV-transformed_lymphocytes.ENSG00000226874.1.wgt.RDat	AC005154.8	7	30583669	30584047	0.378	rs13234448	-3.03	rs38409	0.126656	4.69	0.906	462	1	top1	0.13	5.2e-05	0.906	0.364936	0.866842
Cells_EBV-transformed_lymphocytes	./WEIGHTS//Cells_EBV-transformed_lymphocytes/Cells_EBV-transformed_lymphocytes.ENSG00000157106.12.wgt.RDat	SMG1	16	18816175	18937776	0.268	rs6497346	-2.56	rs2925508	-0.008263	3.3	-1.215	309	309	blup	0.042	0.016	-0.9061	0.365	0.866241
Cells_EBV-transformed_lymphocytes	./WEIGHTS//Cells_EBV-transformed_lymphocytes/Cells_EBV-transformed_lymphocytes.ENSG00000204138.8.wgt.RDat	PHACTR4	1	28696114	28826881	0.3171	rs17163135	2.25	rs11247776	0.184577	-5.22	-0.904	279	1	top1	0.18	8.9e-07	0.904	0.366	0.867861
Cells_EBV-transformed_lymphocytes	./WEIGHTS//Cells_EBV-transformed_lymphocytes/Cells_EBV-transformed_lymphocytes.ENSG00000115350.7.wgt.RDat	POLE4	2	75185619	75197255	0.292	rs2306805	-2.91	rs17563336	0.1496	4.98	-0.476	470	5	lasso	0.19	5.7e-07	-0.9041	0.366	0.867109
Cells_EBV-transformed_lymphocytes	./WEIGHTS//Cells_EBV-transformed_lymphocytes/Cells_EBV-transformed_lymphocytes.ENSG00000112874.5.wgt.RDat	NUDT12	5	102884556	102898494	0.67	rs674726	2.4	rs3797900	0.356061	-6.8	1.044	386	8	lasso	0.41	7.4e-15	-0.90377	0.36612	0.866642
Cells_EBV-transformed_lymphocytes	./WEIGHTS//Cells_EBV-transformed_lymphocytes/Cells_EBV-transformed_lymphocytes.ENSG00000002016.12.wgt.RDat	RAD52	12	1021243	1099219	0.377	rs11063286	-3.86	rs7311151	0.007605	-3.87	1.795	405	53	enet	0.069	0.0026	-0.90314	0.36645	0.866673
Cells_EBV-transformed_lymphocytes	./WEIGHTS//Cells_EBV-transformed_lymphocytes/Cells_EBV-transformed_lymphocytes.ENSG00000197768.6.wgt.RDat	C9orf173	9	140145713	140147934	0.291	rs10867041	3.34	rs9802576	0.044437	3.61	0.98	362	16	enet	0.052	0.0079	0.9024	0.36687	0.866917
Cells_EBV-transformed_lymphocytes	./WEIGHTS//Cells_EBV-transformed_lymphocytes/Cells_EBV-transformed_lymphocytes.ENSG00000178055.8.wgt.RDat	PRSS42	3	46871032	46875585	0.355	rs6441977	4.05	rs6787229	-0.00852	3.58	-0.748	319	22	enet	0.05	0.0091	-0.900679	0.367759	0.868267
Cells_EBV-transformed_lymphocytes	./WEIGHTS//Cells_EBV-transformed_lymphocytes/Cells_EBV-transformed_lymphocytes.ENSG00000232653.4.wgt.RDat	GOLGA8N	15	32885657	32896179	0.374	rs2337980	-2.79	rs8037102	0.09944	4.96	0.944	393	6	lasso	0.13	5e-05	0.8997	0.36828	0.868747
Cells_EBV-transformed_lymphocytes	./WEIGHTS//Cells_EBV-transformed_lymphocytes/Cells_EBV-transformed_lymphocytes.ENSG00000174780.11.wgt.RDat	SRP72	4	57333081	57369273	0.4774	rs13148796	3	rs6849183	0.351416	-6.41	-0.899	440	1	top1	0.35	1.4e-12	0.899	0.36865	0.86887
Cells_EBV-transformed_lymphocytes	./WEIGHTS//Cells_EBV-transformed_lymphocytes/Cells_EBV-transformed_lymphocytes.ENSG00000179630.6.wgt.RDat	LACC1	13	44453420	44468068	0.315	rs7995617	-2.82	rs4942254	0.16971	-5.24	-0.212	533	18	enet	0.23	2.4e-08	-0.89874	0.3688	0.868475
Cells_EBV-transformed_lymphocytes	./WEIGHTS//Cells_EBV-transformed_lymphocytes/Cells_EBV-transformed_lymphocytes.ENSG00000185155.7.wgt.RDat	MIXL1	1	226411319	226414755	0.2166	rs17580122	3.58	rs2377023	0.118162	-4.28	-0.899	407	1	top1	0.12	9.3e-05	0.899	0.369	0.868198
Cells_EBV-transformed_lymphocytes	./WEIGHTS//Cells_EBV-transformed_lymphocytes/Cells_EBV-transformed_lymphocytes.ENSG00000173621.8.wgt.RDat	LRFN4	11	66624118	66627733	0.134	rs13897	2.9	rs7122539	0.05763	-4.11	0.898	230	1	top1	0.058	0.0054	-0.898	0.36919	0.867898
Cells_EBV-transformed_lymphocytes	./WEIGHTS//Cells_EBV-transformed_lymphocytes/Cells_EBV-transformed_lymphocytes.ENSG00000176422.10.wgt.RDat	SPRYD4	12	56862301	56864735	0.503	rs773643	2.82	rs2657879	0.383136	6.93	-0.621	313	5	lasso	0.44	2.8e-16	-0.8974	0.3695	0.867881
Cells_EBV-transformed_lymphocytes	./WEIGHTS//Cells_EBV-transformed_lymphocytes/Cells_EBV-transformed_lymphocytes.ENSG00000171469.6.wgt.RDat	ZNF561	19	9715356	9732075	0.51	rs8112026	2.34	rs10401707	0.046174	-4.39	0.868	360	6	lasso	0.1	0.00029	-0.89738	0.36952	0.867183
Cells_EBV-transformed_lymphocytes	./WEIGHTS//Cells_EBV-transformed_lymphocytes/Cells_EBV-transformed_lymphocytes.ENSG00000147813.11.wgt.RDat	NAPRT1	8	144656966	144660783	0.884	rs12679735	-2.85	rs1809148	0.51965	-7.8	-1.018	359	15	lasso	0.55	7.7e-22	0.8968	0.36983	0.867166
Cells_EBV-transformed_lymphocytes	./WEIGHTS//Cells_EBV-transformed_lymphocytes/Cells_EBV-transformed_lymphocytes.ENSG00000197062.7.wgt.RDat	RP5-874C20.3	6	28234788	28245974	0.0974	rs2232422	7.18	rs202906	0.00869	-3.51	-0.896	426	1	top1	0.0087	0.16	0.896	0.37	0.866821
Cells_EBV-transformed_lymphocytes	./WEIGHTS//Cells_EBV-transformed_lymphocytes/Cells_EBV-transformed_lymphocytes.ENSG00000228701.1.wgt.RDat	TNKS2-AS1	10	93542596	93558048	0.289	rs12411618	-2.45	rs1770466	0.033199	-4.48	-0.954	305	4	lasso	0.071	0.0022	0.89682	0.37	0.866079
Cells_EBV-transformed_lymphocytes	./WEIGHTS//Cells_EBV-transformed_lymphocytes/Cells_EBV-transformed_lymphocytes.ENSG00000105197.6.wgt.RDat	TIMM50	19	39971052	39984355	0.233	rs3810384	-3.26	rs4803247	0.039165	4.14	0.896	445	1	top1	0.039	0.019	0.896	0.37025	0.865923
Cells_EBV-transformed_lymphocytes	./WEIGHTS//Cells_EBV-transformed_lymphocytes/Cells_EBV-transformed_lymphocytes.ENSG00000160439.11.wgt.RDat	RDH13	19	55550476	55582659	0.351	rs2902925	2.96	rs1671214	0.201362	-4.98	0.895	458	1	top1	0.2	2.6e-07	-0.895	0.37079	0.866444
Cells_EBV-transformed_lymphocytes	./WEIGHTS//Cells_EBV-transformed_lymphocytes/Cells_EBV-transformed_lymphocytes.ENSG00000185730.3.wgt.RDat	ZNF696	8	144371846	144380231	0.292	rs12679735	-2.85	rs6558337	0.121458	4.52	-0.694	381	5	enet	0.12	7.1e-05	-0.8941	0.37125	0.866778
Cells_EBV-transformed_lymphocytes	./WEIGHTS//Cells_EBV-transformed_lymphocytes/Cells_EBV-transformed_lymphocytes.ENSG00000254207.1.wgt.RDat	RP11-43A14.1	8	675188	675877	0.916	rs17738513	-2.8	rs10094564	0.475326	-7.47	-0.894	593	1	top1	0.48	7e-18	0.894	0.37132	0.866202
Cells_EBV-transformed_lymphocytes	./WEIGHTS//Cells_EBV-transformed_lymphocytes/Cells_EBV-transformed_lymphocytes.ENSG00000086544.2.wgt.RDat	ITPKC	19	41223008	41246760	0.39	rs268672	-2.92	rs3745213	0.125839	-5.04	0.891	429	1	top1	0.13	5.5e-05	-0.891	0.37293	0.869216
Cells_EBV-transformed_lymphocytes	./WEIGHTS//Cells_EBV-transformed_lymphocytes/Cells_EBV-transformed_lymphocytes.ENSG00000146409.6.wgt.RDat	SLC18B1	6	133090509	133119701	0.387	rs7747638	3.71	rs12211425	0.259925	-5.85	-0.891	550	1	top1	0.26	3e-09	0.891	0.373	0.868639
Cells_EBV-transformed_lymphocytes	./WEIGHTS//Cells_EBV-transformed_lymphocytes/Cells_EBV-transformed_lymphocytes.ENSG00000271857.1.wgt.RDat	RP1-244F24.1	6	45388816	45389742	0.311	rs2819855	2.79	rs12192817	-0.001455	3.39	-0.114	383	383	blup	0.089	0.00066	0.89113	0.373	0.8679
Cells_EBV-transformed_lymphocytes	./WEIGHTS//Cells_EBV-transformed_lymphocytes/Cells_EBV-transformed_lymphocytes.ENSG00000144642.16.wgt.RDat	RBMS3	3	29322473	30051886	0.335	rs2581885	3.11	rs4680816	0.154413	4.35	0.89	591	1	top1	0.15	7.6e-06	0.89	0.373466	0.868245
Cells_EBV-transformed_lymphocytes	./WEIGHTS//Cells_EBV-transformed_lymphocytes/Cells_EBV-transformed_lymphocytes.ENSG00000170638.5.wgt.RDat	TRABD	22	50624344	50638027	0.348	rs3091399	3.72	rs5771217	0.20822	5.12	1.573	398	4	lasso	0.24	1e-08	0.8895	0.37375	0.868167
Cells_EBV-transformed_lymphocytes	./WEIGHTS//Cells_EBV-transformed_lymphocytes/Cells_EBV-transformed_lymphocytes.ENSG00000273142.1.wgt.RDat	RP11-458F8.4	7	66367844	66371284	0.515	rs12531759	-1.93	rs4717331	0.300891	-5.97	-1	230	6	lasso	0.32	3.2e-11	0.88901	0.373995	0.867999
Cells_EBV-transformed_lymphocytes	./WEIGHTS//Cells_EBV-transformed_lymphocytes/Cells_EBV-transformed_lymphocytes.ENSG00000253704.1.wgt.RDat	RP11-267M23.4	8	95565950	95581973	0.272	rs3018845	-2.79	rs1023767	0.167776	4.52	-0.888	454	1	top1	0.17	3e-06	-0.888	0.37454	0.868526
Cells_EBV-transformed_lymphocytes	./WEIGHTS//Cells_EBV-transformed_lymphocytes/Cells_EBV-transformed_lymphocytes.ENSG00000171302.12.wgt.RDat	CANT1	17	76987799	77005949	0.414	rs2377006	-2.97	rs4861	0.0635	-4.42	-0.502	626	40	enet	0.14	1.7e-05	0.8867	0.375	0.868856
Cells_EBV-transformed_lymphocytes	./WEIGHTS//Cells_EBV-transformed_lymphocytes/Cells_EBV-transformed_lymphocytes.ENSG00000178201.3.wgt.RDat	VN1R1	19	57966542	57967854	0.317	rs12460048	2.87	rs2074061	0.00571	-4.43	-0.335	490	490	blup	0.14	1.8e-05	0.88704	0.37506	0.868259
Cells_EBV-transformed_lymphocytes	./WEIGHTS//Cells_EBV-transformed_lymphocytes/Cells_EBV-transformed_lymphocytes.ENSG00000066230.6.wgt.RDat	SLC9A3	5	474998	524447	0.702	rs3810859	-2.31	rs768479	0.066483	4.4	-0.304	345	25	enet	0.17	2.6e-06	-0.88701	0.37507	0.867548
Cells_EBV-transformed_lymphocytes	./WEIGHTS//Cells_EBV-transformed_lymphocytes/Cells_EBV-transformed_lymphocytes.ENSG00000261799.1.wgt.RDat	RP11-283I3.6	12	383120	386289	0.282	rs11063286	-3.86	rs7969761	0.020434	3.45	1.194	343	343	blup	0.11	0.00021	0.88406	0.37667	0.870512
Cells_EBV-transformed_lymphocytes	./WEIGHTS//Cells_EBV-transformed_lymphocytes/Cells_EBV-transformed_lymphocytes.ENSG00000189050.10.wgt.RDat	RNFT1	17	58029601	58042122	0.278	rs2777899	-2.09	rs2531899	0.203	-4.95	-0.884	246	1	top1	0.2	2.3e-07	0.884	0.377	0.870539
Cells_EBV-transformed_lymphocytes	./WEIGHTS//Cells_EBV-transformed_lymphocytes/Cells_EBV-transformed_lymphocytes.ENSG00000229391.3.wgt.RDat	HLA-DRB6	6	32520490	32527799	0.755	rs28421666	-21.92	rs9271170	0.442548	-7.62	3.055	249	6	enet	0.59	8.3e-24	-0.88181	0.378	0.872111
Cells_EBV-transformed_lymphocytes	./WEIGHTS//Cells_EBV-transformed_lymphocytes/Cells_EBV-transformed_lymphocytes.ENSG00000124104.14.wgt.RDat	SNX21	20	44462449	44471385	0.289	rs6032537	2.85	rs553359	-0.00677	3.46	0.447	523	77	enet	0.071	0.0022	0.88	0.3789	0.873451
Cells_EBV-transformed_lymphocytes	./WEIGHTS//Cells_EBV-transformed_lymphocytes/Cells_EBV-transformed_lymphocytes.ENSG00000163875.11.wgt.RDat	MEAF6	1	37958176	37980375	0.4711	rs563293	3.14	rs4653295	0.189971	5	0.001	450	10	lasso	0.24	1.1e-08	0.87992	0.379	0.872945
Cells_EBV-transformed_lymphocytes	./WEIGHTS//Cells_EBV-transformed_lymphocytes/Cells_EBV-transformed_lymphocytes.ENSG00000230939.1.wgt.RDat	RP11-314C16.1	6	8784411	8785678	0.273	rs4588725	-2.89	rs4587214	0.03137	3.97	0.052	399	25	enet	0.12	8.2e-05	0.88014	0.379	0.87221
Cells_EBV-transformed_lymphocytes	./WEIGHTS//Cells_EBV-transformed_lymphocytes/Cells_EBV-transformed_lymphocytes.ENSG00000272316.1.wgt.RDat	XXbac-BPGBPG55C20.2	6	58234838	58240189	0.402	rs9476310	1.5	rs4448126	0.181361	4.7	0.879	152	1	top1	0.18	1.1e-06	0.879	0.379	0.871477
Cells_EBV-transformed_lymphocytes	./WEIGHTS//Cells_EBV-transformed_lymphocytes/Cells_EBV-transformed_lymphocytes.ENSG00000264920.1.wgt.RDat	RP11-6N17.4	17	45968621	45973178	0.436	rs17677508	-2.92	rs13353189	0.203	5.39	-0.594	380	14	lasso	0.23	2.7e-08	-0.8793	0.379	0.870745
Cells_EBV-transformed_lymphocytes	./WEIGHTS//Cells_EBV-transformed_lymphocytes/Cells_EBV-transformed_lymphocytes.ENSG00000170322.10.wgt.RDat	NFRKB	11	129733531	129765485	0.594	rs10750419	-4.42	rs2288403	0.319577	-6.29	0.557	464	7	lasso	0.35	1.2e-12	0.87812	0.37988	0.872034
Cells_EBV-transformed_lymphocytes	./WEIGHTS//Cells_EBV-transformed_lymphocytes/Cells_EBV-transformed_lymphocytes.ENSG00000151640.8.wgt.RDat	DPYSL4	10	134000404	134019280	0.506	rs1491192	2.94	rs7096307	0.316141	6.18	0.885	464	9	lasso	0.32	1.7e-11	0.87826	0.38	0.871577
Cells_EBV-transformed_lymphocytes	./WEIGHTS//Cells_EBV-transformed_lymphocytes/Cells_EBV-transformed_lymphocytes.ENSG00000248734.2.wgt.RDat	CTD-2260A17.1	5	96120481	96121703	0.794	rs9127	-4.78	rs469783	0.652633	-8.68	0.877	500	1	top1	0.65	3.7e-28	-0.877	0.38049	0.87197
Cells_EBV-transformed_lymphocytes	./WEIGHTS//Cells_EBV-transformed_lymphocytes/Cells_EBV-transformed_lymphocytes.ENSG00000159884.7.wgt.RDat	CCDC107	9	35658301	35658724	0.395	rs10972552	3.24	rs10972549	-0.00415	-3.59	1.877	400	7	lasso	0.051	0.0086	-0.8767	0.38065	0.871606
Cells_EBV-transformed_lymphocytes	./WEIGHTS//Cells_EBV-transformed_lymphocytes/Cells_EBV-transformed_lymphocytes.ENSG00000169609.9.wgt.RDat	C15orf40	15	83657193	83680393	0.314	rs4843144	-2.57	rs4842860	0.19848	-5.23	0.876	321	1	top1	0.2	3.2e-07	-0.876	0.38103	0.871746
Cells_EBV-transformed_lymphocytes	./WEIGHTS//Cells_EBV-transformed_lymphocytes/Cells_EBV-transformed_lymphocytes.ENSG00000247708.3.wgt.RDat	STX18-AS1	4	4543858	4712665	0.3709	rs17707114	-2.2	rs17656479	0.035374	-4.41	1.065	517	47	enet	0.16	6.1e-06	-0.8759	0.38107	0.871108
Cells_EBV-transformed_lymphocytes	./WEIGHTS//Cells_EBV-transformed_lymphocytes/Cells_EBV-transformed_lymphocytes.ENSG00000243554.1.wgt.RDat	AC004967.7	7	97598317	97601566	0.484	rs903453	2.91	rs11973101	0.105835	-4.7	1.771	339	6	lasso	0.18	1.5e-06	-0.87564	0.381226	0.870737
Cells_EBV-transformed_lymphocytes	./WEIGHTS//Cells_EBV-transformed_lymphocytes/Cells_EBV-transformed_lymphocytes.ENSG00000225851.1.wgt.RDat	HLA-S	6	31349851	31350065	0.606	rs3819299	-14.37	rs2844509	0.018215	4.43	3.133	238	34	enet	0.32	2e-11	-0.87442	0.382	0.871776
Cells_EBV-transformed_lymphocytes	./WEIGHTS//Cells_EBV-transformed_lymphocytes/Cells_EBV-transformed_lymphocytes.ENSG00000112343.8.wgt.RDat	TRIM38	6	25963030	25987384	0.1433	rs9393647	4.06	rs3799344	0.15723	4.41	0.875	675	1	top1	0.16	6.3e-06	0.875	0.382	0.871049
Cells_EBV-transformed_lymphocytes	./WEIGHTS//Cells_EBV-transformed_lymphocytes/Cells_EBV-transformed_lymphocytes.ENSG00000144021.2.wgt.RDat	CIAO1	2	96931870	96937383	0.37	rs6746896	-4.1	rs17420101	0.21806	-5.86	0.871	153	1	top1	0.22	7.6e-08	-0.871	0.384	0.87488
Cells_EBV-transformed_lymphocytes	./WEIGHTS//Cells_EBV-transformed_lymphocytes/Cells_EBV-transformed_lymphocytes.ENSG00000118197.9.wgt.RDat	DDX59	1	200593024	200639097	0.4549	rs7535428	-2.49	rs12744809	0.145807	-5.57	0.558	540	6	lasso	0.2	2e-07	-0.86805	0.385	0.876428
Cells_EBV-transformed_lymphocytes	./WEIGHTS//Cells_EBV-transformed_lymphocytes/Cells_EBV-transformed_lymphocytes.ENSG00000218510.3.wgt.RDat	LINC00339	1	22351681	22357716	0.6024	rs1256334	-2.58	rs11586488	0.538988	7.88	-0.866	518	1	top1	0.54	4.1e-21	-0.866	0.386	0.877973
Cells_EBV-transformed_lymphocytes	./WEIGHTS//Cells_EBV-transformed_lymphocytes/Cells_EBV-transformed_lymphocytes.ENSG00000228446.2.wgt.RDat	AC073052.1	2	225364104	225364817	0.293	rs16865881	3.1	rs940318	0.01284	4.32	0.255	452	452	blup	0.088	0.00072	0.8674	0.386	0.877244
Cells_EBV-transformed_lymphocytes	./WEIGHTS//Cells_EBV-transformed_lymphocytes/Cells_EBV-transformed_lymphocytes.ENSG00000181929.7.wgt.RDat	PRKAG1	12	49396057	49411185	0.267	rs2232566	-2.51	rs2293445	0.112804	4.82	-0.865	323	1	top1	0.11	0.00013	-0.865	0.38704	0.878877
Cells_EBV-transformed_lymphocytes	./WEIGHTS//Cells_EBV-transformed_lymphocytes/Cells_EBV-transformed_lymphocytes.ENSG00000163281.7.wgt.RDat	GNPDA2	4	44684217	44728612	0.1754	rs4695004	2.4	rs7698109	0.07926	4.26	-1.079	376	19	enet	0.08	0.0012	-0.8641	0.38755	0.879304
Cells_EBV-transformed_lymphocytes	./WEIGHTS//Cells_EBV-transformed_lymphocytes/Cells_EBV-transformed_lymphocytes.ENSG00000240399.1.wgt.RDat	RP1-228P16.1	12	48448596	48449374	0.434	rs886441	2.19	rs11168355	0.243097	-6.3	1.162	521	10	lasso	0.3	1.7e-10	-0.86378	0.38771	0.878938
Cells_EBV-transformed_lymphocytes	./WEIGHTS//Cells_EBV-transformed_lymphocytes/Cells_EBV-transformed_lymphocytes.ENSG00000014138.4.wgt.RDat	POLA2	11	65029233	65073060	0.257	rs2009453	2.76	rs7925823	0.052417	-4.19	-0.1	334	334	blup	0.084	0.00093	0.86162	0.3889	0.880905
Cells_EBV-transformed_lymphocytes	./WEIGHTS//Cells_EBV-transformed_lymphocytes/Cells_EBV-transformed_lymphocytes.ENSG00000226377.1.wgt.RDat	AC084809.2	17	31203777	31205655	0.28	rs8078970	2.53	rs1468197	-0.00427	3.27	0.049	484	484	blup	0.056	0.006	0.8608	0.389	0.880402
Cells_EBV-transformed_lymphocytes	./WEIGHTS//Cells_EBV-transformed_lymphocytes/Cells_EBV-transformed_lymphocytes.ENSG00000151470.8.wgt.RDat	C4orf33	4	130014765	130037795	0.5324	rs10016685	-3.33	rs1030831	0.09136	5.03	-1.874	372	6	lasso	0.21	1.3e-07	-0.8613	0.38906	0.87981
Cells_EBV-transformed_lymphocytes	./WEIGHTS//Cells_EBV-transformed_lymphocytes/Cells_EBV-transformed_lymphocytes.ENSG00000092295.7.wgt.RDat	TGM1	14	24718320	24733638	0.514	rs12050103	-2.59	rs2144494	0.09553	4.94	-0.009	501	501	blup	0.24	1.1e-08	0.8612	0.3891	0.879173
Cells_EBV-transformed_lymphocytes	./WEIGHTS//Cells_EBV-transformed_lymphocytes/Cells_EBV-transformed_lymphocytes.ENSG00000157823.12.wgt.RDat	AP3S2	15	90373831	90437574	0.703	rs6496580	2.65	rs3803534	0.36642	6.56	0.86	420	1	top1	0.37	3.7e-13	0.86	0.38979	0.880005
Cells_EBV-transformed_lymphocytes	./WEIGHTS//Cells_EBV-transformed_lymphocytes/Cells_EBV-transformed_lymphocytes.ENSG00000227692.1.wgt.RDat	MED28P3	2	187229325	187229855	0.178	rs10497672	2.36	rs10432501	0.15636	4.71	-0.86	294	1	top1	0.16	6.7e-06	-0.86	0.39	0.879752
Cells_EBV-transformed_lymphocytes	./WEIGHTS//Cells_EBV-transformed_lymphocytes/Cells_EBV-transformed_lymphocytes.ENSG00000172785.14.wgt.RDat	CBWD1	9	121041	188979	0.567	rs10491684	2.79	rs2992854	0.390775	6.75	-0.391	471	19	enet	0.47	2.1e-17	0.8591	0.39026	0.879613
Cells_EBV-transformed_lymphocytes	./WEIGHTS//Cells_EBV-transformed_lymphocytes/Cells_EBV-transformed_lymphocytes.ENSG00000128191.9.wgt.RDat	DGCR8	22	20067755	20099311	0.198	rs9808864	-2.4	rs9606232	0.07548	3.95	-0.858	446	1	top1	0.075	0.0017	-0.858	0.39089	0.880307
Cells_EBV-transformed_lymphocytes	./WEIGHTS//Cells_EBV-transformed_lymphocytes/Cells_EBV-transformed_lymphocytes.ENSG00000165355.7.wgt.RDat	FBXO33	14	39866873	39901704	0.151	rs1956151	-2.25	rs4902569	0.15574	-4.47	0.858	381	1	top1	0.16	6.9e-06	-0.858	0.3909	0.879605
Cells_EBV-transformed_lymphocytes	./WEIGHTS//Cells_EBV-transformed_lymphocytes/Cells_EBV-transformed_lymphocytes.ENSG00000167202.7.wgt.RDat	TBC1D2B	15	78276378	78370066	0.463	rs4886921	-2.98	rs9920180	0.14401	4.78	-1.012	417	8	lasso	0.16	4.1e-06	-0.85731	0.39127	0.879714
Cells_EBV-transformed_lymphocytes	./WEIGHTS//Cells_EBV-transformed_lymphocytes/Cells_EBV-transformed_lymphocytes.ENSG00000119509.8.wgt.RDat	INVS	9	102861538	103063282	0.175	rs10988904	-2.14	rs1999877	0.017229	4.26	-1.145	291	7	lasso	0.1	0.00026	-0.8573	0.39129	0.879036
Cells_EBV-transformed_lymphocytes	./WEIGHTS//Cells_EBV-transformed_lymphocytes/Cells_EBV-transformed_lymphocytes.ENSG00000267751.1.wgt.RDat	AC009005.2	19	567212	572215	0.517	rs2930884	-2.71	rs2238540	0.289792	-5.93	0.576	427	5	lasso	0.41	4.2e-15	-0.85677	0.39157	0.878943
Cells_EBV-transformed_lymphocytes	./WEIGHTS//Cells_EBV-transformed_lymphocytes/Cells_EBV-transformed_lymphocytes.ENSG00000213073.4.wgt.RDat	RP11-288H12.3	6	160514114	160517244	0.303	rs3822846	3.87	rs1803989	0.078124	4.66	1.2	547	9	lasso	0.15	1.4e-05	0.85619	0.392	0.879186
Cells_EBV-transformed_lymphocytes	./WEIGHTS//Cells_EBV-transformed_lymphocytes/Cells_EBV-transformed_lymphocytes.ENSG00000110042.3.wgt.RDat	DTX4	11	58938903	58975982	0.318	rs10896829	-2.27	rs7949688	0.027273	-4.04	-0.42	335	33	enet	0.067	0.003	0.85444	0.39286	0.880393
Cells_EBV-transformed_lymphocytes	./WEIGHTS//Cells_EBV-transformed_lymphocytes/Cells_EBV-transformed_lymphocytes.ENSG00000170089.11.wgt.RDat	RP11-423H2.1	5	177236408	177377733	0.458	rs12654812	-4.95	rs4958955	0.325829	6.25	-0.853	302	1	top1	0.33	1.3e-11	-0.853	0.39366	0.881463
Cells_EBV-transformed_lymphocytes	./WEIGHTS//Cells_EBV-transformed_lymphocytes/Cells_EBV-transformed_lymphocytes.ENSG00000126215.9.wgt.RDat	XRCC3	14	104163946	104181841	0.287	rs12892765	2.07	rs7154572	0.24246	-5.38	0.851	346	1	top1	0.24	1.2e-08	-0.851	0.3948	0.883292
Cells_EBV-transformed_lymphocytes	./WEIGHTS//Cells_EBV-transformed_lymphocytes/Cells_EBV-transformed_lymphocytes.ENSG00000177119.11.wgt.RDat	ANO6	12	45609825	45834187	0.219	rs377499	3.15	rs2055675	0.058458	-3.83	2.327	378	378	blup	0.07	0.0024	-0.85068	0.39495	0.882905
Cells_EBV-transformed_lymphocytes	./WEIGHTS//Cells_EBV-transformed_lymphocytes/Cells_EBV-transformed_lymphocytes.ENSG00000272983.1.wgt.RDat	RP11-508N22.12	10	38426265	38433327	0.308	rs16937696	2.18	rs11011376	0.000877	4.2	0.509	218	41	enet	0.059	0.0049	-0.84971	0.395	0.882296
Cells_EBV-transformed_lymphocytes	./WEIGHTS//Cells_EBV-transformed_lymphocytes/Cells_EBV-transformed_lymphocytes.ENSG00000238528.1.wgt.RDat	snoU13	12	66739499	66739602	0.171	rs10784514	-2.9	rs1816562	0.012435	-4.01	0.463	508	508	blup	0.031	0.033	0.85015	0.39524	0.882111
Cells_EBV-transformed_lymphocytes	./WEIGHTS//Cells_EBV-transformed_lymphocytes/Cells_EBV-transformed_lymphocytes.ENSG00000223745.3.wgt.RDat	RP4-717I23.3	1	93727743	93811444	0.49	rs10518536	-2.51	rs6541351	0.341884	-6.84	-0.849	299	1	top1	0.34	3.3e-12	0.849	0.396	0.883086
Cells_EBV-transformed_lymphocytes	./WEIGHTS//Cells_EBV-transformed_lymphocytes/Cells_EBV-transformed_lymphocytes.ENSG00000198945.3.wgt.RDat	L3MBTL3	6	130334844	130462594	0.318	rs1415701	-3.61	rs6569648	0.03389	3.95	2.549	559	559	blup	0.095	0.00044	0.84908	0.396	0.882367
Cells_EBV-transformed_lymphocytes	./WEIGHTS//Cells_EBV-transformed_lymphocytes/Cells_EBV-transformed_lymphocytes.ENSG00000230534.2.wgt.RDat	RP11-297A16.2	10	35386934	35415588	0.206	rs10827512	2.15	rs11597483	0.090384	4.89	0.849	303	1	top1	0.09	0.00061	0.849	0.396	0.881648
Cells_EBV-transformed_lymphocytes	./WEIGHTS//Cells_EBV-transformed_lymphocytes/Cells_EBV-transformed_lymphocytes.ENSG00000197563.5.wgt.RDat	PIGN	18	59710800	59854351	0.385	rs12457045	2.76	rs4941107	0.390223	6.81	-0.848	511	1	top1	0.39	4e-14	-0.848	0.3964	0.881821
Cells_EBV-transformed_lymphocytes	./WEIGHTS//Cells_EBV-transformed_lymphocytes/Cells_EBV-transformed_lymphocytes.ENSG00000179979.7.wgt.RDat	CRIPAK	4	1385340	1389780	0.715	rs2854918	-3.1	rs4130791	0.277259	5.89	1.287	348	348	blup	0.3	9.1e-11	0.8472	0.39686	0.882126
Cells_EBV-transformed_lymphocytes	./WEIGHTS//Cells_EBV-transformed_lymphocytes/Cells_EBV-transformed_lymphocytes.ENSG00000120539.10.wgt.RDat	MASTL	10	27444196	27475853	0.294	rs2780685	2.15	rs1981296	0.069897	-4.61	0.439	454	19	enet	0.14	1.8e-05	-0.84713	0.397	0.881721
Cells_EBV-transformed_lymphocytes	./WEIGHTS//Cells_EBV-transformed_lymphocytes/Cells_EBV-transformed_lymphocytes.ENSG00000246174.3.wgt.RDat	KCTD21-AS1	11	77850817	77886369	0.745	rs11512969	2.65	rs10793289	0.489319	-7.53	-0.846	342	1	top1	0.49	1.5e-18	0.846	0.39755	0.882225
Cells_EBV-transformed_lymphocytes	./WEIGHTS//Cells_EBV-transformed_lymphocytes/Cells_EBV-transformed_lymphocytes.ENSG00000196204.7.wgt.RDat	RNF216P1	7	5013619	5080306	0.664	rs3087749	3.46	rs12671224	0.349435	-6.46	-0.673	355	36	enet	0.45	8.9e-17	0.84584	0.397642	0.881714
Cells_EBV-transformed_lymphocytes	./WEIGHTS//Cells_EBV-transformed_lymphocytes/Cells_EBV-transformed_lymphocytes.ENSG00000226312.3.wgt.RDat	CFLAR-AS1	2	202005007	202022546	0.161	rs13030323	-3.5	rs1594	-0.00854	-3.49	-1.56	357	357	blup	0.075	0.0017	-0.8457	0.398	0.881793
Cells_EBV-transformed_lymphocytes	./WEIGHTS//Cells_EBV-transformed_lymphocytes/Cells_EBV-transformed_lymphocytes.ENSG00000156398.8.wgt.RDat	SFXN2	10	104474295	104503249	0.785	rs11191268	-2.15	rs2902548	0.539956	-7.94	-0.846	364	1	top1	0.54	3.7e-21	0.846	0.398	0.881079
Cells_EBV-transformed_lymphocytes	./WEIGHTS//Cells_EBV-transformed_lymphocytes/Cells_EBV-transformed_lymphocytes.ENSG00000188846.9.wgt.RDat	RPL14	3	40498783	40503861	0.321	rs6599081	-2.58	rs2276870	0.297259	6.41	0.806	344	6	lasso	0.3	1.4e-10	0.845112	0.398049	0.880474
Cells_EBV-transformed_lymphocytes	./WEIGHTS//Cells_EBV-transformed_lymphocytes/Cells_EBV-transformed_lymphocytes.ENSG00000160392.9.wgt.RDat	C19orf47	19	40825443	40854362	0.226	rs268672	-2.92	rs7249146	0.122967	4.68	0.628	377	377	blup	0.13	3.7e-05	0.84375	0.39881	0.881444
Cells_EBV-transformed_lymphocytes	./WEIGHTS//Cells_EBV-transformed_lymphocytes/Cells_EBV-transformed_lymphocytes.ENSG00000159267.10.wgt.RDat	HLCS	21	38123189	38362536	0.5	rs8126696	2.78	rs762376	0.433696	-7.21	0.842	458	1	top1	0.43	5.7e-16	-0.842	0.3998	0.882919
Cells_EBV-transformed_lymphocytes	./WEIGHTS//Cells_EBV-transformed_lymphocytes/Cells_EBV-transformed_lymphocytes.ENSG00000107537.9.wgt.RDat	PHYH	10	13319796	13344412	0.446	rs2399915	2.83	rs473407	0.297567	6.03	0.842	698	1	top1	0.3	1.5e-10	0.842	0.4	0.882647
Cells_EBV-transformed_lymphocytes	./WEIGHTS//Cells_EBV-transformed_lymphocytes/Cells_EBV-transformed_lymphocytes.ENSG00000187953.6.wgt.RDat	PMS2CL	7	6749759	6793493	0.304	rs6957306	-2.65	rs10951994	0.216144	-5.08	-0.841	322	1	top1	0.22	8.7e-08	0.841	0.400348	0.882703
Cells_EBV-transformed_lymphocytes	./WEIGHTS//Cells_EBV-transformed_lymphocytes/Cells_EBV-transformed_lymphocytes.ENSG00000187726.4.wgt.RDat	DNAJB13	11	73661364	73681411	0.178	rs2511266	-3.29	rs1626521	-0.007844	-3.17	0.243	357	357	blup	0.034	0.026	-0.84059	0.40058	0.882503
Cells_EBV-transformed_lymphocytes	./WEIGHTS//Cells_EBV-transformed_lymphocytes/Cells_EBV-transformed_lymphocytes.ENSG00000112977.11.wgt.RDat	DAP	5	10679342	10761384	0.542	rs1354134	3.61	rs267949	0.151266	-5.26	-0.84	630	1	top1	0.15	9.5e-06	0.84	0.40091	0.882518
Cells_EBV-transformed_lymphocytes	./WEIGHTS//Cells_EBV-transformed_lymphocytes/Cells_EBV-transformed_lymphocytes.ENSG00000129347.15.wgt.RDat	KRI1	19	10664095	10676713	0.469	rs2304256	4.84	rs3218222	0.284758	-5.94	-0.84	361	1	top1	0.28	4.2e-10	0.84	0.40091	0.881808
Cells_EBV-transformed_lymphocytes	./WEIGHTS//Cells_EBV-transformed_lymphocytes/Cells_EBV-transformed_lymphocytes.ENSG00000222489.1.wgt.RDat	SNORA79	14	20791338	20791485	0.476	rs7150924	3.88	rs2700	0.07586	-4	0.852	616	616	blup	0.18	9.4e-07	-0.8396	0.4011	0.881517
Cells_EBV-transformed_lymphocytes	./WEIGHTS//Cells_EBV-transformed_lymphocytes/Cells_EBV-transformed_lymphocytes.ENSG00000120868.9.wgt.RDat	APAF1	12	99038919	99128461	0.222	rs17027918	3.32	rs12816489	0.060658	4.91	0.654	442	8	lasso	0.17	2.3e-06	0.83933	0.40129	0.881226
Cells_EBV-transformed_lymphocytes	./WEIGHTS//Cells_EBV-transformed_lymphocytes/Cells_EBV-transformed_lymphocytes.ENSG00000123415.10.wgt.RDat	SMUG1	12	54558529	54582778	0.375	rs11170917	2.4	rs4759345	0.128442	4.86	0.839	454	1	top1	0.13	4.6e-05	0.839	0.40147	0.880914
Cells_EBV-transformed_lymphocytes	./WEIGHTS//Cells_EBV-transformed_lymphocytes/Cells_EBV-transformed_lymphocytes.ENSG00000182307.8.wgt.RDat	C8orf33	8	146277764	146281416	0.419	rs4925849	-2.03	rs12540996	0.159129	4.5	-0.838	131	1	top1	0.16	5.5e-06	-0.838	0.40203	0.881435
Cells_EBV-transformed_lymphocytes	./WEIGHTS//Cells_EBV-transformed_lymphocytes/Cells_EBV-transformed_lymphocytes.ENSG00000136932.9.wgt.RDat	C9orf156	9	100666771	100684852	0.256	rs7023194	-2.94	rs10119795	0.093313	4.28	0.838	499	1	top1	0.093	0.0005	0.838	0.40203	0.880729
Cells_EBV-transformed_lymphocytes	./WEIGHTS//Cells_EBV-transformed_lymphocytes/Cells_EBV-transformed_lymphocytes.ENSG00000156931.11.wgt.RDat	VPS8	3	184529931	184770402	0.456	rs13085530	-2.83	rs9830734	0.127724	4.1	-1.499	427	427	blup	0.14	1.6e-05	-0.836454	0.402899	0.881926
Cells_EBV-transformed_lymphocytes	./WEIGHTS//Cells_EBV-transformed_lymphocytes/Cells_EBV-transformed_lymphocytes.ENSG00000203288.3.wgt.RDat	RP11-98D18.9	1	151763280	151766878	0.1901	rs4845604	-3.37	rs6673002	0.118407	-4.52	-0.835	340	1	top1	0.12	9.2e-05	0.835	0.404	0.883629
Cells_EBV-transformed_lymphocytes	./WEIGHTS//Cells_EBV-transformed_lymphocytes/Cells_EBV-transformed_lymphocytes.ENSG00000235477.2.wgt.RDat	RP11-122G18.5	1	161337812	161341754	0.4587	rs11576830	-2.76	rs10494355	0.104421	-4.42	0.872	403	7	lasso	0.15	7.5e-06	-0.834	0.404	0.882922
Cells_EBV-transformed_lymphocytes	./WEIGHTS//Cells_EBV-transformed_lymphocytes/Cells_EBV-transformed_lymphocytes.ENSG00000055211.8.wgt.RDat	GINM1	6	149887430	149912884	0.238	rs2789501	-2.36	rs12660304	0.054351	-4.59	1.531	430	25	enet	0.16	3.9e-06	-0.8353	0.404	0.882217
Cells_EBV-transformed_lymphocytes	./WEIGHTS//Cells_EBV-transformed_lymphocytes/Cells_EBV-transformed_lymphocytes.ENSG00000197933.8.wgt.RDat	ZNF823	19	11832080	11849824	0.197	rs7258368	2.53	rs9749384	0.034073	-4.11	1.253	324	4	lasso	0.093	0.00051	-0.83339	0.40462	0.882866
Cells_EBV-transformed_lymphocytes	./WEIGHTS//Cells_EBV-transformed_lymphocytes/Cells_EBV-transformed_lymphocytes.ENSG00000211698.2.wgt.RDat	TRGV4	7	38393316	38394118	0.564	rs6945114	-2.61	rs2072505	0.216754	-5.92	-0.109	632	31	enet	0.42	3.7e-15	-0.83275	0.404986	0.88296
Cells_EBV-transformed_lymphocytes	./WEIGHTS//Cells_EBV-transformed_lymphocytes/Cells_EBV-transformed_lymphocytes.ENSG00000253558.1.wgt.RDat	CTD-2179L22.1	5	77337703	77339962	0.235	rs6864833	2.7	rs11746090	0.187045	5.24	-0.547	430	3	lasso	0.2	3.3e-07	-0.83125	0.40583	0.884095
Cells_EBV-transformed_lymphocytes	./WEIGHTS//Cells_EBV-transformed_lymphocytes/Cells_EBV-transformed_lymphocytes.ENSG00000235831.2.wgt.RDat	BHLHE40-AS1	3	4938493	5021646	0.508	rs3930716	3.06	rs6786687	-0.006617	3.22	0.473	629	12	lasso	0.024	0.052	0.830655	0.406169	0.884129
Cells_EBV-transformed_lymphocytes	./WEIGHTS//Cells_EBV-transformed_lymphocytes/Cells_EBV-transformed_lymphocytes.ENSG00000138744.10.wgt.RDat	NAAA	4	76831809	76862102	0.3091	rs7696758	-2.63	rs6845396	0.050255	4.15	0.445	451	451	blup	0.13	3.2e-05	-0.8297	0.40674	0.884668
Cells_EBV-transformed_lymphocytes	./WEIGHTS//Cells_EBV-transformed_lymphocytes/Cells_EBV-transformed_lymphocytes.ENSG00000163029.11.wgt.RDat	SMC6	2	17845079	17981509	0.327	rs1013260	-2.7	rs13033651	0.0258	4.03	-0.593	475	475	blup	0.07	0.0024	-0.8294	0.407	0.884529
Cells_EBV-transformed_lymphocytes	./WEIGHTS//Cells_EBV-transformed_lymphocytes/Cells_EBV-transformed_lymphocytes.ENSG00000183458.9.wgt.RDat	RP11-958N24.1	16	15005408	15029565	0.317	rs9932192	2.82	rs9923527	0.007444	3.52	-0.878	103	103	blup	0.077	0.0015	-0.83	0.407	0.883827
Cells_EBV-transformed_lymphocytes	./WEIGHTS//Cells_EBV-transformed_lymphocytes/Cells_EBV-transformed_lymphocytes.ENSG00000230715.2.wgt.RDat	RP11-274B21.4	7	128292895	128293719	0.745	rs729302	4.81	rs2402923	0.513475	7.94	0.828	367	1	top1	0.51	9.1e-20	0.828	0.40767	0.884579
Cells_EBV-transformed_lymphocytes	./WEIGHTS//Cells_EBV-transformed_lymphocytes/Cells_EBV-transformed_lymphocytes.ENSG00000137054.11.wgt.RDat	POLR1E	9	37485932	37503694	0.224	rs2282079	2.84	rs10758432	0.207569	-5.51	0.828	437	1	top1	0.21	1.7e-07	-0.828	0.40767	0.883878
Cells_EBV-transformed_lymphocytes	./WEIGHTS//Cells_EBV-transformed_lymphocytes/Cells_EBV-transformed_lymphocytes.ENSG00000173992.4.wgt.RDat	CCS	11	66360555	66373490	0.413	rs13897	2.9	rs2276138	0.38745	-6.77	0.827	257	1	top1	0.39	5.3e-14	-0.827	0.40824	0.884412
Cells_EBV-transformed_lymphocytes	./WEIGHTS//Cells_EBV-transformed_lymphocytes/Cells_EBV-transformed_lymphocytes.ENSG00000152219.4.wgt.RDat	ARL14EP	11	30344598	30359774	0.542	rs533448	2.64	rs1856142	0.364171	-6.54	-1.34	389	23	enet	0.37	1.9e-13	0.82573	0.40896	0.88527
Cells_EBV-transformed_lymphocytes	./WEIGHTS//Cells_EBV-transformed_lymphocytes/Cells_EBV-transformed_lymphocytes.ENSG00000134202.6.wgt.RDat	GSTM3	1	110276554	110284384	0.3493	rs7545139	3.56	rs1332018	0.146887	-5.61	-0.844	448	2	lasso	0.16	4.7e-06	0.82566	0.409	0.884657
Cells_EBV-transformed_lymphocytes	./WEIGHTS//Cells_EBV-transformed_lymphocytes/Cells_EBV-transformed_lymphocytes.ENSG00000232742.2.wgt.RDat	RHOQP2	2	132218533	132219150	0.261	rs7561046	1.43	rs11685313	0.03054	4.38	0.904	171	171	blup	0.033	0.028	0.8261	0.409	0.883957
Cells_EBV-transformed_lymphocytes	./WEIGHTS//Cells_EBV-transformed_lymphocytes/Cells_EBV-transformed_lymphocytes.ENSG00000179598.5.wgt.RDat	PLD6	17	17104309	17109629	0.315	rs6502557	-2.65	rs8066234	-0.00377	3.66	1.221	379	379	blup	0.087	0.00079	0.8256	0.409	0.883259
Cells_EBV-transformed_lymphocytes	./WEIGHTS//Cells_EBV-transformed_lymphocytes/Cells_EBV-transformed_lymphocytes.ENSG00000212127.5.wgt.RDat	TAS2R14	12	11090005	11091862	0.248	rs11053802	2.33	rs10772397	0.023958	3.77	0.276	370	370	blup	0.1	0.00031	0.82506	0.40934	0.883296
Cells_EBV-transformed_lymphocytes	./WEIGHTS//Cells_EBV-transformed_lymphocytes/Cells_EBV-transformed_lymphocytes.ENSG00000226824.2.wgt.RDat	RP4-756H11.3	7	66119525	66134842	0.383	rs6960582	1.55	rs6958520	0.307241	6.86	0.613	237	237	blup	0.37	4e-13	0.82411	0.409875	0.883753
Cells_EBV-transformed_lymphocytes	./WEIGHTS//Cells_EBV-transformed_lymphocytes/Cells_EBV-transformed_lymphocytes.ENSG00000165646.7.wgt.RDat	SLC18A2	10	119000604	119038941	0.458	rs1024265	3.44	rs363230	0.20668	-5.75	0.824	482	1	top1	0.21	1.8e-07	-0.824	0.41	0.883325
Cells_EBV-transformed_lymphocytes	./WEIGHTS//Cells_EBV-transformed_lymphocytes/Cells_EBV-transformed_lymphocytes.ENSG00000153558.9.wgt.RDat	FBXL2	3	33318517	33445154	0.402	rs11129542	-4.47	rs2291897	0.195042	5.9	0.753	347	11	lasso	0.25	8.5e-09	0.823473	0.410239	0.883144
Cells_EBV-transformed_lymphocytes	./WEIGHTS//Cells_EBV-transformed_lymphocytes/Cells_EBV-transformed_lymphocytes.ENSG00000167987.6.wgt.RDat	VPS37C	11	60897728	60929089	0.264	rs12276967	-3.23	rs590494	0.058967	-3.9	-0.823	368	1	top1	0.059	0.005	0.823	0.41051	0.883033
Cells_EBV-transformed_lymphocytes	./WEIGHTS//Cells_EBV-transformed_lymphocytes/Cells_EBV-transformed_lymphocytes.ENSG00000178093.12.wgt.RDat	TSSK6	19	19623227	19626544	0.169	rs12610185	-3.2	rs2011503	0.119645	4.33	0.823	357	1	top1	0.12	8.4e-05	0.823	0.41051	0.882338
Cells_EBV-transformed_lymphocytes	./WEIGHTS//Cells_EBV-transformed_lymphocytes/Cells_EBV-transformed_lymphocytes.ENSG00000228716.2.wgt.RDat	DHFR	5	79922047	79950802	0.597	rs2431222	2.37	rs1222809	0.504812	-8	-0.791	480	5	lasso	0.52	5.7e-20	0.8222	0.41096	0.882612
Cells_EBV-transformed_lymphocytes	./WEIGHTS//Cells_EBV-transformed_lymphocytes/Cells_EBV-transformed_lymphocytes.ENSG00000117597.13.wgt.RDat	DIEXF	1	210001352	210030910	0.2989	rs1542981	2.31	rs646596	0.053311	4.41	-1.117	525	8	lasso	0.083	0.001	-0.82062	0.412	0.884151
Cells_EBV-transformed_lymphocytes	./WEIGHTS//Cells_EBV-transformed_lymphocytes/Cells_EBV-transformed_lymphocytes.ENSG00000075826.12.wgt.RDat	SEC31B	10	102246399	102279711	0.217	rs10883570	-2.67	rs872290	0.157634	-4.58	-0.821	430	1	top1	0.16	6.1e-06	0.821	0.412	0.883457
Cells_EBV-transformed_lymphocytes	./WEIGHTS//Cells_EBV-transformed_lymphocytes/Cells_EBV-transformed_lymphocytes.ENSG00000109814.7.wgt.RDat	UGDH	4	39500375	39529638	0.2625	rs2066789	2.43	rs4453941	0.148728	-4.74	-0.82	357	1	top1	0.15	1.1e-05	0.82	0.41222	0.883236
Cells_EBV-transformed_lymphocytes	./WEIGHTS//Cells_EBV-transformed_lymphocytes/Cells_EBV-transformed_lymphocytes.ENSG00000111229.11.wgt.RDat	ARPC3	12	110872630	110888212	0.219	rs11837455	2.73	rs3864937	0.144779	-4.35	0.82	233	1	top1	0.14	1.5e-05	-0.82	0.41222	0.882545
Cells_EBV-transformed_lymphocytes	./WEIGHTS//Cells_EBV-transformed_lymphocytes/Cells_EBV-transformed_lymphocytes.ENSG00000126091.15.wgt.RDat	ST3GAL3	1	44171495	44396831	0.1824	rs839758	-2.9	rs6697354	0.076311	3.78	0.818	421	1	top1	0.076	0.0016	0.818	0.413	0.883523
Cells_EBV-transformed_lymphocytes	./WEIGHTS//Cells_EBV-transformed_lymphocytes/Cells_EBV-transformed_lymphocytes.ENSG00000234741.3.wgt.RDat	GAS5	1	173833080	173838020	0.4014	rs1461024	-2.94	rs7539322	0.047196	3.58	-0.23	266	266	blup	0.11	0.00014	-0.8186	0.413	0.882832
Cells_EBV-transformed_lymphocytes	./WEIGHTS//Cells_EBV-transformed_lymphocytes/Cells_EBV-transformed_lymphocytes.ENSG00000180902.12.wgt.RDat	D2HGDH	2	242673994	242708226	0.624	rs6605267	-3.16	rs7582582	0.26853	5.94	-0.005	223	6	lasso	0.31	6e-11	-0.8184	0.413	0.882142
Cells_EBV-transformed_lymphocytes	./WEIGHTS//Cells_EBV-transformed_lymphocytes/Cells_EBV-transformed_lymphocytes.ENSG00000068097.10.wgt.RDat	HEATR6	17	58120555	58156292	0.76	rs2777899	-2.09	rs2087840	0.51	7.71	-0.818	226	1	top1	0.51	1.4e-19	-0.818	0.413	0.881454
Cells_EBV-transformed_lymphocytes	./WEIGHTS//Cells_EBV-transformed_lymphocytes/Cells_EBV-transformed_lymphocytes.ENSG00000197776.3.wgt.RDat	KLHDC1	14	50159823	50219870	0.392	rs12896873	1.89	rs3100901	0.01051	3.55	-0.449	384	384	blup	0.05	0.009	0.8177	0.4135	0.881832
Cells_EBV-transformed_lymphocytes	./WEIGHTS//Cells_EBV-transformed_lymphocytes/Cells_EBV-transformed_lymphocytes.ENSG00000070718.7.wgt.RDat	AP3M2	8	42010464	42029191	0.388	rs6987404	-2.26	rs12547064	0.112951	-4.92	1.373	363	5	lasso	0.12	0.0001	-0.8176	0.41359	0.881337
Cells_EBV-transformed_lymphocytes	./WEIGHTS//Cells_EBV-transformed_lymphocytes/Cells_EBV-transformed_lymphocytes.ENSG00000166401.9.wgt.RDat	SERPINB8	18	61637159	61672278	0.375	rs6567383	-2.81	rs6567407	0.269166	5.89	-0.817	527	1	top1	0.27	1.5e-09	-0.817	0.4139	0.88131
Cells_EBV-transformed_lymphocytes	./WEIGHTS//Cells_EBV-transformed_lymphocytes/Cells_EBV-transformed_lymphocytes.ENSG00000163938.12.wgt.RDat	GNL3	3	52715172	52728504	0.111	rs13088281	-1.96	rs3774354	0.076859	-3.71	-0.817	388	1	top1	0.077	0.0015	0.817	0.413928	0.880684
Cells_EBV-transformed_lymphocytes	./WEIGHTS//Cells_EBV-transformed_lymphocytes/Cells_EBV-transformed_lymphocytes.ENSG00000257497.1.wgt.RDat	RP11-585P4.5	12	75877904	75883600	0.445	rs10785180	-2.92	rs4019363	0.39748	-7.12	1.228	504	32	enet	0.43	8.5e-16	-0.81618	0.4144	0.881003
Cells_EBV-transformed_lymphocytes	./WEIGHTS//Cells_EBV-transformed_lymphocytes/Cells_EBV-transformed_lymphocytes.ENSG00000235852.1.wgt.RDat	AC005540.3	2	191745523	191746785	0.197	rs7574865	-6.26	rs13395505	0.1287	5.08	-0.815	351	1	top1	0.13	4.5e-05	-0.815	0.415	0.881593
Cells_EBV-transformed_lymphocytes	./WEIGHTS//Cells_EBV-transformed_lymphocytes/Cells_EBV-transformed_lymphocytes.ENSG00000103365.11.wgt.RDat	GGA2	16	23474863	23533316	0.251	rs3785396	2.45	rs1468138	0.154396	-4.75	-0.815	433	1	top1	0.15	7.6e-06	0.815	0.415	0.880908
Cells_EBV-transformed_lymphocytes	./WEIGHTS//Cells_EBV-transformed_lymphocytes/Cells_EBV-transformed_lymphocytes.ENSG00000107104.14.wgt.RDat	KANK1	9	470291	746105	0.493	rs10491684	2.79	rs4742329	0.033459	-4.64	0.603	690	11	lasso	0.18	1.3e-06	-0.8148	0.41521	0.88067
Cells_EBV-transformed_lymphocytes	./WEIGHTS//Cells_EBV-transformed_lymphocytes/Cells_EBV-transformed_lymphocytes.ENSG00000169857.3.wgt.RDat	AVEN	15	34158428	34331377	0.419	rs426634	3.28	rs613479	0.13454	-5.1	-1.11	556	15	enet	0.22	6.3e-08	0.81352	0.41592	0.881492
Cells_EBV-transformed_lymphocytes	./WEIGHTS//Cells_EBV-transformed_lymphocytes/Cells_EBV-transformed_lymphocytes.ENSG00000169629.7.wgt.RDat	RGPD8	2	113127669	113192065	0.736	rs1545133	3.03	rs6542056	0.3277	-6.81	1.253	404	14	lasso	0.41	5.6e-15	-0.8137	0.416	0.880979
Cells_EBV-transformed_lymphocytes	./WEIGHTS//Cells_EBV-transformed_lymphocytes/Cells_EBV-transformed_lymphocytes.ENSG00000255815.2.wgt.RDat	KRT8P11	9	102067394	102068893	0.452	rs446207	-2.96	rs3780616	0.240959	5.6	0.813	368	1	top1	0.24	1.3e-08	0.813	0.41622	0.880763
Cells_EBV-transformed_lymphocytes	./WEIGHTS//Cells_EBV-transformed_lymphocytes/Cells_EBV-transformed_lymphocytes.ENSG00000214871.3.wgt.RDat	AC005082.1	7	23210760	23234503	0.151	rs2069832	-4.52	rs7808488	0.110119	-4.45	0.725	427	3	lasso	0.12	0.0001	-0.81266	0.416411	0.880485
Cells_EBV-transformed_lymphocytes	./WEIGHTS//Cells_EBV-transformed_lymphocytes/Cells_EBV-transformed_lymphocytes.ENSG00000242110.3.wgt.RDat	AMACR	5	33986283	34008220	0.383	rs966855	2.55	rs10941112	0.105892	-5.03	-0.733	419	8	enet	0.18	1.7e-06	0.81254	0.41648	0.879951
Cells_EBV-transformed_lymphocytes	./WEIGHTS//Cells_EBV-transformed_lymphocytes/Cells_EBV-transformed_lymphocytes.ENSG00000260065.1.wgt.RDat	CTA-445C9.15	22	26917949	26921002	0.461	rs16981272	2.8	rs4275	0.30819	6.1	-0.897	782	8	lasso	0.32	2e-11	-0.8122	0.41668	0.879694
Cells_EBV-transformed_lymphocytes	./WEIGHTS//Cells_EBV-transformed_lymphocytes/Cells_EBV-transformed_lymphocytes.ENSG00000089177.13.wgt.RDat	KIF16B	20	16252749	16554078	0.397	rs4814462	-3.08	rs6044134	0.291	5.87	-0.812	763	1	top1	0.29	2.5e-10	-0.812	0.4168	0.879268
Cells_EBV-transformed_lymphocytes	./WEIGHTS//Cells_EBV-transformed_lymphocytes/Cells_EBV-transformed_lymphocytes.ENSG00000170430.9.wgt.RDat	MGMT	10	131265448	131566271	0.819	rs4750768	-2.35	rs1008982	0.126712	-5.2	0.804	597	39	enet	0.3	8.6e-11	-0.81248	0.417	0.879012
Cells_EBV-transformed_lymphocytes	./WEIGHTS//Cells_EBV-transformed_lymphocytes/Cells_EBV-transformed_lymphocytes.ENSG00000180185.7.wgt.RDat	FAHD1	16	1877196	1890208	0.647	rs742408	2.52	rs1742429	0.501548	7.89	-0.74	473	9	lasso	0.52	4.2e-20	-0.8099	0.418	0.880441
Cells_EBV-transformed_lymphocytes	./WEIGHTS//Cells_EBV-transformed_lymphocytes/Cells_EBV-transformed_lymphocytes.ENSG00000273061.1.wgt.RDat	RP11-6J24.6	9	4676600	4679502	0.35	rs7867811	2.73	rs10758593	0.003646	3.08	-0.212	672	672	blup	0.018	0.079	0.8088	0.41862	0.881068
Cells_EBV-transformed_lymphocytes	./WEIGHTS//Cells_EBV-transformed_lymphocytes/Cells_EBV-transformed_lymphocytes.ENSG00000205047.3.wgt.RDat	FLJ00104	16	87733757	87739290	0.535	rs4843627	-3.33	rs2290019	0.143444	5.28	0.57	493	9	lasso	0.22	8.4e-08	0.808	0.419	0.881189
Cells_EBV-transformed_lymphocytes	./WEIGHTS//Cells_EBV-transformed_lymphocytes/Cells_EBV-transformed_lymphocytes.ENSG00000173077.10.wgt.RDat	44531	9	117904097	118164923	0.505	rs4979467	4.58	rs1335357	0.136691	-5.11	0.618	615	8	lasso	0.35	1.1e-12	-0.8065	0.41995	0.882508
Cells_EBV-transformed_lymphocytes	./WEIGHTS//Cells_EBV-transformed_lymphocytes/Cells_EBV-transformed_lymphocytes.ENSG00000224429.3.wgt.RDat	LINC00539	13	21877654	21922860	0.325	rs3814795	-2.77	rs4770130	0.08606	4.87	-0.501	470	11	enet	0.15	1.5e-05	-0.80648	0.42	0.881935
Cells_EBV-transformed_lymphocytes	./WEIGHTS//Cells_EBV-transformed_lymphocytes/Cells_EBV-transformed_lymphocytes.ENSG00000266947.1.wgt.RDat	RP11-799D4.4	17	33558469	33569982	0.751	rs2376179	-2.55	rs11867191	0.509	-7.66	0.804	377	1	top1	0.51	1.5e-19	-0.804	0.421	0.883357
Cells_EBV-transformed_lymphocytes	./WEIGHTS//Cells_EBV-transformed_lymphocytes/Cells_EBV-transformed_lymphocytes.ENSG00000225265.1.wgt.RDat	RP11-378J18.3	1	222763276	222766374	0.3676	rs2378598	3.24	rs17163191	0.204142	-5.47	0.803	332	1	top1	0.2	2.1e-07	-0.803	0.422	0.884776
Cells_EBV-transformed_lymphocytes	./WEIGHTS//Cells_EBV-transformed_lymphocytes/Cells_EBV-transformed_lymphocytes.ENSG00000185829.11.wgt.RDat	ARL17A	17	44594068	44657088	0.645	rs8067246	-3.45	rs17692129	0.0765	-5.04	0.458	143	27	enet	0.24	1.7e-08	-0.8026	0.422	0.884098
Cells_EBV-transformed_lymphocytes	./WEIGHTS//Cells_EBV-transformed_lymphocytes/Cells_EBV-transformed_lymphocytes.ENSG00000136371.5.wgt.RDat	MTHFS	15	80125927	80189721	0.404	rs12910340	3.37	rs7167420	0.18209	-5.84	0.79	578	8	lasso	0.21	1.1e-07	-0.8022	0.42244	0.884342
Cells_EBV-transformed_lymphocytes	./WEIGHTS//Cells_EBV-transformed_lymphocytes/Cells_EBV-transformed_lymphocytes.ENSG00000119844.10.wgt.RDat	AFTPH	2	64751465	64820139	0.34	rs6745848	2.81	rs12713515	0.12572	-4.74	-0.556	466	13	enet	0.13	3.8e-05	0.8016	0.423	0.884837
Cells_EBV-transformed_lymphocytes	./WEIGHTS//Cells_EBV-transformed_lymphocytes/Cells_EBV-transformed_lymphocytes.ENSG00000124357.8.wgt.RDat	NAGK	2	71291474	71306935	0.372	rs2108481	3.1	rs2287328	0.19304	-5.2	-0.801	536	1	top1	0.19	4.8e-07	0.801	0.423	0.884161
Cells_EBV-transformed_lymphocytes	./WEIGHTS//Cells_EBV-transformed_lymphocytes/Cells_EBV-transformed_lymphocytes.ENSG00000105568.13.wgt.RDat	PPP2R1A	19	52693292	52730687	0.377	rs36680	-2.86	rs13343641	-0.001075	3.29	0.397	551	551	blup	0.024	0.054	-0.801	0.42313	0.883757
Cells_EBV-transformed_lymphocytes	./WEIGHTS//Cells_EBV-transformed_lymphocytes/Cells_EBV-transformed_lymphocytes.ENSG00000176531.6.wgt.RDat	PHLDB3	19	43979255	44009087	0.316	rs12611088	2.6	rs2682551	0.057054	4.14	-0.8	374	1	top1	0.057	0.0056	-0.8	0.42371	0.884292
Cells_EBV-transformed_lymphocytes	./WEIGHTS//Cells_EBV-transformed_lymphocytes/Cells_EBV-transformed_lymphocytes.ENSG00000196458.6.wgt.RDat	ZNF605	12	133498019	133532892	0.27	rs11147141	2.26	rs7136785	0.080278	4.08	-0.895	211	211	blup	0.11	0.00014	-0.79914	0.42421	0.884661
Cells_EBV-transformed_lymphocytes	./WEIGHTS//Cells_EBV-transformed_lymphocytes/Cells_EBV-transformed_lymphocytes.ENSG00000188191.10.wgt.RDat	PRKAR1B	7	588834	767287	0.333	rs10246200	2.81	rs6977390	0.041585	4.16	0.066	293	7	lasso	0.18	1.8e-06	-0.79838	0.424651	0.884905
Cells_EBV-transformed_lymphocytes	./WEIGHTS//Cells_EBV-transformed_lymphocytes/Cells_EBV-transformed_lymphocytes.ENSG00000125734.9.wgt.RDat	GPR108	19	6729925	6737614	0.83	rs2546127	3.05	rs340141	0.455036	-7.51	0.494381	475	14	lasso	0.49	1.1e-18	-0.79832	0.42468	0.884292
Cells_EBV-transformed_lymphocytes	./WEIGHTS//Cells_EBV-transformed_lymphocytes/Cells_EBV-transformed_lymphocytes.ENSG00000184939.11.wgt.RDat	ZFP90	16	68563993	68609975	0.16	rs1125332	-3.23	rs12925177	0.090836	-4.11	0.797	308	1	top1	0.091	0.00059	-0.797	0.425	0.884285
Cells_EBV-transformed_lymphocytes	./WEIGHTS//Cells_EBV-transformed_lymphocytes/Cells_EBV-transformed_lymphocytes.ENSG00000186197.8.wgt.RDat	EDARADD	1	236511562	236648214	0.234	rs6682352	-3.29	rs10924993	-0.007005	4.1	-0.421	589	589	blup	0.071	0.0023	0.79627	0.426	0.885691
Cells_EBV-transformed_lymphocytes	./WEIGHTS//Cells_EBV-transformed_lymphocytes/Cells_EBV-transformed_lymphocytes.ENSG00000167272.6.wgt.RDat	POP5	12	121016567	121019201	0.474	rs3932409	-3.38	rs566124	0.178421	4.75	-0.796	413	1	top1	0.18	1.4e-06	-0.796	0.42603	0.885081
Cells_EBV-transformed_lymphocytes	./WEIGHTS//Cells_EBV-transformed_lymphocytes/Cells_EBV-transformed_lymphocytes.ENSG00000263463.1.wgt.RDat	MIR378I	22	42319226	42319301	0.147	rs733278	-2.33	rs9611606	-0.00723	2.97	1.12	348	348	blup	0.072	0.002	0.7955	0.42634	0.885052
Cells_EBV-transformed_lymphocytes	./WEIGHTS//Cells_EBV-transformed_lymphocytes/Cells_EBV-transformed_lymphocytes.ENSG00000186814.8.wgt.RDat	ZSCAN30	18	32831032	32870196	0.303	rs2288085	-3.42	rs4456582	0.003096	-3.25	-0.271	405	8	lasso	0.03	0.034	0.79456	0.4269	0.885542
Cells_EBV-transformed_lymphocytes	./WEIGHTS//Cells_EBV-transformed_lymphocytes/Cells_EBV-transformed_lymphocytes.ENSG00000240685.1.wgt.RDat	RP11-286H14.6	7	128809265	128809538	0.452	rs729302	4.81	rs2718102	0.215132	5.27	-0.792	378	1	top1	0.22	9.4e-08	-0.792	0.428361	0.887899
Cells_EBV-transformed_lymphocytes	./WEIGHTS//Cells_EBV-transformed_lymphocytes/Cells_EBV-transformed_lymphocytes.ENSG00000101413.7.wgt.RDat	RPRD1B	20	36661948	36720768	0.372	rs6023527	2.72	rs6068552	0.0303	2.95	-0.791	482	1	top1	0.03	0.034	-0.791	0.4289	0.888343
Cells_EBV-transformed_lymphocytes	./WEIGHTS//Cells_EBV-transformed_lymphocytes/Cells_EBV-transformed_lymphocytes.ENSG00000183751.10.wgt.RDat	TBL3	16	2022038	2032934	0.426	rs27345	2.44	rs35795901	0.170538	4.99	-0.607	442	442	blup	0.2	2e-07	-0.7895	0.43	0.889947
Cells_EBV-transformed_lymphocytes	./WEIGHTS//Cells_EBV-transformed_lymphocytes/Cells_EBV-transformed_lymphocytes.ENSG00000128487.12.wgt.RDat	SPECC1	17	19912657	20222339	0.14	rs3888642	3.03	rs7209734	0.0418	-4.35	0.748	278	278	blup	0.11	0.00015	-0.7881	0.431	0.891342
Cells_EBV-transformed_lymphocytes	./WEIGHTS//Cells_EBV-transformed_lymphocytes/Cells_EBV-transformed_lymphocytes.ENSG00000205045.4.wgt.RDat	SLFN12L	17	33800708	33864880	0.228	rs2376179	-2.55	rs11080351	0.0429	4.22	-0.647	404	7	lasso	0.077	0.0014	-0.7878	0.431	0.890668
Cells_EBV-transformed_lymphocytes	./WEIGHTS//Cells_EBV-transformed_lymphocytes/Cells_EBV-transformed_lymphocytes.ENSG00000166261.6.wgt.RDat	ZNF202	11	123594885	123612383	0.322	rs12802638	-3.17	rs11219270	0.083985	4.43	0.007	607	15	enet	0.11	0.0002	-0.78466	0.43265	0.893403
Cells_EBV-transformed_lymphocytes	./WEIGHTS//Cells_EBV-transformed_lymphocytes/Cells_EBV-transformed_lymphocytes.ENSG00000112139.10.wgt.RDat	MDGA1	6	37600284	37667082	0.907	rs2395672	-2.29	rs6938061	0.672823	8.87	-0.778	482	18	lasso	0.69	4.8e-31	-0.78439	0.433	0.893451
Cells_EBV-transformed_lymphocytes	./WEIGHTS//Cells_EBV-transformed_lymphocytes/Cells_EBV-transformed_lymphocytes.ENSG00000142794.14.wgt.RDat	NBPF3	1	21766621	21811498	0.7086	rs1256334	-2.58	rs1827293	0.419941	7.27	0.418	379	9	lasso	0.46	3.1e-17	0.7817	0.434	0.894839
Cells_EBV-transformed_lymphocytes	./WEIGHTS//Cells_EBV-transformed_lymphocytes/Cells_EBV-transformed_lymphocytes.ENSG00000154723.8.wgt.RDat	ATP5J	21	27089973	27107984	0.386	rs1892646	2.4	rs8133991	0.059739	-3.53	-0.409	390	7	lasso	0.11	0.00013	0.7821	0.4342	0.894576
Cells_EBV-transformed_lymphocytes	./WEIGHTS//Cells_EBV-transformed_lymphocytes/Cells_EBV-transformed_lymphocytes.ENSG00000165948.6.wgt.RDat	IFI27L1	14	94547628	94570192	0.565	rs11160183	3.37	rs10139429	0.39131	-6.83	-0.781	708	1	top1	0.39	3.7e-14	0.781	0.4348	0.895138
Cells_EBV-transformed_lymphocytes	./WEIGHTS//Cells_EBV-transformed_lymphocytes/Cells_EBV-transformed_lymphocytes.ENSG00000183579.11.wgt.RDat	ZNRF3	22	29279580	29453475	0.324	rs2205771	2.43	rs6005843	0.0344	-4.08	0.654	341	4	lasso	0.049	0.0096	-0.7809	0.43487	0.894608
Cells_EBV-transformed_lymphocytes	./WEIGHTS//Cells_EBV-transformed_lymphocytes/Cells_EBV-transformed_lymphocytes.ENSG00000163576.13.wgt.RDat	EFHB	3	19920964	19988517	0.427	rs2929385	-3.42	rs1133328	0.295835	6.64	0.899	381	6	lasso	0.33	7.6e-12	0.779699	0.435568	0.895371
Cells_EBV-transformed_lymphocytes	./WEIGHTS//Cells_EBV-transformed_lymphocytes/Cells_EBV-transformed_lymphocytes.ENSG00000255165.1.wgt.RDat	CTD-2609K8.3	11	44093012	44093953	0.392	rs2074051	-2.41	rs7951555	0.069171	4.72	-0.685	534	8	lasso	0.14	1.5e-05	-0.77859	0.43622	0.896037
Cells_EBV-transformed_lymphocytes	./WEIGHTS//Cells_EBV-transformed_lymphocytes/Cells_EBV-transformed_lymphocytes.ENSG00000138750.10.wgt.RDat	NUP54	4	77035812	77069668	0.3041	rs7696758	-2.63	rs11724260	0.098745	5.02	-1.662	487	487	blup	0.13	3.7e-05	-0.7785	0.4363	0.895529
Cells_EBV-transformed_lymphocytes	./WEIGHTS//Cells_EBV-transformed_lymphocytes/Cells_EBV-transformed_lymphocytes.ENSG00000115750.12.wgt.RDat	TAF1B	2	9983483	10074545	0.631	rs16855939	-3.38	rs2303914	0.35611	-6.74	0.776	492	1	top1	0.36	9.4e-13	-0.776	0.438	0.898344
Cells_EBV-transformed_lymphocytes	./WEIGHTS//Cells_EBV-transformed_lymphocytes/Cells_EBV-transformed_lymphocytes.ENSG00000149262.12.wgt.RDat	INTS4	11	77589803	77705724	0.178	rs12417115	2.14	rs7930865	0.063866	3.79	-0.024	351	31	enet	0.094	0.00047	-0.77499	0.43835	0.898387
Cells_EBV-transformed_lymphocytes	./WEIGHTS//Cells_EBV-transformed_lymphocytes/Cells_EBV-transformed_lymphocytes.ENSG00000135211.5.wgt.RDat	TMEM60	7	77423045	77427897	0.249	rs798332	3.04	rs7789228	0.016596	-3.37	0.821	521	521	blup	0.031	0.033	-0.77402	0.438916	0.898874
Cells_EBV-transformed_lymphocytes	./WEIGHTS//Cells_EBV-transformed_lymphocytes/Cells_EBV-transformed_lymphocytes.ENSG00000242861.1.wgt.RDat	RP11-285F7.2	1	226028584	226028888	0.3683	rs12568108	2.35	rs10915933	0.001072	-2.75	-1.404	392	392	blup	0.029	0.038	0.77449	0.439	0.898373
Cells_EBV-transformed_lymphocytes	./WEIGHTS//Cells_EBV-transformed_lymphocytes/Cells_EBV-transformed_lymphocytes.ENSG00000144118.9.wgt.RDat	RALB	2	120997640	121052289	0.507	rs17669093	-3.48	rs3980213	0.25295	6.19	1.315	322	6	lasso	0.35	1.7e-12	0.7738	0.439	0.897701
Cells_EBV-transformed_lymphocytes	./WEIGHTS//Cells_EBV-transformed_lymphocytes/Cells_EBV-transformed_lymphocytes.ENSG00000128254.9.wgt.RDat	C22orf24	22	32329507	32341485	0.255	rs10439908	-2.41	rs130256	0.03495	4.42	1.155	465	465	blup	0.089	0.00068	0.7732	0.43943	0.897909
Cells_EBV-transformed_lymphocytes	./WEIGHTS//Cells_EBV-transformed_lymphocytes/Cells_EBV-transformed_lymphocytes.ENSG00000205356.5.wgt.RDat	TECPR1	7	97843936	97881563	0.224	rs903453	2.91	rs10242903	0.104942	-4.67	0.361	350	9	lasso	0.12	0.0001	-0.77227	0.439954	0.898308
Cells_EBV-transformed_lymphocytes	./WEIGHTS//Cells_EBV-transformed_lymphocytes/Cells_EBV-transformed_lymphocytes.ENSG00000151893.10.wgt.RDat	CACUL1	10	120433679	120514761	0.315	rs11592942	-2.86	rs1925942	0.188795	4.93	-0.773	506	1	top1	0.19	6.6e-07	-0.773	0.44	0.897731
Cells_EBV-transformed_lymphocytes	./WEIGHTS//Cells_EBV-transformed_lymphocytes/Cells_EBV-transformed_lymphocytes.ENSG00000197128.7.wgt.RDat	ZNF772	19	57978031	57988938	0.495	rs12460048	2.87	rs4801225	0.078968	-4.52	0.307	487	487	blup	0.16	4.9e-06	-0.77158	0.44036	0.897796
Cells_EBV-transformed_lymphocytes	./WEIGHTS//Cells_EBV-transformed_lymphocytes/Cells_EBV-transformed_lymphocytes.ENSG00000196388.4.wgt.RDat	INCA1	17	4891521	4900905	0.24	rs6065	-3.53	rs238242	0.000425	3.97	-0.389	436	436	blup	0.08	0.0012	-0.7697	0.441	0.898431
Cells_EBV-transformed_lymphocytes	./WEIGHTS//Cells_EBV-transformed_lymphocytes/Cells_EBV-transformed_lymphocytes.ENSG00000113318.9.wgt.RDat	MSH3	5	79950971	80172279	0.314	rs2431222	2.37	rs2897298	0.154261	4.53	0.769	480	1	top1	0.15	7.7e-06	0.769	0.44189	0.899574
Cells_EBV-transformed_lymphocytes	./WEIGHTS//Cells_EBV-transformed_lymphocytes/Cells_EBV-transformed_lymphocytes.ENSG00000107882.7.wgt.RDat	SUFU	10	104263744	104393292	0.153	rs11191268	-2.15	rs10786682	0.191046	4.77	0.768	331	1	top1	0.19	5.6e-07	0.768	0.442	0.899128
Cells_EBV-transformed_lymphocytes	./WEIGHTS//Cells_EBV-transformed_lymphocytes/Cells_EBV-transformed_lymphocytes.ENSG00000110092.3.wgt.RDat	CCND1	11	69455855	69469242	0.447	rs1789172	-3.41	rs7940107	0.092193	5.16	0.703	461	8	lasso	0.17	2.5e-06	0.76808	0.44244	0.899354
Cells_EBV-transformed_lymphocytes	./WEIGHTS//Cells_EBV-transformed_lymphocytes/Cells_EBV-transformed_lymphocytes.ENSG00000271161.1.wgt.RDat	RP11-708J19.2	3	47541331	47541897	0.119	rs7638388	3.82	rs2159400	0.144663	-4.68	-0.768	150	1	top1	0.14	1.5e-05	0.768	0.442487	0.898781
Cells_EBV-transformed_lymphocytes	./WEIGHTS//Cells_EBV-transformed_lymphocytes/Cells_EBV-transformed_lymphocytes.ENSG00000073969.14.wgt.RDat	NSF	17	44668035	44834830	0.388	rs8067246	-3.45	rs17692129	0.0511	-3.98	0.458	147	12	enet	0.089	0.00068	-0.7665	0.443	0.899155
Cells_EBV-transformed_lymphocytes	./WEIGHTS//Cells_EBV-transformed_lymphocytes/Cells_EBV-transformed_lymphocytes.ENSG00000197008.5.wgt.RDat	ZNF138	7	64254766	64294054	0.173	rs10228666	2.6	rs2863927	0.05655	-4.05	-0.806	278	4	lasso	0.071	0.0022	0.76652	0.443368	0.899235
Cells_EBV-transformed_lymphocytes	./WEIGHTS//Cells_EBV-transformed_lymphocytes/Cells_EBV-transformed_lymphocytes.ENSG00000189339.7.wgt.RDat	SLC35E2B	1	1592939	1624167	0.2465	rs2477782	-2.63	rs4648786	0.091313	-4.62	1.277	305	15	enet	0.32	3.3e-11	-0.76499	0.444	0.899849
Cells_EBV-transformed_lymphocytes	./WEIGHTS//Cells_EBV-transformed_lymphocytes/Cells_EBV-transformed_lymphocytes.ENSG00000204403.5.wgt.RDat	CASP12	11	104756445	104769397	0.286	rs4320922	-2.74	rs528641	0.14137	-4.4	-1.774	341	25	enet	0.17	3.5e-06	0.76472	0.44444	0.900073
Cells_EBV-transformed_lymphocytes	./WEIGHTS//Cells_EBV-transformed_lymphocytes/Cells_EBV-transformed_lymphocytes.ENSG00000184524.5.wgt.RDat	CEND1	11	787104	790123	0.265	rs2293745	-3.34	rs7942159	0.115731	-5.34	0.129	419	8	enet	0.24	1.5e-08	-0.7637	0.44505	0.900642
Cells_EBV-transformed_lymphocytes	./WEIGHTS//Cells_EBV-transformed_lymphocytes/Cells_EBV-transformed_lymphocytes.ENSG00000170631.10.wgt.RDat	ZNF16	8	146155744	146176274	0.217	rs4925849	-2.03	rs6991681	-0.0002	3.51	-0.701	160	160	blup	0.052	0.0081	-0.7632	0.44535	0.900582
Cells_EBV-transformed_lymphocytes	./WEIGHTS//Cells_EBV-transformed_lymphocytes/Cells_EBV-transformed_lymphocytes.ENSG00000174125.3.wgt.RDat	TLR1	4	38792298	38807199	0.543	rs4399999	-2.51	rs11722813	0.315495	6.15	0.763	524	1	top1	0.32	3.2e-11	0.763	0.44546	0.900139
Cells_EBV-transformed_lymphocytes	./WEIGHTS//Cells_EBV-transformed_lymphocytes/Cells_EBV-transformed_lymphocytes.ENSG00000174130.8.wgt.RDat	TLR6	4	38825336	38845412	0.4591	rs4399999	-2.51	rs11722813	0.335453	6.4	0.763	518	1	top1	0.34	5.8e-12	0.763	0.44546	0.899474
Cells_EBV-transformed_lymphocytes	./WEIGHTS//Cells_EBV-transformed_lymphocytes/Cells_EBV-transformed_lymphocytes.ENSG00000005801.12.wgt.RDat	ZNF195	11	3360491	3400448	0.308	rs10834648	3.28	rs6578339	0.085642	-4.28	0.763	412	1	top1	0.086	0.00084	-0.763	0.44546	0.89881
Cells_EBV-transformed_lymphocytes	./WEIGHTS//Cells_EBV-transformed_lymphocytes/Cells_EBV-transformed_lymphocytes.ENSG00000125630.11.wgt.RDat	POLR1B	2	113299492	113334635	0.193	rs1545133	3.03	rs13412193	0.03895	4.01	0.645	398	27	enet	0.053	0.0075	0.7615	0.446	0.899236
Cells_EBV-transformed_lymphocytes	./WEIGHTS//Cells_EBV-transformed_lymphocytes/Cells_EBV-transformed_lymphocytes.ENSG00000188992.7.wgt.RDat	LIPI	21	15481134	15583166	0.427	rs7281036	-3.24	rs8129930	0.079831	-4.77	-0.332	442	7	lasso	0.12	6.8e-05	0.7618	0.4462	0.898976
Cells_EBV-transformed_lymphocytes	./WEIGHTS//Cells_EBV-transformed_lymphocytes/Cells_EBV-transformed_lymphocytes.ENSG00000163607.10.wgt.RDat	GTPBP8	3	112710001	112733907	0.571	rs4682435	2.6	rs10934211	0.225834	-5.32	0.761	467	1	top1	0.23	4.2e-08	-0.761	0.446657	0.899234
Cells_EBV-transformed_lymphocytes	./WEIGHTS//Cells_EBV-transformed_lymphocytes/Cells_EBV-transformed_lymphocytes.ENSG00000246575.2.wgt.RDat	AC093162.5	2	85542164	85543652	0.38	rs11674022	2.93	rs1044973	0.0912	-4.63	1.448	446	29	enet	0.15	1.1e-05	-0.7605	0.447	0.899263
Cells_EBV-transformed_lymphocytes	./WEIGHTS//Cells_EBV-transformed_lymphocytes/Cells_EBV-transformed_lymphocytes.ENSG00000152778.7.wgt.RDat	IFIT5	10	91174343	91180758	0.303	rs1800682	-4.73	rs303208	0.127321	-4.62	-0.761	563	1	top1	0.13	5e-05	0.761	0.447	0.898601
Cells_EBV-transformed_lymphocytes	./WEIGHTS//Cells_EBV-transformed_lymphocytes/Cells_EBV-transformed_lymphocytes.ENSG00000140950.11.wgt.RDat	TLDC1	16	84511681	84587639	0.42	rs449171	-3.21	rs394001	-0.000252	-3.77	-0.29	863	863	blup	0.051	0.0085	0.761	0.447	0.897941
Cells_EBV-transformed_lymphocytes	./WEIGHTS//Cells_EBV-transformed_lymphocytes/Cells_EBV-transformed_lymphocytes.ENSG00000134265.8.wgt.RDat	NAPG	18	10525902	10552757	0.355	rs206420	3.13	rs552076	0.1322	4.39	0.759	676	1	top1	0.13	3.6e-05	0.759	0.4479	0.899089
Cells_EBV-transformed_lymphocytes	./WEIGHTS//Cells_EBV-transformed_lymphocytes/Cells_EBV-transformed_lymphocytes.ENSG00000170049.5.wgt.RDat	KCNAB3	17	7825177	7833121	0.463	rs3803802	2.58	rs9908139	0.144	-5.08	0.697	507	6	lasso	0.19	4.3e-07	-0.7587	0.448	0.898629
Cells_EBV-transformed_lymphocytes	./WEIGHTS//Cells_EBV-transformed_lymphocytes/Cells_EBV-transformed_lymphocytes.ENSG00000267368.1.wgt.RDat	UPK3BL	7	102277472	102283238	0.613	rs7805317	-3.12	rs10228495	0.088416	-4.31	-0.663	208	11	lasso	0.16	6.3e-06	0.75629	0.449476	0.900929
Cells_EBV-transformed_lymphocytes	./WEIGHTS//Cells_EBV-transformed_lymphocytes/Cells_EBV-transformed_lymphocytes.ENSG00000245937.3.wgt.RDat	CTC-228N24.3	5	127276118	127418864	0.348	rs17685437	-2.59	rs10067555	0.057761	-4.18	-0.813	377	377	blup	0.14	2.7e-05	0.75619	0.44954	0.900397
Cells_EBV-transformed_lymphocytes	./WEIGHTS//Cells_EBV-transformed_lymphocytes/Cells_EBV-transformed_lymphocytes.ENSG00000016864.12.wgt.RDat	GLT8D1	3	52728509	52739651	0.191	rs13088281	-1.96	rs13079063	0.041634	-3.97	-0.689	385	385	blup	0.063	0.0038	0.755889	0.449716	0.90009
Cells_EBV-transformed_lymphocytes	./WEIGHTS//Cells_EBV-transformed_lymphocytes/Cells_EBV-transformed_lymphocytes.ENSG00000106610.10.wgt.RDat	STAG3L4	7	66770974	66786513	0.269	rs11971450	2.16	rs4559132	0.054667	-4.09	0.854	368	18	enet	0.11	0.00012	-0.75552	0.449937	0.899874
Cells_EBV-transformed_lymphocytes	./WEIGHTS//Cells_EBV-transformed_lymphocytes/Cells_EBV-transformed_lymphocytes.ENSG00000103356.11.wgt.RDat	EARS2	16	23533335	23568391	0.34	rs3785396	2.45	rs4967958	0.194787	-5.24	-0.755	430	1	top1	0.19	4.2e-07	0.755	0.45	0.899342
Cells_EBV-transformed_lymphocytes	./WEIGHTS//Cells_EBV-transformed_lymphocytes/Cells_EBV-transformed_lymphocytes.ENSG00000269893.2.wgt.RDat	SNHG8	4	119199864	119200978	0.2679	rs6534079	-2.45	rs2631108	0.124859	-4.86	0.02	280	3	lasso	0.22	6.1e-08	0.7542	0.45071	0.900103
Cells_EBV-transformed_lymphocytes	./WEIGHTS//Cells_EBV-transformed_lymphocytes/Cells_EBV-transformed_lymphocytes.ENSG00000170802.11.wgt.RDat	FOXN2	2	48541776	48606433	0.462	rs4465809	2.82	rs12475492	0.10086	5.12	-1.596	359	359	blup	0.16	4.8e-06	-0.7542	0.451	0.900025
Cells_EBV-transformed_lymphocytes	./WEIGHTS//Cells_EBV-transformed_lymphocytes/Cells_EBV-transformed_lymphocytes.ENSG00000154237.8.wgt.RDat	LRRK1	15	101459489	101610317	0.416	rs12148836	-3.37	rs17161155	-0.00783	-3.38	-0.553	625	625	blup	0.072	0.002	0.75322	0.45132	0.900006
Cells_EBV-transformed_lymphocytes	./WEIGHTS//Cells_EBV-transformed_lymphocytes/Cells_EBV-transformed_lymphocytes.ENSG00000273311.1.wgt.RDat	DGCR11	22	19033675	19035888	0.232	rs362195	-2.67	rs807757	0.1532	4.79	-0.741	432	5	lasso	0.18	1.4e-06	-0.7519	0.45213	0.900965
Cells_EBV-transformed_lymphocytes	./WEIGHTS//Cells_EBV-transformed_lymphocytes/Cells_EBV-transformed_lymphocytes.ENSG00000076067.7.wgt.RDat	RBMS2	12	56915713	56984745	0.624	rs773643	2.82	rs3782235	0.313917	-7.47	0.464	306	306	blup	0.41	8e-15	-0.74961	0.45349	0.903017
Cells_EBV-transformed_lymphocytes	./WEIGHTS//Cells_EBV-transformed_lymphocytes/Cells_EBV-transformed_lymphocytes.ENSG00000156509.9.wgt.RDat	FBXO43	8	101145588	101158028	0.335	rs1371867	-2.94	rs2446917	0.151946	4.71	0.749	369	1	top1	0.15	9.1e-06	0.749	0.45386	0.903096
Cells_EBV-transformed_lymphocytes	./WEIGHTS//Cells_EBV-transformed_lymphocytes/Cells_EBV-transformed_lymphocytes.ENSG00000171928.9.wgt.RDat	TVP23B	17	18684308	18710027	0.278	rs2428372	-2.53	rs4123417	0.183	-6.12	0.377	173	20	enet	0.3	1.2e-10	-0.7481	0.454	0.902717
Cells_EBV-transformed_lymphocytes	./WEIGHTS//Cells_EBV-transformed_lymphocytes/Cells_EBV-transformed_lymphocytes.ENSG00000239920.1.wgt.RDat	AC015691.13	11	5593552	5646126	0.789	rs6578599	-3.24	rs7939159	0.486809	7.55	0.748	836	1	top1	0.49	2e-18	0.748	0.45446	0.902975
Cells_EBV-transformed_lymphocytes	./WEIGHTS//Cells_EBV-transformed_lymphocytes/Cells_EBV-transformed_lymphocytes.ENSG00000180104.11.wgt.RDat	EXOC3	5	443273	470102	0.297	rs3810859	-2.31	rs12188164	0.033252	-3.79	-0.724	315	9	lasso	0.049	0.0095	0.74722	0.45493	0.903252
Cells_EBV-transformed_lymphocytes	./WEIGHTS//Cells_EBV-transformed_lymphocytes/Cells_EBV-transformed_lymphocytes.ENSG00000142920.12.wgt.RDat	ADC	1	33546705	33586131	0.2928	rs10798945	-2.54	rs10429857	0.17054	5.27	0.747	350	1	top1	0.17	2.4e-06	0.747	0.455	0.902736
Cells_EBV-transformed_lymphocytes	./WEIGHTS//Cells_EBV-transformed_lymphocytes/Cells_EBV-transformed_lymphocytes.ENSG00000213462.4.wgt.RDat	ERV3-1	7	64451415	64467121	0.282	rs10228666	2.6	rs4718244	0.082766	3.9	0.147	255	3	lasso	0.15	1.5e-05	-0.74599	0.455672	0.903414
Cells_EBV-transformed_lymphocytes	./WEIGHTS//Cells_EBV-transformed_lymphocytes/Cells_EBV-transformed_lymphocytes.ENSG00000135776.4.wgt.RDat	ABCB10	1	229652329	229694442	0.227	rs11583419	3.23	rs3738187	0.046198	-4.32	-1.154	428	4	lasso	0.098	0.00036	0.74528	0.456	0.903409
Cells_EBV-transformed_lymphocytes	./WEIGHTS//Cells_EBV-transformed_lymphocytes/Cells_EBV-transformed_lymphocytes.ENSG00000213057.4.wgt.RDat	C1orf220	1	178511887	178518024	0.1604	rs997419	-2.55	rs10798629	0.057785	3.61	-0.745	341	1	top1	0.058	0.0054	-0.745	0.456	0.902755
Cells_EBV-transformed_lymphocytes	./WEIGHTS//Cells_EBV-transformed_lymphocytes/Cells_EBV-transformed_lymphocytes.ENSG00000165832.4.wgt.RDat	TRUB1	10	116697952	116737430	0.242	rs12253405	-1.84	rs6585311	0.137671	4.55	0.745	325	1	top1	0.14	2.4e-05	0.745	0.456	0.902101
Cells_EBV-transformed_lymphocytes	./WEIGHTS//Cells_EBV-transformed_lymphocytes/Cells_EBV-transformed_lymphocytes.ENSG00000172728.11.wgt.RDat	FUT10	8	33228342	33330903	0.674	rs13439524	-2.59	rs2676403	0.521693	8.17	0.251	252	6	lasso	0.58	1.8e-23	0.7442	0.45678	0.902991
Cells_EBV-transformed_lymphocytes	./WEIGHTS//Cells_EBV-transformed_lymphocytes/Cells_EBV-transformed_lymphocytes.ENSG00000181798.2.wgt.RDat	LINC00471	2	232373137	232379050	0.629	rs997400	2.41	rs7597348	0.44173	-7.19	0.292	359	13	enet	0.45	1e-16	-0.7438	0.457	0.902773
Cells_EBV-transformed_lymphocytes	./WEIGHTS//Cells_EBV-transformed_lymphocytes/Cells_EBV-transformed_lymphocytes.ENSG00000244998.1.wgt.RDat	CTD-3064M3.4	8	142400039	142402674	0.405	rs12547827	-2.88	rs12680723	0.003066	3.72	1.279	461	461	blup	0.067	0.0028	0.7431	0.45744	0.90299
Cells_EBV-transformed_lymphocytes	./WEIGHTS//Cells_EBV-transformed_lymphocytes/Cells_EBV-transformed_lymphocytes.ENSG00000163072.10.wgt.RDat	NOSTRIN	2	169643049	169722024	0.667	rs12472912	3.6	rs581363	0.38517	6.73	-0.742	574	1	top1	0.39	6.5e-14	-0.742	0.458	0.903443
Cells_EBV-transformed_lymphocytes	./WEIGHTS//Cells_EBV-transformed_lymphocytes/Cells_EBV-transformed_lymphocytes.ENSG00000111877.13.wgt.RDat	MCM9	6	119134605	119256327	0.459	rs9372511	2.22	rs6910782	0.318801	-6.32	-0.901	386	386	blup	0.32	1.5e-11	0.74292	0.458	0.902792
Cells_EBV-transformed_lymphocytes	./WEIGHTS//Cells_EBV-transformed_lymphocytes/Cells_EBV-transformed_lymphocytes.ENSG00000141759.10.wgt.RDat	TXNL4A	18	77732867	77793949	0.27	rs7243052	2.41	rs9957220	0.170127	5.01	0.742	282	1	top1	0.17	2.5e-06	0.742	0.4581	0.902338
Cells_EBV-transformed_lymphocytes	./WEIGHTS//Cells_EBV-transformed_lymphocytes/Cells_EBV-transformed_lymphocytes.ENSG00000080293.5.wgt.RDat	SCTR	2	120197419	120282070	0.427	rs17669093	-3.48	rs2579620	0.1012	-4.38	0.012	410	410	blup	0.12	7.4e-05	-0.741	0.459	0.90346
Cells_EBV-transformed_lymphocytes	./WEIGHTS//Cells_EBV-transformed_lymphocytes/Cells_EBV-transformed_lymphocytes.ENSG00000117228.9.wgt.RDat	GBP1	1	89518002	89531043	0.1723	rs17130617	2.51	rs586609	-0.008691	-3.3	-0.06	350	350	blup	0.061	0.0044	0.73898	0.46	0.904777
Cells_EBV-transformed_lymphocytes	./WEIGHTS//Cells_EBV-transformed_lymphocytes/Cells_EBV-transformed_lymphocytes.ENSG00000011295.11.wgt.RDat	TTC19	17	15902694	15948329	0.214	rs7215641	1.98	rs7207463	0.123	-4.31	0.739	279	1	top1	0.12	6.7e-05	-0.739	0.46	0.904127
Cells_EBV-transformed_lymphocytes	./WEIGHTS//Cells_EBV-transformed_lymphocytes/Cells_EBV-transformed_lymphocytes.ENSG00000105875.9.wgt.RDat	WDR91	7	134868590	134896316	0.246	rs6467558	2.52	rs2348285	0.216916	5.41	0.738	441	1	top1	0.22	8.2e-08	0.738	0.460514	0.904487
Cells_EBV-transformed_lymphocytes	./WEIGHTS//Cells_EBV-transformed_lymphocytes/Cells_EBV-transformed_lymphocytes.ENSG00000272941.1.wgt.RDat	RP11-134L10.1	7	134853155	134854299	0.348	rs6467558	2.52	rs2348285	0.336239	6.27	0.738	455	1	top1	0.34	5.5e-12	0.738	0.460514	0.903837
Cells_EBV-transformed_lymphocytes	./WEIGHTS//Cells_EBV-transformed_lymphocytes/Cells_EBV-transformed_lymphocytes.ENSG00000165985.8.wgt.RDat	C1QL3	10	16555742	16564004	0.792	rs1532104	-3.08	rs7909832	0.532913	-7.86	0.737	602	1	top1	0.53	8.8e-21	-0.737	0.461	0.904142
Cells_EBV-transformed_lymphocytes	./WEIGHTS//Cells_EBV-transformed_lymphocytes/Cells_EBV-transformed_lymphocytes.ENSG00000165410.10.wgt.RDat	CFL2	14	35179593	35184029	0.567	rs7145614	2.86	rs6571678	0.18267	5.72	0.37	415	5	lasso	0.42	3.6e-15	0.7368	0.4613	0.904082
Cells_EBV-transformed_lymphocytes	./WEIGHTS//Cells_EBV-transformed_lymphocytes/Cells_EBV-transformed_lymphocytes.ENSG00000138375.8.wgt.RDat	SMARCAL1	2	217277137	217347754	0.327	rs1877104	2.88	rs284526	0.14707	-5.4	-0.722	512	19	enet	0.25	6.3e-09	0.7359	0.462	0.904805
Cells_EBV-transformed_lymphocytes	./WEIGHTS//Cells_EBV-transformed_lymphocytes/Cells_EBV-transformed_lymphocytes.ENSG00000079691.15.wgt.RDat	LRRC16A	6	25279306	25620758	0.6873	rs9393647	4.06	rs9461157	0.26349	-6.03	0.284	649	13	lasso	0.32	1.8e-11	-0.736	0.462	0.904157
Cells_EBV-transformed_lymphocytes	./WEIGHTS//Cells_EBV-transformed_lymphocytes/Cells_EBV-transformed_lymphocytes.ENSG00000189144.9.wgt.RDat	ZNF573	19	38226734	38307940	0.181	rs332841	-2.84	rs7254828	0.13596	4.36	0.734	325	1	top1	0.14	2.8e-05	0.734	0.46295	0.905369
Cells_EBV-transformed_lymphocytes	./WEIGHTS//Cells_EBV-transformed_lymphocytes/Cells_EBV-transformed_lymphocytes.ENSG00000112941.8.wgt.RDat	PAPD7	5	6714718	6757161	0.44	rs274681	2.75	rs274678	0.197815	-5.51	-1.995	624	16	enet	0.23	2.4e-08	0.73255	0.46383	0.906441
Cells_EBV-transformed_lymphocytes	./WEIGHTS//Cells_EBV-transformed_lymphocytes/Cells_EBV-transformed_lymphocytes.ENSG00000104093.9.wgt.RDat	DMXL2	15	51739908	51915030	0.165	rs2168623	2.32	rs11630842	0.05682	4.04	-0.47	467	4	lasso	0.067	0.003	-0.73252	0.46385	0.905833
Cells_EBV-transformed_lymphocytes	./WEIGHTS//Cells_EBV-transformed_lymphocytes/Cells_EBV-transformed_lymphocytes.ENSG00000198894.3.wgt.RDat	KIAA1737	14	77564440	77583630	0.352	rs6574383	-3.62	rs2655995	0.18102	-5.06	-0.73	542	1	top1	0.18	1.1e-06	0.73	0.4654	0.908211
Cells_EBV-transformed_lymphocytes	./WEIGHTS//Cells_EBV-transformed_lymphocytes/Cells_EBV-transformed_lymphocytes.ENSG00000142149.4.wgt.RDat	HUNK	21	33245628	33416946	0.403	rs915529	-3.59	rs2833500	0.362519	6.55	0.729	520	1	top1	0.36	5.3e-13	0.729	0.466	0.908733
Cells_EBV-transformed_lymphocytes	./WEIGHTS//Cells_EBV-transformed_lymphocytes/Cells_EBV-transformed_lymphocytes.ENSG00000133574.5.wgt.RDat	GIMAP4	7	150264365	150271041	0.378	rs2969637	3.39	rs6949018	0.292228	-6.21	0.729	437	1	top1	0.29	2.3e-10	-0.729	0.466002	0.908089
Cells_EBV-transformed_lymphocytes	./WEIGHTS//Cells_EBV-transformed_lymphocytes/Cells_EBV-transformed_lymphocytes.ENSG00000128829.7.wgt.RDat	EIF2AK4	15	40226347	40327797	0.399	rs11637681	3.71	rs10163076	-0.00421	3.63	0.983	465	465	blup	0.048	0.01	0.72864	0.46622	0.907867
Cells_EBV-transformed_lymphocytes	./WEIGHTS//Cells_EBV-transformed_lymphocytes/Cells_EBV-transformed_lymphocytes.ENSG00000254473.1.wgt.RDat	RP11-522I20.3	9	86323233	86328293	0.419	rs2811915	3.51	rs1035274	0.164067	-5.29	0.348	523	4	lasso	0.25	6.9e-09	-0.7281	0.46654	0.907844
Cells_EBV-transformed_lymphocytes	./WEIGHTS//Cells_EBV-transformed_lymphocytes/Cells_EBV-transformed_lymphocytes.ENSG00000166435.11.wgt.RDat	XRRA1	11	74518784	74660245	0.776	rs3781727	-3.02	rs2119028	0.62384	8.63	0.726	458	1	top1	0.62	3.6e-26	0.726	0.46784	0.909726
Cells_EBV-transformed_lymphocytes	./WEIGHTS//Cells_EBV-transformed_lymphocytes/Cells_EBV-transformed_lymphocytes.ENSG00000229186.3.wgt.RDat	ADAM1A	12	112337067	112340042	0.583	rs10774625	-6.28	rs12580246	0.062349	-4.83	1.181	184	5	lasso	0.33	7.8e-12	0.72581	0.46795	0.909293
Cells_EBV-transformed_lymphocytes	./WEIGHTS//Cells_EBV-transformed_lymphocytes/Cells_EBV-transformed_lymphocytes.ENSG00000119599.12.wgt.RDat	DCAF4	14	73393040	73426411	0.577	rs8014658	-2.78	rs11629006	0.01591	4.41	-1.088	466	17	lasso	0.27	2e-09	-0.7257	0.468	0.908744
Cells_EBV-transformed_lymphocytes	./WEIGHTS//Cells_EBV-transformed_lymphocytes/Cells_EBV-transformed_lymphocytes.ENSG00000111961.12.wgt.RDat	SASH1	6	148593440	148873186	0.421	rs11155554	-2.57	rs12174997	-0.006901	-3.07	-1.171	633	633	blup	0.039	0.019	0.72252	0.47	0.91198
Cells_EBV-transformed_lymphocytes	./WEIGHTS//Cells_EBV-transformed_lymphocytes/Cells_EBV-transformed_lymphocytes.ENSG00000151917.13.wgt.RDat	BEND6	6	56819773	56892140	0.168	rs13206250	-1.73	rs1562908	0.095015	-4.14	-0.723	279	1	top1	0.095	0.00045	0.723	0.47	0.911333
Cells_EBV-transformed_lymphocytes	./WEIGHTS//Cells_EBV-transformed_lymphocytes/Cells_EBV-transformed_lymphocytes.ENSG00000204147.5.wgt.RDat	ASAH2B	10	52499078	52576255	0.671	rs4387305	2.77	rs4382847	0.406288	7.04	0.722	465	1	top1	0.41	8.7e-15	0.722	0.47	0.910687
Cells_EBV-transformed_lymphocytes	./WEIGHTS//Cells_EBV-transformed_lymphocytes/Cells_EBV-transformed_lymphocytes.ENSG00000168234.8.wgt.RDat	TTC39C	18	21572737	21715574	0.317	rs1786310	3.5	rs5026773	-0.008529	-3.21	1.256	413	413	blup	0.019	0.077	-0.72254	0.47	0.910042
Cells_EBV-transformed_lymphocytes	./WEIGHTS//Cells_EBV-transformed_lymphocytes/Cells_EBV-transformed_lymphocytes.ENSG00000180376.12.wgt.RDat	CCDC66	3	56591189	56653929	0.35	rs13093662	2.94	rs2291498	0.055826	4.55	-0.024	435	28	enet	0.24	1.2e-08	-0.72034	0.471316	0.911945
Cells_EBV-transformed_lymphocytes	./WEIGHTS//Cells_EBV-transformed_lymphocytes/Cells_EBV-transformed_lymphocytes.ENSG00000213839.4.wgt.RDat	RP11-3J10.4	9	37885680	37886387	0.378	rs12002635	2.75	rs16934357	-0.000153	-3.7	0.545	520	520	blup	0.037	0.022	0.7196	0.47179	0.912216
Cells_EBV-transformed_lymphocytes	./WEIGHTS//Cells_EBV-transformed_lymphocytes/Cells_EBV-transformed_lymphocytes.ENSG00000269973.1.wgt.RDat	RP11-95D17.1	2	10076489	10079719	0.531	rs16855939	-3.38	rs2245344	0.23781	-5.5	0.72	537	1	top1	0.24	1.7e-08	-0.72	0.472	0.911977
Cells_EBV-transformed_lymphocytes	./WEIGHTS//Cells_EBV-transformed_lymphocytes/Cells_EBV-transformed_lymphocytes.ENSG00000155158.16.wgt.RDat	TTC39B	9	15163620	15307358	0.435	rs4740593	-3.19	rs10961965	0.193758	-5.16	0.719	469	1	top1	0.19	4.6e-07	-0.719	0.47214	0.911604
Cells_EBV-transformed_lymphocytes	./WEIGHTS//Cells_EBV-transformed_lymphocytes/Cells_EBV-transformed_lymphocytes.ENSG00000259236.1.wgt.RDat	CTD-2611K5.5	15	102311961	102322192	0.217	rs8042699	-2.35	rs4965870	0.01218	3.96	-0.586	354	5	lasso	0.099	0.00035	-0.71867	0.47235	0.911365
Cells_EBV-transformed_lymphocytes	./WEIGHTS//Cells_EBV-transformed_lymphocytes/Cells_EBV-transformed_lymphocytes.ENSG00000128510.6.wgt.RDat	CPA4	7	129932974	129964020	0.477	rs6946506	3.35	rs3807344	0.385339	6.75	0.718	359	1	top1	0.39	6.4e-14	0.718	0.472757	0.911508
Cells_EBV-transformed_lymphocytes	./WEIGHTS//Cells_EBV-transformed_lymphocytes/Cells_EBV-transformed_lymphocytes.ENSG00000137727.8.wgt.RDat	ARHGAP20	11	110447766	110583912	0.206	rs1676533	3.04	rs10891127	0.086823	-4.51	0.718	469	1	top1	0.087	0.00077	-0.718	0.47276	0.910871
Cells_EBV-transformed_lymphocytes	./WEIGHTS//Cells_EBV-transformed_lymphocytes/Cells_EBV-transformed_lymphocytes.ENSG00000174788.5.wgt.RDat	PCP2	19	7697279	7698634	0.451	rs661241	-2.79	rs4804756	0.162582	-4.73	0.718	415	1	top1	0.16	4.3e-06	-0.718	0.47276	0.910229
Cells_EBV-transformed_lymphocytes	./WEIGHTS//Cells_EBV-transformed_lymphocytes/Cells_EBV-transformed_lymphocytes.ENSG00000011454.12.wgt.RDat	RABGAP1	9	125703112	125867145	0.333	rs4997232	-2.75	rs10760239	-0.005286	-3.49	1.372	413	413	blup	0.13	4.6e-05	0.717	0.47337	0.910763
Cells_EBV-transformed_lymphocytes	./WEIGHTS//Cells_EBV-transformed_lymphocytes/Cells_EBV-transformed_lymphocytes.ENSG00000188529.10.wgt.RDat	SRSF10	1	24291294	24307417	0.3903	rs12407356	2.54	rs6689056	0.127028	4.08	-0.716	404	1	top1	0.13	5.1e-05	-0.716	0.474	0.911333
Cells_EBV-transformed_lymphocytes	./WEIGHTS//Cells_EBV-transformed_lymphocytes/Cells_EBV-transformed_lymphocytes.ENSG00000219626.4.wgt.RDat	FAM228B	2	24299396	24392509	0.278	rs7423880	3.73	rs1134516	0.24663	-5.43	0.572	316	4	lasso	0.25	4.7e-09	-0.7167	0.474	0.910693
Cells_EBV-transformed_lymphocytes	./WEIGHTS//Cells_EBV-transformed_lymphocytes/Cells_EBV-transformed_lymphocytes.ENSG00000261305.1.wgt.RDat	RP4-584D14.7	7	150038860	150039696	0.33	rs4146035	3.12	rs11764936	0.092076	4.4	-0.715	353	1	top1	0.092	0.00054	-0.715	0.474609	0.911223
Cells_EBV-transformed_lymphocytes	./WEIGHTS//Cells_EBV-transformed_lymphocytes/Cells_EBV-transformed_lymphocytes.ENSG00000198677.6.wgt.RDat	TTC37	5	94799599	94890711	0.406	rs1426098	-2.67	rs10515227	0.420126	7.12	-0.715	415	1	top1	0.42	2.2e-15	-0.715	0.47461	0.910585
Cells_EBV-transformed_lymphocytes	./WEIGHTS//Cells_EBV-transformed_lymphocytes/Cells_EBV-transformed_lymphocytes.ENSG00000176732.6.wgt.RDat	PFN4	2	24338241	24346347	0.211	rs17046399	3.79	rs7596060	0.18387	4.83	-0.712	303	1	top1	0.18	9.4e-07	-0.712	0.476	0.912612
Cells_EBV-transformed_lymphocytes	./WEIGHTS//Cells_EBV-transformed_lymphocytes/Cells_EBV-transformed_lymphocytes.ENSG00000132436.7.wgt.RDat	FIGNL1	7	50511831	50518088	0.524	rs978784	-3.46	rs12719019	0.169926	5.92	-0.105	498	15	enet	0.3	1e-10	0.71118	0.476973	0.913836
Cells_EBV-transformed_lymphocytes	./WEIGHTS//Cells_EBV-transformed_lymphocytes/Cells_EBV-transformed_lymphocytes.ENSG00000237356.1.wgt.RDat	AL163953.3	14	53635772	54153976	0.294	rs8003676	-2.41	rs7152211	-0.00198	3.23	0.55	399	399	blup	0.022	0.061	0.7094	0.4781	0.915354
Cells_EBV-transformed_lymphocytes	./WEIGHTS//Cells_EBV-transformed_lymphocytes/Cells_EBV-transformed_lymphocytes.ENSG00000104228.8.wgt.RDat	TRIM35	8	27142404	27168836	0.38	rs976175	2.79	rs1316370	0.044524	4.45	-0.443	630	629	blup	0.1	0.00031	-0.7083	0.47875	0.915957
Cells_EBV-transformed_lymphocytes	./WEIGHTS//Cells_EBV-transformed_lymphocytes/Cells_EBV-transformed_lymphocytes.ENSG00000235505.3.wgt.RDat	RP11-693N9.2	11	104772276	104789800	0.429	rs4320922	-2.74	rs1942521	0.195067	-5.07	-1.43	344	7	lasso	0.2	2.7e-07	0.70796	0.47897	0.915737
Cells_EBV-transformed_lymphocytes	./WEIGHTS//Cells_EBV-transformed_lymphocytes/Cells_EBV-transformed_lymphocytes.ENSG00000267488.1.wgt.RDat	AC131056.3	17	34510615	34523870	0.208	rs3744374	-2.35	rs3213636	0.00851	3.67	0.21	288	23	enet	0.087	0.00075	0.7083	0.479	0.915154
Cells_EBV-transformed_lymphocytes	./WEIGHTS//Cells_EBV-transformed_lymphocytes/Cells_EBV-transformed_lymphocytes.ENSG00000106927.7.wgt.RDat	AMBP	9	116822407	116840752	0.471	rs7034374	3.39	rs1022949	0.08148	-4.37	1.676	675	11	lasso	0.16	4.4e-06	-0.7076	0.47917	0.91484
Cells_EBV-transformed_lymphocytes	./WEIGHTS//Cells_EBV-transformed_lymphocytes/Cells_EBV-transformed_lymphocytes.ENSG00000160695.10.wgt.RDat	VPS11	11	118938410	118952688	0.333	rs523604	3.63	rs613791	0.136819	-4.14	-0.706	381	1	top1	0.14	2.6e-05	0.706	0.48019	0.916148
Cells_EBV-transformed_lymphocytes	./WEIGHTS//Cells_EBV-transformed_lymphocytes/Cells_EBV-transformed_lymphocytes.ENSG00000163071.6.wgt.RDat	SPATA18	4	52917497	52963458	0.1471	rs6554330	-2.09	rs4565141	0.051926	-3.8	-0.705	198	1	top1	0.052	0.008	0.705	0.48081	0.916691
Cells_EBV-transformed_lymphocytes	./WEIGHTS//Cells_EBV-transformed_lymphocytes/Cells_EBV-transformed_lymphocytes.ENSG00000156510.11.wgt.RDat	HKDC1	10	70980059	71027315	0.384	rs12355201	3.09	rs11817569	0.151962	4.85	0.704	555	1	top1	0.15	9.1e-06	0.704	0.481	0.916414
Cells_EBV-transformed_lymphocytes	./WEIGHTS//Cells_EBV-transformed_lymphocytes/Cells_EBV-transformed_lymphocytes.ENSG00000110074.6.wgt.RDat	FOXRED1	11	126139040	126148026	0.804	rs12797894	2.8	rs625413	0.609345	-8.4	0.702	651	1	top1	0.61	3.1e-25	-0.702	0.48268	0.918974
Cells_EBV-transformed_lymphocytes	./WEIGHTS//Cells_EBV-transformed_lymphocytes/Cells_EBV-transformed_lymphocytes.ENSG00000272656.1.wgt.RDat	RP11-219D15.3	3	139067866	139068169	0.52	rs295507	-2.77	rs211585	0.165844	4.92	-0.7	423	1	top1	0.17	3.4e-06	-0.7	0.483927	0.920707
Cells_EBV-transformed_lymphocytes	./WEIGHTS//Cells_EBV-transformed_lymphocytes/Cells_EBV-transformed_lymphocytes.ENSG00000267543.1.wgt.RDat	RP11-666A8.7	17	74546033	74546908	0.403	rs1868826	3.33	rs752049	0.0784	-4.57	-1.159	509	5	lasso	0.12	6.3e-05	0.7001	0.484	0.920206
Cells_EBV-transformed_lymphocytes	./WEIGHTS//Cells_EBV-transformed_lymphocytes/Cells_EBV-transformed_lymphocytes.ENSG00000104361.5.wgt.RDat	NIPAL2	8	99202061	99306621	0.583	rs10955157	-3.22	rs7461545	0.259976	-5.79	-0.699	458	1	top1	0.26	3e-09	0.699	0.48455	0.920611
Cells_EBV-transformed_lymphocytes	./WEIGHTS//Cells_EBV-transformed_lymphocytes/Cells_EBV-transformed_lymphocytes.ENSG00000205038.7.wgt.RDat	PKHD1L1	8	110374706	110542559	0.791	rs7008254	-2.56	rs1783168	0.619081	8.43	-0.699	360	1	top1	0.62	7.3e-26	-0.699	0.48455	0.919972
Cells_EBV-transformed_lymphocytes	./WEIGHTS//Cells_EBV-transformed_lymphocytes/Cells_EBV-transformed_lymphocytes.ENSG00000132185.12.wgt.RDat	FCRLA	1	161676762	161684142	0.4599	rs2307418	-2.43	rs1340978	0.456343	-7.3	0.695	493	2	lasso	0.46	3.9e-17	-0.69889	0.485	0.920187
Cells_EBV-transformed_lymphocytes	./WEIGHTS//Cells_EBV-transformed_lymphocytes/Cells_EBV-transformed_lymphocytes.ENSG00000213963.2.wgt.RDat	AC074286.1	2	178148236	178213203	0.258	rs17683574	2.4	rs16865203	0.1463	-4.62	0.697	475	1	top1	0.15	1.3e-05	-0.697	0.486	0.921445
Cells_EBV-transformed_lymphocytes	./WEIGHTS//Cells_EBV-transformed_lymphocytes/Cells_EBV-transformed_lymphocytes.ENSG00000099251.10.wgt.RDat	HSD17B7P2	10	38645305	38667433	0.128	rs16937696	2.18	rs2996580	0.143421	-4.47	-0.697	138	1	top1	0.14	1.6e-05	0.697	0.486	0.920807
Cells_EBV-transformed_lymphocytes	./WEIGHTS//Cells_EBV-transformed_lymphocytes/Cells_EBV-transformed_lymphocytes.ENSG00000087301.4.wgt.RDat	TXNDC16	14	52897308	53019240	0.398	rs745080	-3.36	rs1565970	0.07507	-4.58	0.23	429	29	enet	0.28	6.6e-10	0.6949	0.4871	0.922252
Cells_EBV-transformed_lymphocytes	./WEIGHTS//Cells_EBV-transformed_lymphocytes/Cells_EBV-transformed_lymphocytes.ENSG00000166888.6.wgt.RDat	STAT6	12	57489260	57525922	0.323	rs12824563	-2.67	rs3923885	0.028475	-4.01	1.35	340	340	blup	0.14	1.9e-05	-0.69387	0.48776	0.922862
Cells_EBV-transformed_lymphocytes	./WEIGHTS//Cells_EBV-transformed_lymphocytes/Cells_EBV-transformed_lymphocytes.ENSG00000135250.12.wgt.RDat	SRPK2	7	104751151	105039755	0.229	rs10272208	2.68	rs2470949	0.01101	-3.28	0.358	397	397	blup	0.099	0.00034	-0.69295	0.488341	0.923322
Cells_EBV-transformed_lymphocytes	./WEIGHTS//Cells_EBV-transformed_lymphocytes/Cells_EBV-transformed_lymphocytes.ENSG00000171806.7.wgt.RDat	METTL18	1	169761670	169764107	0.5794	rs2298902	-2.75	rs12135361	0.500197	-8.02	0.67	559	559	blup	0.51	1.8e-19	-0.69173	0.489	0.92393
Cells_EBV-transformed_lymphocytes	./WEIGHTS//Cells_EBV-transformed_lymphocytes/Cells_EBV-transformed_lymphocytes.ENSG00000152382.5.wgt.RDat	TADA1	1	166825747	166845564	0.3265	rs6677499	2.83	rs6691431	0.19512	5.13	-0.69	592	1	top1	0.2	4.1e-07	-0.69	0.49	0.92518
Cells_EBV-transformed_lymphocytes	./WEIGHTS//Cells_EBV-transformed_lymphocytes/Cells_EBV-transformed_lymphocytes.ENSG00000162817.6.wgt.RDat	C1orf115	1	220863187	220872499	0.482	rs10779402	2.18	rs427216	0.190682	5.43	-0.699	404	9	lasso	0.22	4.6e-08	-0.68965	0.49	0.924541
Cells_EBV-transformed_lymphocytes	./WEIGHTS//Cells_EBV-transformed_lymphocytes/Cells_EBV-transformed_lymphocytes.ENSG00000264739.1.wgt.RDat	RP11-138I1.2	17	16317838	16320003	0.252	rs17716132	2	rs1075901	0.119	3.97	0.691	309	1	top1	0.12	9.1e-05	0.691	0.49	0.923903
Cells_EBV-transformed_lymphocytes	./WEIGHTS//Cells_EBV-transformed_lymphocytes/Cells_EBV-transformed_lymphocytes.ENSG00000100908.9.wgt.RDat	EMC9	14	24608177	24610797	0.715	rs12050103	-2.59	rs2277483	0.26388	-6.09	1.119	517	18	lasso	0.29	2.3e-10	-0.6893	0.4906	0.924397
Cells_EBV-transformed_lymphocytes	./WEIGHTS//Cells_EBV-transformed_lymphocytes/Cells_EBV-transformed_lymphocytes.ENSG00000101000.4.wgt.RDat	PROCR	20	33759876	33765165	0.423	rs224371	2.01	rs11907010	0.0424	4.89	-0.004	353	39	enet	0.26	2.7e-09	0.689	0.4907	0.923949
Cells_EBV-transformed_lymphocytes	./WEIGHTS//Cells_EBV-transformed_lymphocytes/Cells_EBV-transformed_lymphocytes.ENSG00000170876.7.wgt.RDat	TMEM43	3	14166440	14185179	0.512	rs9861586	3.63	rs17237132	-0.005284	3.07	0.747	574	574	blup	0.022	0.061	-0.688147	0.49136	0.924555
Cells_EBV-transformed_lymphocytes	./WEIGHTS//Cells_EBV-transformed_lymphocytes/Cells_EBV-transformed_lymphocytes.ENSG00000158483.11.wgt.RDat	FAM86C1	11	71498556	71512282	0.459	rs1006488	-2.6	rs7126933	0.326761	6.35	0.688	336	1	top1	0.33	1.2e-11	0.688	0.49145	0.924088
Cells_EBV-transformed_lymphocytes	./WEIGHTS//Cells_EBV-transformed_lymphocytes/Cells_EBV-transformed_lymphocytes.ENSG00000238369.1.wgt.RDat	snoU13	5	149408912	149409015	0.364	rs2228440	-2.65	rs1549919	0.035839	-4.33	0.644	574	574	blup	0.12	7.6e-05	-0.68771	0.49164	0.92381
Cells_EBV-transformed_lymphocytes	./WEIGHTS//Cells_EBV-transformed_lymphocytes/Cells_EBV-transformed_lymphocytes.ENSG00000234420.3.wgt.RDat	ZNF37BP	10	43008958	43048270	0.164	rs210219	2.65	rs10508868	0.109816	3.97	0.687	266	1	top1	0.11	0.00016	0.687	0.492	0.923852
Cells_EBV-transformed_lymphocytes	./WEIGHTS//Cells_EBV-transformed_lymphocytes/Cells_EBV-transformed_lymphocytes.ENSG00000110455.9.wgt.RDat	ACCS	11	44087475	44105764	0.65	rs2074051	-2.41	rs7951555	0.365738	6.55	-0.685	535	1	top1	0.37	3.9e-13	-0.685	0.49334	0.925732
Cells_EBV-transformed_lymphocytes	./WEIGHTS//Cells_EBV-transformed_lymphocytes/Cells_EBV-transformed_lymphocytes.ENSG00000268836.1.wgt.RDat	LA16c-OS12.2	16	235747	236293	0.225	rs3752487	2.21	rs11642609	0.048233	-4.29	0.123	304	304	blup	0.11	0.00019	-0.6839	0.494	0.926335
Cells_EBV-transformed_lymphocytes	./WEIGHTS//Cells_EBV-transformed_lymphocytes/Cells_EBV-transformed_lymphocytes.ENSG00000254352.1.wgt.RDat	RP11-578O24.2	8	79636031	79636371	0.519	rs4739140	-3.31	rs1021156	0.290692	6.39	-0.385	321	7	lasso	0.3	1.5e-10	-0.6821	0.49515	0.927855
Cells_EBV-transformed_lymphocytes	./WEIGHTS//Cells_EBV-transformed_lymphocytes/Cells_EBV-transformed_lymphocytes.ENSG00000257176.1.wgt.RDat	RP11-996F15.2	12	29433351	29470781	0.651	rs302310	2.89	rs10843391	0.498421	7.63	-0.682	597	1	top1	0.5	5.3e-19	-0.682	0.49524	0.927388
Cells_EBV-transformed_lymphocytes	./WEIGHTS//Cells_EBV-transformed_lymphocytes/Cells_EBV-transformed_lymphocytes.ENSG00000133624.9.wgt.RDat	ZNF767	7	149244245	149321843	0.375	rs6970608	2.36	rs6464967	0.031801	-3.6	-0.297	354	354	blup	0.11	0.00017	0.68182	0.495352	0.926963
Cells_EBV-transformed_lymphocytes	./WEIGHTS//Cells_EBV-transformed_lymphocytes/Cells_EBV-transformed_lymphocytes.ENSG00000151806.9.wgt.RDat	GUF1	4	44680574	44702943	0.3922	rs716890	2.62	rs6828324	0.24745	5.52	-0.681	373	1	top1	0.25	8.1e-09	-0.681	0.49587	0.927297
Cells_EBV-transformed_lymphocytes	./WEIGHTS//Cells_EBV-transformed_lymphocytes/Cells_EBV-transformed_lymphocytes.ENSG00000115216.9.wgt.RDat	NRBP1	2	27650657	27665126	0.192	rs2384629	-2.92	rs780110	0.11683	-4.55	0.681	299	1	top1	0.12	0.0001	-0.681	0.496	0.926906
Cells_EBV-transformed_lymphocytes	./WEIGHTS//Cells_EBV-transformed_lymphocytes/Cells_EBV-transformed_lymphocytes.ENSG00000160948.9.wgt.RDat	VPS28	8	145649000	145653931	0.369	rs6558318	-2.97	rs11992877	0.311311	6.09	-0.68	184	1	top1	0.31	4.6e-11	-0.68	0.4965	0.927207
Cells_EBV-transformed_lymphocytes	./WEIGHTS//Cells_EBV-transformed_lymphocytes/Cells_EBV-transformed_lymphocytes.ENSG00000139192.7.wgt.RDat	TAPBPL	12	6560885	6575683	0.656	rs216872	-2.98	rs2243750	0.495891	7.78	-0.703	420	13	lasso	0.5	6.4e-19	-0.6798	0.49663	0.926817
Cells_EBV-transformed_lymphocytes	./WEIGHTS//Cells_EBV-transformed_lymphocytes/Cells_EBV-transformed_lymphocytes.ENSG00000205913.2.wgt.RDat	SRRM2-AS1	16	2787077	2800811	0.388	rs2526269	-2.28	rs11076933	0.006638	3.48	0.232	306	6	lasso	0.059	0.0051	0.6788	0.497	0.926874
Cells_EBV-transformed_lymphocytes	./WEIGHTS//Cells_EBV-transformed_lymphocytes/Cells_EBV-transformed_lymphocytes.ENSG00000253796.1.wgt.RDat	RP11-1084E5.1	8	109907258	110075646	0.22	rs7008254	-2.56	rs1993593	0.10347	4.13	-1.2	358	15	enet	0.16	7.1e-06	-0.6787	0.49732	0.926839
Cells_EBV-transformed_lymphocytes	./WEIGHTS//Cells_EBV-transformed_lymphocytes/Cells_EBV-transformed_lymphocytes.ENSG00000070371.11.wgt.RDat	CLTCL1	22	19166986	19279239	0.33	rs5746779	-2.52	rs1633404	0.2244	5.22	-0.674	481	8	lasso	0.29	3.9e-10	-0.6779	0.49785	0.927195
[truncated: 23,109 more rows]
