# Supplementary material for: Identification of candidate genes and pathways associated with juvenile idiopathic arthritis by integrative transcriptome-wide association studies and mRNA expression profiles
Source: Arthritis Res Ther. 2023 Feb 8;25:19. doi: 10.1186/s13075-023-03003-z (PMC9906884; doi:10.1186/s13075-023-03003-z)
Supplement: Supplementary file 3 — Additional file 3:. CGSEA results. [file 13075_2023_3003_MOESM3_ESM.xlsx]

## Sheet: CGSEA_result_JIA
Chemicals	NES	P
C006551	339.364	0.0001
C038753	19.3112	0.00079992
D002118	15.1013	0.0001
C483909	12.8409	0.0001
D001104	12.1717	0.0001
C052901	9.04932	0.00039996
C494474	8.51571	0.00159984
C018637	8.24308	0.00149985
D008713	7.6381	0.00049995
D048628	7.47539	0.0001
D010081	6.98352	0.00109989
C511621	6.64404	0.0001
C013698	6.51836	0.00109989
D019324	6.47524	0.0001
C051246	6.39174	0.00019998
C032668	6.28297	0.00189981
D001507	6.27616	0.00109989
C036042	6.21001	0.00019998
C019499	6.19831	0.00219978
D009853	6.07833	0.00059994
C502851	6.07001	0.00169983
D060729	5.86911	0.00309969
D007649	5.85987	0.00029997
D000244	5.80825	0.00119988
C471071	5.79459	0.00269973
C032036	5.77307	0.00259974
C029892	5.76526	0.00029997
D002995	5.70423	0.00029997
C576882	5.70228	0.00229977
C001277	5.65811	0.00129987
D014303	5.60788	0.00049995
D006830	5.50918	0.0001
D011345	5.29511	0.00049995
D008628	5.19455	0.00059994
D003999	4.97723	0.00059994
D002330	4.95788	0.00129987
D008769	4.95672	0.00249975
D010672	4.87132	0.00209979
C585004	4.87048	0.00409959
C014129	4.79553	0.00329967
D004002	4.71174	0.00319968
C005219	4.69336	0.00169983
D002065	4.59157	0.00049995
C002741	4.56623	0.00219978
C071834	4.53537	0.00479952
D014639	4.49725	0.00469953
C548651	4.48416	0.00119988
D002713	4.48143	0.00319968
C016151	4.39784	0.00219978
C522391	4.38036	0.00509949
C056933	4.36462	0.00259974
C025256	4.34902	0.00179982
D000077205	4.25747	0.00459954
C024565	4.25638	0.00279972
D001379	4.20661	0.00249975
D020245	4.11767	0.00229977
C523184	4.08426	0.00609939
C004312	4.07078	0.00429957
D017239	4.02696	0.00149985
D015741	4.02112	0.00279972
C013418	4.00697	0.00179982
C501413	3.93553	0.00429957
D020001	3.92031	0.00209979
C406224	3.8612	0.0029997
D003520	3.86058	0.00369963
D000077146	3.8584	0.00269973
C029370	3.79452	0.0049995
D001205	3.70477	0.00339966
D003474	3.69291	0.00329967
D008345	3.686	0.00559944
C472791	3.67956	0.00339966
C012606	3.65436	0.00889911
D005001	3.64117	0.00649935
C568608	3.62442	0.00429957
D016627	3.60729	0.00839916
D000255	3.60535	0.00959904
D001553	3.59122	0.00609939
D008274	3.50965	0.0019998
D002857	3.4776	0.00389961
D002784	3.47363	0.0112989
D013311	3.45667	0.00509949
D010433	3.42472	0.00919908
C014707	3.41678	0.00629937
C408982	3.39919	0.00879912
D005047	3.38015	0.00549945
D008558	3.35559	0.0107989
C406082	3.33077	0.00719928
D001761	3.32174	0.0079992
C500085	3.27195	0.0104989
D015124	3.26747	0.00849915
D007657	3.2635	0.00729927
D010795	3.24989	0.00619938
C007262	3.2374	0.010299
C040507	3.22314	0.00779922
D002392	3.20978	0.00689931
C031280	3.19434	0.0138986
C000627226	3.17478	0.0111989
C031180	3.16657	0.00689931
C038091	3.14868	0.00869913
C016599	3.14555	0.00789921
D013467	3.1334	0.00879912
D010938	3.12956	0.0107989
D016685	3.11465	0.0104989
D013752	3.02262	0.00919908
C017160	3.00815	0.0106989
C004656	2.98607	0.0124987
C531249	2.94039	0.00279972
D013605	2.93912	0.0127987
C009006	2.91959	0.0159984
D008731	2.91598	0.0139986
D000069059	2.91519	0.0169983
C034028	2.91436	0.0175982
D059808	2.90959	0.0129987
C016030	2.90458	0.0107989
C540355	2.87666	0.0148985
D006220	2.84814	0.0122988
D009285	2.82535	0.0172983
D013806	2.82475	0.0117988
D013792	2.81147	0.0176982
D028321	2.80347	0.0179982
D003010	2.80227	0.0165983
D000077404	2.78153	0.0187981
D003078	2.73294	0.019798
C030973	2.71786	0.0146985
C029424	2.71712	0.00059994
C017906	2.70884	0.0190981
D008687	2.68973	0.0171983
D013481	2.62389	0.0140986
C001899	2.60343	0.0171983
C061133	2.5912	0.0152985
D015283	2.57827	0.010099
D015073	2.56325	0.0208979
D015215	2.55681	0.0181982
C545476	2.52736	0.0214978
D014050	2.52686	0.0208979
D014580	2.47085	0.0221978
D003671	2.46814	0.0261974
C006068	2.46443	0.0239976
D007538	2.38609	0.0144986
D004958	2.38126	0.0271973
D002746	2.37298	0.0236976
C572573	2.36442	0.0221978
D000077267	2.32815	0.0265973
D010882	2.31642	0.0249975
D064704	2.30886	0.0173983
D000109	2.29895	0.00179982
C487081	2.29046	0.0254975
C032642	2.27406	0.0280972
D006540	2.27174	0.030197
C511402	2.26038	0.0287971
C525131	2.25627	0.0187981
C101814	2.24179	0.0305969
D019259	2.21466	0.0267973
D008154	2.20771	0.0146985
C032910	2.19458	0.030097
D001241	2.17566	0.0306969
D010695	2.14559	0.0343966
C082360	2.13159	0.0321968
D015025	2.11173	0.0331967
D013501	2.08739	0.0353965
C010615	2.07048	0.00739926
D002509	2.05336	0.0379962
D014302	2.04319	0.0406959
D010894	2.01948	0.0384961
D009966	1.98188	0.0408959
D007501	1.96491	0.0433957
D010098	1.95097	0.0427957
D019821	1.93529	0.0437956
D000077610	1.93167	0.0439956
C022921	1.89645	0.0447955
D008094	1.8942	0.0420958
C011890	1.87187	0.0486951
D000069439	1.87073	0.0465953
D003561	1.86803	0.0480952
D017382	1.8619	0.0469953
D011691	1.84857	0.00879912
C089796	1.84625	0.0512949
C533410	1.78635	0.0280972
D007069	1.78061	0.0529947
D020123	1.76667	0.0552945
D013893	1.75657	0.0525947
C098607	1.70204	0.060194
D009578	1.68483	0.00639936
D000077556	1.67755	0.0589941
D005576	1.67678	0.0544946
C113580	1.67506	0.0620938
C026690	1.65502	0.060394
C004648	1.65165	0.060394
C010974	1.64678	0.0634937
D005038	1.64362	0.0626937
D015735	1.63581	0.0639936
D000111	1.6301	0.0677932
D003630	1.62204	0.0408959
D003033	1.62169	0.0662934
D006533	1.61906	0.0428957
D001973	1.6157	0.00439956
D016718	1.61523	0.0455954
D003676	1.61478	0.0582942
C018584	1.60389	0.0182982
D013750	1.5947	0.0688931
C093628	1.56529	0.0713929
D000966	1.56471	0.0255974
C012796	1.56126	0.059994
C017096	1.55387	0.0711929
C074283	1.52489	0.040196
D016264	1.50849	0.0304969
C008493	1.50021	0.0747925
C017803	1.49442	0.029897
D008383	1.48721	0.00219978
D000447	1.47291	0.0823918
D003345	1.45271	0.0671933
C010313	1.43636	0.0756924
C027579	1.42543	0.0783922
C039671	1.38372	0.0828917
D001663	1.378	0.0834917
D012293	1.37779	0.079892
C038491	1.37297	0.0360964
D015034	1.37083	0.0812919
D011078	1.35335	0.0937906
C012526	1.31734	0.0830917
C005290	1.31592	0.0865913
D003634	1.30954	0.080192
D000077867	1.29453	0.09989
C016583	1.281	0.0917908
D004397	1.27817	0.0967903
C056507	1.27691	0.0373963
D006918	1.25452	0.10099
C570897	1.24954	0.0241976
D009569	1.23854	0.0970903
C004456	1.23239	0.0324967
C012568	1.23039	0.10299
C007350	1.19045	0.0934907
C459604	1.17982	0.0843916
D019328	1.17484	0.107589
D016559	1.162	0.114489
C011272	1.15705	0.0135986
C016366	1.15451	0.107089
C037123	1.15275	0.110789
D002211	1.15226	0.115988
C412815	1.13399	0.116088
D001622	1.13047	0.069693
C007834	1.09631	0.0192981
C057580	1.08873	0.00719928
D014747	1.08499	0.111689
D003633	1.08037	0.124088
D014800	1.07628	0.0446955
C104810	1.0663	0.00359964
D003035	1.04126	0.119288
D002166	1.03972	0.118388
D014752	1.03539	0.0152985
C042310	1.012	0.0616938
D003024	1.00777	0.136386
C027561	0.992542	0.0460954
C057862	0.981195	0.138986
C432165	0.979491	0.120188
D001556	0.976851	0.142586
D026023	0.973276	0.132487
D010426	0.959968	0.138386
C014215	0.952488	0.123488
C004742	0.949216	0.112789
C031389	0.94838	0.0979902
D005632	0.94471	0.129087
C031655	0.936725	0.119688
D002110	0.936282	0.156184
D019319	0.925493	0.150385
D014266	0.913515	0.0975902
D017258	0.901911	0.139086
D009020	0.8976	0.149585
D008063	0.897001	0.116388
D064730	0.888737	0.137186
C089595	0.886594	0.162384
C009131	0.883571	0.0372963
D006108	0.870343	0.136386
C464660	0.868597	0.122688
C010063	0.861861	0.0270973
D009249	0.837879	0.136086
D000077149	0.8329	0.0755924
D000069470	0.825981	0.050295
D011372	0.821302	0.0345965
D015474	0.80686	0.19548
C026137	0.805562	0.029597
C023888	0.802129	0.10339
C040048	0.793352	0.0579942
D014284	0.783382	0.180182
D014425	0.771049	0.0157984
D000077191	0.770158	0.129987
D006820	0.762715	0.167383
D006997	0.746187	0.193281
D000068579	0.724957	0.19538
C060540	0.72365	0.174483
D005411	0.709788	0.161384
C000228	0.70033	0.171983
D047428	0.673246	0.193181
D009281	0.672465	0.0709929
D000077204	0.669198	0.153285
D012524	0.661054	0.20338
C045037	0.657816	0.148085
C006463	0.646405	0.0185981
D000069287	0.643851	0.0245975
C000625835	0.643654	0.0764924
D002635	0.642883	0.0228977
C045362	0.640666	0.20398
C572491	0.640029	0.217278
D000171	0.61515	0.20178
D008770	0.609374	0.20138
C007095	0.609261	0.10209
D000077285	0.607321	0.211679
D001194	0.597855	0.179582
C534628	0.587495	0.159084
C007164	0.585579	0.0140986
D007608	0.582452	0.0823918
C021751	0.578235	0.132187
C054133	0.574364	0.205479
D020058	0.571902	0.040296
C010792	0.568686	0.191981
D000077261	0.5668	0.146885
D003513	0.560247	0.237676
D012406	0.556941	0.0039996
C053541	0.551911	0.123888
D002112	0.54982	0.10039
C080163	0.540778	0.241276
C015586	0.536832	0.210379
D006160	0.533356	0.00109989
D000077276	0.528874	0.136286
D020148	0.527971	0.171883
D001629	0.525387	0.217578
D005473	0.52168	0.220578
C014153	0.521029	0.212479
D005978	0.518113	0.249375
D002083	0.512985	0.172683
C487513	0.507737	0.0362964
C030123	0.505943	0.211879
D005944	0.5015	0.214779
D015125	0.50015	0.19658
D016190	0.493028	0.141886
C036423	0.482244	0.0631937
C026209	0.472571	0.0408959
C017557	0.47247	0.0925907
D015122	0.472204	0.173083
D007559	0.467329	0.182482
D001149	0.464125	0.0215978
C022884	0.453016	0.20498
C040015	0.449386	0.0557944
D006046	0.443175	0.275172
D018021	0.441492	0.251275
C013598	0.440517	0.268173
C009237	0.435464	0.0245975
D019308	0.432885	0.142486
C447082	0.432548	0.0049995
D026423	0.430481	0.0259974
C496492	0.429575	0.235476
C005961	0.423726	0.275072
D000077206	0.421572	0.0343966
D010278	0.419221	0.274473
D000639	0.418927	0.0279972
D054328	0.405226	0.0976902
D005620	0.402184	0.139586
D008774	0.401025	0.0293971
D002273	0.389849	0.224778
C040929	0.386448	0.0384961
D012835	0.385408	0.0626937
D003994	0.37917	0.19578
C033094	0.368383	0.0540946
C541923	0.359462	0.121388
C101816	0.356505	0.0839916
C105260	0.344928	0.227977
D002725	0.339193	0.0166983
C031895	0.337727	0.0179982
D010656	0.336247	0.30107
C093642	0.336145	0.286371
C075773	0.330907	0.263574
C452139	0.329585	0.0185981
D000499	0.326735	0.148885
C031721	0.322418	0.291271
C031143	0.31975	0.223078
D006493	0.311246	0.128887
D003687	0.310474	0.164784
D014975	0.309426	0.0619938
C067134	0.308254	0.0314968
C059539	0.295428	0.151185
C017154	0.294873	0.0377962
C031181	0.293844	0.258674
C002802	0.293809	0.0648935
D000596	0.292966	0.0310969
D004967	0.292398	0.286371
C061365	0.292018	0.283372
D002793	0.286275	0.219078
D006581	0.285116	0.266073
D010575	0.284966	0.0269973
D002235	0.281179	0.00849915
D014527	0.280214	0.0738926
D003913	0.278367	0.0979902
C443641	0.271754	0.0393961
D012964	0.265418	0.0420958
C025451	0.260771	0.0664934
C002385	0.252819	0.0908909
D014859	0.251168	0.279072
C099952	0.245398	0.115188
C021296	0.242779	0.039796
D019787	0.240183	0.138786
D000242	0.239062	0.142886
C031903	0.238694	0.0273973
D000077182	0.237501	0.0476952
C423915	0.237203	0.0460954
C003898	0.236923	0.0408959
C085911	0.235751	0.322868
C000499	0.233785	0.276072
C013592	0.231229	0.171183
D010615	0.229345	0.0516948
D011092	0.227657	0.29857
C020972	0.225924	0.157584
D017973	0.224818	0.120188
D014191	0.22063	0.00839916
D000496	0.220616	0.0389961
D007211	0.220259	0.0446955
D015248	0.21995	0.155784
D002259	0.219074	0.10369
C018855	0.21888	0.152185
C568376	0.217295	0.359664
C038328	0.217056	0.286371
D013241	0.216494	0.0285971
D020888	0.214821	0.233677
D005054	0.214111	0.288571
C086566	0.213552	0.0336966
C557331	0.211538	0.187881
D010578	0.209277	0.330867
C052570	0.201799	0.0244975
C028521	0.199055	0.112089
C058305	0.19154	0.348765
C017875	0.191473	0.0418958
C062876	0.189906	0.0785921
C534735	0.188925	0.118488
D002185	0.188149	0.270473
D006427	0.18437	0.0449955
D000117	0.183551	0.0366963
C029036	0.183199	0.0111989
D005690	0.182382	0.0658934
D019810	0.182027	0.0310969
C043377	0.181644	0.0392961
D008942	0.180416	0.344366
C000625836	0.179956	0.0725927
D019808	0.179012	0.151485
C018620	0.178558	0.0830917
C051786	0.176464	0.0775922
D003975	0.176068	0.0624938
D007052	0.17463	0.357864
D019829	0.170267	0.0426957
D005436	0.169095	0.0431957
D005680	0.168193	0.010299
C063509	0.166327	0.10419
C519728	0.16591	0.0406959
C546771	0.164911	0.323768
D012838	0.163971	0.318068
D019287	0.162068	0.372563
D004964	0.157504	0.0157984
D002258	0.153532	0.0733927
C121718	0.150894	0.29987
D018818	0.148804	0.0637936
D007631	0.148262	0.367163
C025399	0.147418	0.0233977
C581157	0.145471	0.0756924
D047630	0.144942	0.0455954
C100057	0.143417	0.039996
C007836	0.14159	0.339566
D003314	0.141463	0.0781922
D001647	0.140575	0.0605939
C075117	0.139652	0.236576
C024746	0.138803	0.167483
D009584	0.138422	0.0720928
C076996	0.137817	0.0266973
C005274	0.13756	0.213479
C041507	0.137494	0.0282972
D002955	0.131753	0.0778922
D015738	0.1317	0.0676932
C469298	0.131512	0.0563944
D019826	0.131389	0.229377
D016590	0.131088	0.070093
C027696	0.130412	0.040096
D003609	0.128209	0.332667
D012701	0.121625	0.131587
C019304	0.120236	0.319968
C012042	0.119912	0.0754925
D017035	0.118223	0.223978
D009536	0.11627	0.188281
C428725	0.116038	0.0247975
C461488	0.11161	0.0363964
C011309	0.110061	0.0758924
C013908	0.109698	0.0680932
D000336	0.107048	0.353565
C006698	0.106156	0.0693931
C480342	0.105154	0.0841916
C032881	0.103131	0.114589
C488333	0.102014	0.0359964
C057620	0.101366	0.00489951
D012436	0.100572	0.0433957
D014873	0.0997518	0.140686
C033901	0.0992483	0.114189
C473484	0.098019	0.0105989
C073601	0.0977862	0.039596
D011729	0.0971674	0.19908
D013866	0.0941717	0.0606939
C402769	0.0931325	0.0627937
C005095	0.0927383	0.10369
C006972	0.0921648	0.089891
D015054	0.0919102	0.216478
C008340	0.0874614	0.069693
D007530	0.0866029	0.163384
D064209	0.0863735	0.089891
C013531	0.0832507	0.0807919
D000077239	0.082435	0.136686
D001372	0.0817121	0.0675932
D008294	0.0793411	0.0615938
C082359	0.0789291	0.0715928
C580599	0.0766377	0.247775
C056165	0.0723437	0.191681
C005023	0.0720717	0.0660934
D011339	0.0696299	0.186281
D011763	0.0693987	0.0425957
D000880	0.0693649	0.0789921
C005948	0.0667443	0.0994901
D010396	0.0635441	0.328567
C097284	0.062709	0.0262974
D005015	0.0627077	0.0540946
C026385	0.0619608	0.179782
D009243	0.061904	0.344766
D005480	0.0593148	0.145185
C010176	0.0588213	0.155384
D000074262	0.0577849	0.165183
D001599	0.0576257	0.314369
D005013	0.0559309	0.030397
C030589	0.0545705	0.117988
C038541	0.0530901	0.0470953
D015376	0.0526451	0.0428957
C112106	0.0519718	0.187081
D005439	0.0507509	0.0238976
D009288	0.0495486	0.0525947
D000225	0.0456639	0.225177
C096064	0.0453237	0.0805919
C005223	0.0452282	0.109289
C034912	0.0450403	0.0909909
C066229	0.0433158	0.0710929
C020300	0.0424729	0.211479
C041711	0.0413427	0.264074
D008344	0.0412349	0.39796
D012176	0.0411417	0.206079
D014238	0.0408645	0.112789
D014315	0.0406264	0.119188
C538809	0.0398884	0.0255974
C439060	0.0395248	0.180282
C457233	0.0391887	0.029697
C010327	0.0379957	0.387161
C008922	0.0377106	0.0928907
D006247	0.0376464	0.0467953
D002997	0.0372781	0.30387
D009525	0.0369172	0.188081
D007455	0.0359389	0.0986901
D019946	0.0358272	0.0665933
C013690	0.035067	0.0206979
D009640	0.0344296	0.114589
D004970	0.0340485	0.287071
C526219	0.0334713	0.0826917
D011802	0.0331699	0.164384
D009638	0.0321874	0.167383
C061481	0.0318967	0.0634937
C084597	0.0312163	0.0872913
D016686	0.0311877	0.00769923
D000001	0.0307727	0.306769
C477819	0.0303016	0.150785
D012110	0.0298398	0.0477952
C090942	0.029416	0.225677
D010833	0.0288289	0.118988
D015039	0.028798	0.0676932
D011189	0.0283687	0.0330967
C067713	0.0281407	0.0992901
C030583	0.0278949	0.0587941
D012503	0.0272341	0.180682
D007840	0.0250855	0.0628937
C013649	0.0249121	0.105389
D006632	0.0247183	0.265073
D000077300	0.0245649	0.142386
D004006	0.0243776	0.120288
C437965	0.0239175	0.121488
D047348	0.0238214	0.0294971
C062735	0.0235748	0.109789
C034206	0.0223019	0.130587
D015081	0.0222819	0.286471
C024836	0.021878	0.0972903
C010272	0.0216951	0.0939906
C016274	0.0215231	0.0271973
D000077403	0.020837	0.0840916
C040641	0.0198676	0.0763924
D007660	0.0193372	0.137586
D008798	0.0189975	0.182682
D015242	0.0184852	0.113689
D010480	0.0181718	0.106289
D012603	0.018095	0.106489
C423844	0.0180665	0.123488
C109986	0.0178209	0.124388
D013883	0.0177349	0.0874913
C013099	0.0176617	0.080292
D008746	0.0175198	0.253175
D009240	0.0174806	0.0990901
C508075	0.0172905	0.162184
D000077144	0.0172774	0.0751925
D010710	0.0172393	0.108989
D000077271	0.0167041	0.190781
D006037	0.0166305	0.133887
C078092	0.0164658	0.0730927
C005445	0.0162521	0.154785
D006859	0.0162008	0.116888
D011435	0.0157714	0.0410959
C473643	0.0153424	0.175282
C433283	0.0151741	0.0638936
D037741	0.0147966	0.139986
D008463	0.0140886	0.0691931
D009761	0.0140645	0.110889
C009166	0.0138169	0.172583
C009238	0.0135872	0.0624938
C049032	0.0129305	0.106789
C058229	0.0128236	0.0616938
D019345	0.012258	0.370663
C047368	0.0118611	0.169683
D005682	0.0117303	0.0528947
C448659	0.0116229	0.139086
C035054	0.0112336	0.0931907
D009599	0.0108166	0.289771
D006118	0.0107432	0.174283
C000594117	0.0105479	0.171183
C070417	0.0101842	0.116788
C073402	0.00908524	0.0789921
D019301	0.00884448	0.364764
C060506	0.00822211	0.059994
D008917	0.00795914	0.039696
C106812	0.00791026	0.307569
D000068557	0.00729943	0.118888
C052034	0.00677812	0.0780922
D011188	0.00647982	0.130087
D006534	0.00645185	0.193681
C474021	0.0062913	0.129487
D009270	0.00607929	0.167083
D005459	0.00556099	0.335666
C064294	0.00508208	0.10059
C033146	0.0044477	0.146885
D002719	0.00416599	0.157484
C457499	0.0041147	0.192681
C013738	0.00396083	0.118788
D014112	0.00387544	0.240476
D064791	0.00366307	0.0819918
C091768	0.00362933	0.0572943
D015255	0.00356118	0.124988
C001803	0.00342636	0.0420958
C063855	0.0033745	0.215678
D009585	0.00325028	0.175582
D017485	0.00296928	0.0667933
D053119	0.00291834	0.187881
D008743	0.00248589	0.163084
D011801	0.00236354	0.174983
C081565	0.00223147	0.0763924
C058667	0.00216443	0.125587
C515005	0.00165194	0.133287
C490166	0.00107104	0.090291
D019800	0.000986562	0.19778
D010400	0.000477371	0.0865913
C001478	8.87e-05	0.134787
D005912	3.6e-05	0.163084
D006034	-7e-05	0.10279
D012645	-0.000363319	0.0647935
D008790	-0.0014689	0.227277
D008528	-0.00152798	0.223978
C028982	-0.00159449	0.060494
C087114	-0.00168217	0.279572
C081643	-0.00179555	0.0763924
C018406	-0.00248616	0.134287
C030090	-0.00252834	0.0527947
D020366	-0.00284147	0.0544946
D019888	-0.00286983	0.124488
D012601	-0.00289187	0.159884
D000077333	-0.00297474	0.0865913
D009153	-0.00341732	0.0971903
C011126	-0.00342179	0.126887
C093875	-0.00354189	0.191681
C014706	-0.00383142	0.126587
C035314	-0.00383142	0.126587
C011907	-0.00396899	0.131187
D005996	-0.00399579	0.290071
D019307	-0.00402688	0.133187
C010178	-0.00414023	0.206679
D010837	-0.00449734	0.168083
C031618	-0.00456151	0.208079
D014304	-0.00465666	0.144386
D000655	-0.00467296	0.140586
D020156	-0.00469272	0.106889
C038958	-0.00470066	0.0872913
C018511	-0.00477905	0.148785
C031324	-0.0049434	0.0909909
C014036	-0.00508302	0.149385
C545373	-0.00513477	0.162084
C037565	-0.00518637	0.0416958
C072247	-0.00550405	0.0847915
C435770	-0.00555032	0.0713929
D001640	-0.005779	0.115188
C052785	-0.00584082	0.155284
C526957	-0.00614113	0.0906909
D011718	-0.00616942	0.110689
D013654	-0.00649008	0.281572
D001623	-0.00652535	0.10329
D003622	-0.00673324	0.209379
C525422	-0.00684092	0.141086
D006862	-0.00713149	0.291171
D000068296	-0.00718428	0.165283
D064747	-0.00729516	0.255074
D011692	-0.00739739	0.339566
D000616	-0.00767124	0.0525947
C020748	-0.00771438	0.272473
D013827	-0.00788319	0.168483
D013469	-0.00809918	0.09999
C002963	-0.00815354	0.115488
C539348	-0.00820021	0.10229
D016566	-0.00823887	0.19868
D001786	-0.00824253	0.308169
D017378	-0.00835563	0.0264973
C054634	-0.00839348	0.0744926
D000450	-0.00839573	0.267873
C029310	-0.00873533	0.174283
C117220	-0.00873639	0.134187
C026305	-0.00884161	0.182982
C090413	-0.00888151	0.157884
C027185	-0.00888951	0.0744926
C007789	-0.00907533	0.139786
C040534	-0.00910283	0.325267
C040527	-0.00919572	0.0885911
D013015	-0.00924004	0.156784
C500026	-0.00937853	0.29807
C056068	-0.0095128	0.178782
D003973	-0.00965893	0.0754925
D007650	-0.00968829	0.117988
C401858	-0.00969515	0.118188
C545385	-0.00971234	0.0861914
C479228	-0.00976227	0.0771923
C013672	-0.00979942	0.114989
D020002	-0.00980404	0.121988
C521334	-0.00985007	0.0144986
C108339	-0.00985142	0.124688
C058728	-0.0100005	0.555544
D000078262	-0.0100005	0.583642
C026987	-0.010157	0.130687
C000541	-0.0101733	0.388261
D002976	-0.0102819	0.360364
C522862	-0.0102911	0.110289
C038405	-0.0103171	0.362864
D000432	-0.0103556	0.786821
D000077222	-0.0104929	0.327067
D018170	-0.0105718	0.119788
D013096	-0.0106177	0.240376
D010798	-0.0106845	0.130287
C046760	-0.0108057	0.170983
C066471	-0.0108972	0.445755
C047330	-0.0109136	0.689931
D002064	-0.0109577	0.153785
C025657	-0.0110114	0.418658
C026777	-0.0110549	0.189281
D007306	-0.0111005	0.577042
C114438	-0.0111312	0.282072
D001971	-0.0111461	0.661534
C071423	-0.0111603	0.233977
C034096	-0.0112235	0.205279
C017690	-0.0112292	0.313769
D013974	-0.0112408	0.645735
D000077213	-0.0112568	0.129887
C080043	-0.0113716	0.187781
D017371	-0.0114938	0.427057
C031183	-0.0114956	0.168383
C473027	-0.0115321	0.147085
D001688	-0.0115556	0.59934
C498826	-0.0115559	0.340566
C121465	-0.0115991	0.648535
C078814	-0.0116213	0.137786
D002229	-0.0116635	0.429357
D000493	-0.0116682	0.285271
C064758	-0.0116686	0.220878
D002990	-0.0117267	0.788321
D011224	-0.0117766	0.392661
C030665	-0.0117779	0.580142
C009172	-0.0118077	0.70143
C502362	-0.0118275	0.950305
D003606	-0.0118492	0.428357
C531013	-0.0118911	0.0959904
C000488	-0.011912	0.0992901
C000623013	-0.0120112	0.189281
D005688	-0.0121261	0.289971
D007978	-0.0122866	0.29977
D010476	-0.0123429	0.238676
C029659	-0.0123577	0.148685
C002202	-0.012365	0.275772
C003001	-0.0123951	0.589641
C096900	-0.012398	0.983702
C007633	-0.0124661	0.172783
C013813	-0.0125355	0.177282
D012312	-0.0127502	0.287871
C105832	-0.0128628	0.226877
D002186	-0.0128851	0.453755
C424423	-0.0128942	0.749725
D005907	-0.0129517	0.338666
D012256	-0.0129707	0.355764
C409722	-0.0131113	0.155484
C066075	-0.0131221	0.315968
D010984	-0.0131238	0.361264
C058120	-0.0131246	0.248075
C032538	-0.0131833	0.80182
C108732	-0.0132279	0.751425
D014044	-0.0133105	0.129087
C106335	-0.0133395	0.152385
C033643	-0.0133656	0.20388
C521013	-0.0133871	0.209879
D019258	-0.0133911	0.621538
C084656	-0.0134427	0.422758
D009764	-0.013504	0.142486
C402696	-0.0135049	0.271873
C043562	-0.0135446	0.216978
C540575	-0.0137741	0.258574
D000077866	-0.0137808	0.312369
D014108	-0.0137819	0.807019
D011720	-0.0138169	0.135586
D006851	-0.0138584	0.516748
C503753	-0.0138754	0.186881
D000965	-0.013999	0.275672
C004912	-0.0140048	0.336366
C542282	-0.0140773	0.564544
C052659	-0.0141504	0.247375
D003981	-0.0142273	0.244576
C009900	-0.0143096	0.290271
C403753	-0.0143635	0.863014
D014147	-0.0143737	0.868413
D007200	-0.014412	0.184682
D012965	-0.0145252	0.40166
C522973	-0.0145441	0.80432
C102351	-0.0145606	0.314569
C510784	-0.0145651	0.506649
C006923	-0.0147592	0.276572
C043680	-0.0147745	0.30327
C031403	-0.0148432	0.215078
C038044	-0.0149118	0.420758
C041376	-0.0149917	0.30437
D002706	-0.0150602	0.852315
D012977	-0.0150699	0.209879
D017374	-0.0151457	0.130687
C423222	-0.0151792	0.643836
D012439	-0.015203	0.139086
C009091	-0.0152095	0.170883
D019819	-0.0152443	0.535146
D010047	-0.0153036	0.571743
D010696	-0.0153888	0.167983
D044945	-0.0154287	0.315668
C479979	-0.0154685	0.250675
C056599	-0.0155364	0.355764
C517016	-0.0156052	0.140686
C528728	-0.0156052	0.140686
C401859	-0.0156981	0.254175
C031463	-0.0157066	0.223378
C484027	-0.0157349	0.536646
D011397	-0.0157376	0.793021
D002726	-0.0157692	0.363164
C016371	-0.0157843	0.862914
D010758	-0.0158038	0.213179
C017092	-0.0158968	0.718728
D017311	-0.0159469	0.206679
C030667	-0.0159927	0.285871
D005027	-0.0160221	0.154285
C006593	-0.0160252	0.660834
C024631	-0.0160633	0.525847
D020126	-0.0161106	0.191481
C059006	-0.0161492	0.281772
D014992	-0.0162418	0.253875
D013890	-0.0162968	0.259874
D015031	-0.0163338	0.268273
C057222	-0.0163688	0.162884
C560077	-0.016458	0.567143
D010852	-0.0165362	0.272373
D003374	-0.0165919	0.328167
C108475	-0.0167649	0.954105
C002701	-0.0167896	0.720728
C000154	-0.0168148	0.822418
C016617	-0.0168256	0.432257
C080417	-0.0169621	0.246975
C116890	-0.0169768	0.963804
C057451	-0.0170342	0.941606
D020889	-0.0170582	0.206379
C029010	-0.0171256	0.473653
C037219	-0.0172763	0.730027
C501277	-0.0173275	0.171783
C005499	-0.0173932	0.476352
C007845	-0.0174477	0.570143
D017998	-0.0174791	0.547145
C102326	-0.0174868	0.481552
C028676	-0.0175004	0.157284
C082735	-0.0175008	0.486251
D000438	-0.0175226	0.477052
D005905	-0.0176573	0.19908
D000108	-0.0176806	0.231877
D012989	-0.0177326	0.894211
C506002	-0.0177487	0.79792
D008244	-0.0177791	0.136686
C040533	-0.0178715	0.649835
C013015	-0.0179537	0.751325
C027955	-0.0179569	0.19568
C529148	-0.0180067	0.815918
C046905	-0.0181363	0.390061
D002248	-0.0181927	0.184482
C062018	-0.0182493	0.236876
D012431	-0.0182649	0.374863
D014757	-0.0182721	0.580942
D019257	-0.0183357	0.393861
C020758	-0.0183994	0.263674
C020735	-0.0184169	0.956204
D001728	-0.0185902	0.942306
C028473	-0.0186435	0.728527
D019695	-0.0186648	0.236176
C081021	-0.018674	0.255074
D006418	-0.0187745	0.464254
C551178	-0.0187988	0.279972
D010665	-0.0188399	0.893111
D000068299	-0.0189224	0.862614
D022641	-0.0189239	0.636136
C534922	-0.0189766	0.30217
C104223	-0.0190863	0.823218
D014280	-0.0192538	0.159584
D002939	-0.0193591	0.476252
C049863	-0.0194987	0.576542
D002108	-0.0195231	0.892711
D013881	-0.0197242	0.590241
C063449	-0.0198236	0.40006
D062065	-0.0198596	0.464054
C032628	-0.019888	0.20208
C010480	-0.0199405	0.19658
D011810	-0.0199647	0.205379
D011112	-0.0199772	0.146885
D013431	-0.0200809	0.60234
C020326	-0.0201687	0.237376
C427308	-0.0202529	0.608039
D013458	-0.0204142	0.339166
D008926	-0.020512	0.145385
C028025	-0.0207086	0.673833
C402365	-0.0208491	0.157884
C044563	-0.0209942	0.171583
C012258	-0.0209964	0.847815
C086276	-0.021026	0.305669
D000068338	-0.0210456	0.511749
C050229	-0.0211873	0.784622
D009573	-0.0212386	0.170283
D016593	-0.0212422	0.488151
D009543	-0.0212649	0.417458
D011137	-0.021268	0.242376
C061282	-0.0213232	0.150885
C031477	-0.021328	0.342266
D003915	-0.0213504	0.40156
C064925	-0.0213639	0.982202
D002734	-0.0213973	0.955804
C004315	-0.0215074	0.593041
D000968	-0.0215108	0.270873
C570530	-0.021629	0.70063
D019804	-0.0216862	0.764824
C024714	-0.021737	0.231577
D005227	-0.0218458	0.218078
D015112	-0.0218581	0.311569
D016578	-0.0218878	0.273473
C098546	-0.0219497	0.413459
C097367	-0.0219953	0.342666
C406592	-0.0221241	0.888611
D065366	-0.0222611	0.261274
D000077235	-0.0223001	0.470853
D009537	-0.0223298	0.790721
D018053	-0.022366	0.554645
D011765	-0.022439	0.443356
D013448	-0.0224819	0.194081
D008610	-0.0225742	0.166483
C091861	-0.0227599	0.279972
C039798	-0.0227739	0.156284
D019803	-0.0228064	0.449555
D006877	-0.0232136	0.611439
C027820	-0.0233733	0.356664
C416282	-0.0234038	0.411659
D019342	-0.023497	0.337066
C029341	-0.0235338	0.294671
C000621033	-0.0235731	0.40476
C082164	-0.0235748	0.221878
D011134	-0.0237197	0.373663
C453899	-0.0239025	0.324668
C529376	-0.0239044	0.972503
D000068577	-0.0239254	0.334867
C551803	-0.023948	0.340066
D013498	-0.0240541	0.352665
C086539	-0.0242125	0.922908
D018690	-0.0242231	0.220878
C035377	-0.0242894	0.365563
C009560	-0.0246259	0.842416
D010069	-0.0246382	0.825017
D014700	-0.0246878	0.50375
C049347	-0.0247049	0.69853
C028610	-0.0248463	0.778122
D000677	-0.0249329	0.79722
D011280	-0.0249356	0.818718
D016244	-0.0249768	0.929507
C096277	-0.0250037	0.20018
C492519	-0.0250491	0.181382
C065299	-0.0250568	0.237676
C025160	-0.0250615	0.572843
D000735	-0.0251005	0.49685
C116926	-0.0251071	0.29687
C031927	-0.0251924	0.369063
C073339	-0.0254635	0.331567
D014508	-0.0254715	0.235776
C070571	-0.0257785	0.643436
C018381	-0.0257925	0.809819
D018119	-0.0258612	0.343566
D006834	-0.0259412	0.483152
D010622	-0.0259484	0.329667
C079198	-0.0259698	0.29787
C081331	-0.0259969	0.752825
C008088	-0.0260041	0.474553
C031238	-0.0260237	0.49815
D002336	-0.0260579	0.563844
C046170	-0.0260647	0.250575
C056218	-0.0260749	0.444056
C117342	-0.0261121	0.60334
D019817	-0.0261939	0.251175
C071942	-0.0261957	0.964904
D024502	-0.0262648	0.761624
D020927	-0.026282	0.206979
D003632	-0.0264047	0.920108
C425784	-0.0264455	0.980402
D009840	-0.0265158	0.921408
D000077287	-0.0265852	0.991701
C025314	-0.0266591	0.526447
D003436	-0.0267561	0.214479
C417521	-0.0268147	0.987101
D008730	-0.0268473	0.310969
C022777	-0.0269386	0.377362
C093230	-0.0270094	0.190881
C570896	-0.0270318	0.50125
D014414	-0.0271104	0.472053
C030517	-0.0271421	0.191281
C058819	-0.027202	0.245275
D016047	-0.0273622	0.353165
D000077270	-0.0273733	0.783922
D015282	-0.0274992	0.543346
C013185	-0.0275034	0.489251
D014236	-0.0275275	0.652335
C005197	-0.0277309	0.20368
D000534	-0.0277398	0.59904
C422648	-0.0277625	0.187881
D008726	-0.027779	0.219478
C008704	-0.0278221	0.572443
C030299	-0.0278334	0.272473
C071482	-0.0278678	0.375462
D011239	-0.0278788	0.350665
D000077210	-0.0279271	0.211579
C005498	-0.0279309	0.637636
D004004	-0.028025	0.278372
C063302	-0.0280811	0.292571
D011796	-0.0281311	0.264574
D014268	-0.0281553	0.316268
C554954	-0.0282197	0.231577
C512352	-0.0282614	0.40176
C016299	-0.028269	0.376062
C115711	-0.0283014	0.482552
D003891	-0.0283053	0.293571
D010424	-0.0283106	0.285471
C005466	-0.0284117	0.537146
D000077341	-0.028474	0.448355
C073316	-0.0285593	0.278972
D009661	-0.0287177	0.194581
C479163	-0.0287783	0.482252
C118258	-0.0288902	0.391061
C001293	-0.0289013	0.549145
C511704	-0.0290475	0.288371
C073718	-0.0290835	0.483852
D055768	-0.029116	0.242676
D006497	-0.0291283	0.325767
C119130	-0.0292258	0.385861
D008055	-0.0292724	0.252875
D000537	-0.0293024	0.371863
C524653	-0.0293187	0.618738
D009183	-0.0293752	0.248475
D013793	-0.029547	0.535046
D000806	-0.029556	0.369363
D012642	-0.0296257	0.59744
D009544	-0.0296446	0.783022
D008044	-0.0296946	0.306569
D010457	-0.0298246	0.234277
D014805	-0.0298451	0.359464
C488583	-0.0298549	0.440456
C471992	-0.0298595	0.357464
C094023	-0.0298815	0.317968
C072019	-0.0302008	0.180982
D001285	-0.0302546	0.669133
D011433	-0.0302815	0.594241
C108637	-0.0302832	0.593441
D014867	-0.0303158	0.252475
C458508	-0.0303578	0.328667
D000119	-0.030368	0.236976
C017953	-0.0304128	0.618138
D007295	-0.0305623	0.957704
D005707	-0.0306067	0.325867
D013619	-0.0306124	0.283072
D010646	-0.0306744	0.765223
D017997	-0.0307182	0.220278
D015016	-0.0307524	0.242276
D016912	-0.0308653	0.40076
C021304	-0.0308959	0.474553
D058085	-0.0311411	0.541446
C100058	-0.0311992	0.678432
C076715	-0.0312376	0.667633
C030272	-0.0312742	0.737426
D000875	-0.0313446	0.39606
C008776	-0.0313533	0.318068
C012976	-0.0313541	0.778022
D002245	-0.0314025	0.167783
D001966	-0.0314278	0.79552
C029350	-0.0315516	0.434857
C026398	-0.0315717	0.562644
C458525	-0.0317509	0.236776
D017308	-0.0318012	0.842516
D010743	-0.0318261	0.625137
D011429	-0.0319623	0.944006
C099406	-0.0320298	0.247575
C482884	-0.0320699	0.848715
C023676	-0.0321389	0.776522
D007531	-0.0321472	0.391261
C548887	-0.0321992	0.321068
D000068180	-0.0322361	0.225477
C105686	-0.0322558	0.533747
C539933	-0.0322744	0.70493
D000622	-0.0324177	0.264974
C525423	-0.0324256	0.549745
C096856	-0.032494	0.854015
D013713	-0.0325433	0.276272
C058346	-0.0327457	0.9983
D014199	-0.0329173	0.267373
C076852	-0.0330454	0.176382
C090937	-0.0331205	0.243476
D000077269	-0.0331442	0.706329
C490266	-0.0332127	0.252575
C464485	-0.0332567	0.323368
C009684	-0.0332661	0.271373
D000487	-0.0332865	0.746525
C053876	-0.033391	0.264774
C099069	-0.0335029	0.350765
C096429	-0.0336405	0.715128
C004999	-0.0336738	0.307569
D013412	-0.0336854	0.684432
C099813	-0.0337057	0.49785
D016650	-0.033766	0.456154
C076944	-0.0338243	0.959304
C030691	-0.0339266	0.29857
D017336	-0.0339427	0.29717
C110172	-0.0339613	0.448455
C024713	-0.0339982	0.357664
D000077407	-0.0340091	0.351965
D013943	-0.0341313	0.561144
C041524	-0.0341377	0.450355
D055549	-0.0342043	0.181582
C022097	-0.0342335	0.572043
D000077405	-0.0342544	0.612239
D019343	-0.0344012	0.235976
D007975	-0.0344903	0.438556
C033674	-0.0346388	0.213279
C070840	-0.0347346	0.691831
D000157	-0.0347934	0.837916
D020910	-0.0348318	0.744126
C507035	-0.0348406	0.479852
C006757	-0.0349249	0.186281
D009637	-0.0349418	0.862814
C033116	-0.0349501	0.713929
C468270	-0.0350114	0.967003
C541528	-0.0352796	0.30497
C520284	-0.0353229	0.472553
D008277	-0.0353554	0.486451
C005136	-0.0353555	0.749625
C033069	-0.0353749	0.261974
D000068718	-0.0353836	0.60194
D002331	-0.0355777	0.237676
C040920	-0.0356526	0.89591
C520164	-0.0356699	0.514349
D011743	-0.0356802	0.272173
C119129	-0.0357665	0.284372
C551631	-0.0357883	0.779322
C467566	-0.0358725	0.382562
D013876	-0.0359993	0.338066
C115461	-0.0360315	0.716328
D019289	-0.0360451	0.245875
D009553	-0.0360853	0.784222
C022990	-0.0361573	0.769423
C016276	-0.0361594	0.313369
D010654	-0.03624	0.344666
D001576	-0.0362992	0.544446
C016527	-0.0363788	0.621338
D010121	-0.0365414	0.791121
D000941	-0.0369789	0.269873
D011799	-0.0370101	0.359264
D002217	-0.0370343	0.566543
D002351	-0.0370532	0.413159
C020627	-0.037194	0.218778
D015739	-0.037232	0.445955
D000078328	-0.0372943	0.361064
C024555	-0.037422	0.430657
C042172	-0.0375579	0.687731
C056583	-0.0375814	0.237476
C010329	-0.0377744	0.842816
D002911	-0.0377918	0.228277
C007997	-0.0379024	0.283172
D000068298	-0.0379418	0.614139
C032208	-0.0381867	0.679732
C400184	-0.0382025	0.577042
D010693	-0.0382225	0.314569
D009271	-0.0382479	0.620038
C074269	-0.0382816	0.60174
D019469	-0.0383103	0.80342
C415032	-0.0384131	0.30287
C479580	-0.0386477	0.288071
C119620	-0.0387012	0.518948
D017962	-0.0387246	0.276272
D048789	-0.0388347	0.524248
C029955	-0.0388539	0.486851
D006051	-0.0389471	0.790121
C118580	-0.0389805	0.764024
C003466	-0.0391025	0.288671
C524169	-0.0391742	0.325767
C030614	-0.0391759	0.30107
C012043	-0.0391963	0.252075
D012172	-0.0391999	0.279872
C015763	-0.0394592	0.257274
D000728	-0.0396343	0.277672
D017257	-0.03979	0.962604
C031534	-0.0398027	0.313569
C034613	-0.0398082	0.318968
C047806	-0.0398271	0.555644
D013804	-0.0398818	0.949805
C034343	-0.0399007	0.558244
C098468	-0.039903	0.69943
C496827	-0.0399891	0.525247
C020491	-0.0400013	0.50005
D000936	-0.0400029	0.238476
D000068677	-0.0401351	0.383462
C048324	-0.0403158	0.474653
D003000	-0.0404179	0.850515
D012839	-0.0404438	0.694231
C104536	-0.040453	0.610439
C077139	-0.0404571	0.316568
D000143	-0.0406546	0.973503
C499366	-0.0407592	0.365463
C027368	-0.0408727	0.19708
D056604	-0.0409574	0.229877
C023614	-0.0411433	0.324668
D000640	-0.0411851	0.240876
D000666	-0.0412143	0.471853
C052064	-0.0412356	0.235376
D052203	-0.0413981	0.361964
D009588	-0.0414317	0.241276
D017965	-0.0414704	0.621238
C002469	-0.0414742	0.643636
D000077584	-0.0414843	0.643936
C025191	-0.0415953	0.527247
D005990	-0.041628	0.458954
D000069463	-0.0416574	0.681732
C010463	-0.0416814	0.691831
D018967	-0.0418544	0.811219
C001654	-0.0418942	0.516648
C014655	-0.0420849	0.879412
C054207	-0.0421295	0.276972
D008353	-0.0421799	0.294371
D000420	-0.0424828	0.355764
C025474	-0.0425147	0.258174
D013779	-0.0425299	0.422858
C049864	-0.0425399	0.30287
C540383	-0.0425428	0.679732
C002010	-0.0428218	0.583542
C041477	-0.0428587	0.388861
D045424	-0.0428878	0.433757
C021053	-0.0430277	0.762424
D006052	-0.0431671	0.349765
C074968	-0.0433912	0.90191
C034020	-0.0433939	0.557644
C051140	-0.0436752	0.927207
C046627	-0.0437269	0.907809
D000641	-0.0437467	0.306669
C498045	-0.0438983	0.805219
D019344	-0.0439308	0.30167
D013148	-0.0439495	0.387661
C063170	-0.0440654	0.528147
C049639	-0.0442387	0.778622
C018091	-0.0443225	0.812819
D000077289	-0.0443279	0.655434
C104820	-0.0443597	0.509649
D005999	-0.0444591	0.505649
D000068437	-0.0444624	0.890611
C110630	-0.0444646	0.726427
C005134	-0.0444806	0.588841
D002244	-0.0445057	0.39656
D012430	-0.0445841	0.987501
C088155	-0.0445926	0.20178
D017135	-0.0447657	0.214979
D009582	-0.0449192	0.945205
D002858	-0.0449989	0.484652
C416927	-0.0450134	0.394561
C064176	-0.0450654	0.417058
D006569	-0.0452599	0.418558
C034697	-0.045304	0.49545
C037689	-0.045401	0.410659
D003620	-0.0454913	0.334567
D000077547	-0.0455383	0.423258
C028009	-0.0456009	0.332367
C019264	-0.0457096	0.685531
D014204	-0.0457161	0.367963
C002994	-0.0458957	0.825117
D008797	-0.045913	0.350065
D002712	-0.0459171	0.50195
C112765	-0.0459602	0.837416
C487049	-0.0460011	0.435656
C046245	-0.0460462	0.266773
C042431	-0.0461254	0.50105
C072876	-0.0462004	0.262174
D015638	-0.0463079	0.648435
D015742	-0.0465451	0.480552
C449302	-0.046596	0.372663
D017964	-0.0466045	0.630437
C060728	-0.0466687	0.815218
C027113	-0.0467575	0.773523
C005266	-0.0467781	0.636236
C479581	-0.0468305	0.228277
D020913	-0.0468531	0.267273
C054597	-0.0469565	0.617338
D002699	-0.046983	0.656134
C587274	-0.0469963	0.459154
C033148	-0.0470017	0.406959
C020722	-0.0471579	0.59814
D015766	-0.0472398	0.277672
D013213	-0.0473548	0.60084
C541917	-0.0475268	0.491151
C002979	-0.0477193	0.927507
C067527	-0.0478041	0.79642
C097760	-0.047852	0.350265
D010713	-0.0480109	0.348865
C526360	-0.0480127	0.384362
C058956	-0.0480727	0.323768
C012351	-0.0482267	0.713529
D008315	-0.048384	0.693731
C045856	-0.0483953	0.30397
C025164	-0.0485032	0.30007
C483321	-0.048508	0.359664
C017037	-0.0486101	0.9962
D008825	-0.0487857	0.517448
C101044	-0.0488191	0.30057
D001464	-0.048892	0.525247
C020754	-0.0490662	0.534847
D009255	-0.0491675	0.463154
C498077	-0.049312	0.650235
C000602704	-0.0493135	0.50025
D017255	-0.0493748	0.763124
D008625	-0.0494316	0.521148
C447119	-0.0494909	0.978802
D005033	-0.0497353	0.456654
C024352	-0.0498326	0.943606
D043343	-0.0498958	0.289171
D012604	-0.0501594	0.806719
C544471	-0.0502134	0.30407
C047948	-0.0503193	0.748825
D008691	-0.0503605	0.377362
C112772	-0.050502	0.382962
D020358	-0.0505149	0.861514
D000069348	-0.0506536	0.225977
D002038	-0.0506559	0.573743
C001329	-0.0506564	0.333067
C031375	-0.0506791	0.272373
D019855	-0.0507562	0.69863
C006418	-0.050781	0.453055
C026105	-0.0508771	0.616938
C561619	-0.0509531	0.312669
D013988	-0.0511346	0.279272
C574123	-0.0511463	0.840716
C064769	-0.051182	0.513549
C032854	-0.0512149	0.257174
C088115	-0.0512433	0.821118
D014502	-0.051307	0.366063
C028559	-0.0513211	0.380762
D047311	-0.0513594	0.747325
D007220	-0.051504	0.978902
C070164	-0.0516621	0.824918
C415326	-0.0517071	0.506849
D006812	-0.0517805	0.658334
C452423	-0.0519736	0.914509
C051122	-0.0520264	0.528147
C110881	-0.0522185	0.351665
C072105	-0.0523058	0.753725
C004471	-0.052326	0.685231
D000181	-0.0524306	0.660434
C025541	-0.0524665	0.758924
D005424	-0.0524942	0.486451
D005467	-0.052642	0.354665
C424127	-0.0526617	0.60034
C517975	-0.0527507	0.293871
D006852	-0.0528348	0.465453
D026422	-0.0530334	0.766123
D002084	-0.0531527	0.537646
C009365	-0.053161	0.378662
D006835	-0.0531941	0.794521
C524865	-0.0532936	0.525647
D013395	-0.0534601	0.323068
D009589	-0.0535584	0.657134
D013936	-0.0536929	0.242976
C059141	-0.053838	0.374163
C442659	-0.0540359	0.436056
C010423	-0.0540991	0.475952
D000069997	-0.0541195	0.317568
C042198	-0.0541963	0.966403
C561627	-0.0542233	0.386861
D013726	-0.054534	0.393161
D001585	-0.0545354	0.984902
D024504	-0.054593	0.90111
C118559	-0.054621	0.432257
C496401	-0.0548451	0.390661
C433928	-0.0548954	0.423958
C020711	-0.0550255	0.655834
C464444	-0.0551016	0.451355
C005581	-0.0551944	0.262874
C042405	-0.0552023	0.371363
C034786	-0.0552291	0.760524
C035196	-0.0552996	0.460954
C063776	-0.0553198	0.346365
D020105	-0.0556736	0.442456
D007479	-0.0558757	0.671733
C485800	-0.0559976	0.838616
D005938	-0.0561021	0.931807
C003585	-0.0561695	0.628637
C025463	-0.0561721	0.935506
D000068698	-0.0562726	0.356764
C474837	-0.0563098	0.809619
C015380	-0.0564103	0.70433
C026114	-0.0564894	0.527747
C406734	-0.0567242	0.718428
C517828	-0.0568445	0.29587
D010168	-0.057169	0.415258
C051750	-0.0571737	0.380462
C078131	-0.0572051	0.334167
D011929	-0.0573035	0.808519
C093323	-0.0577401	0.307669
D014403	-0.0578106	0.580742
D044950	-0.0578605	0.925707
C004479	-0.0579394	0.329867
D001572	-0.0579463	0.620738
D002772	-0.0580469	0.419958
D010365	-0.0580579	0.464754
C108042	-0.0581158	0.383562
D000077604	-0.058154	0.672133
C032688	-0.0581647	0.466753
C017967	-0.0582148	0.728127
D005031	-0.0582462	0.60114
C434003	-0.0582711	0.643136
D017975	-0.058334	0.726527
D008555	-0.0585839	0.372163
C568713	-0.0585881	0.313869
C573693	-0.0586178	0.962404
D017612	-0.0586239	0.585441
D002996	-0.0586712	0.344266
D013267	-0.0586745	0.583042
D003847	-0.0586952	0.766523
C037304	-0.0586976	0.339266
D009355	-0.0587573	0.332167
C010680	-0.0589738	0.362964
C018453	-0.0591752	0.387161
C109238	-0.0591752	0.665933
D000077546	-0.0594107	0.684832
D008656	-0.0594589	0.706529
C037112	-0.0595851	0.920008
C093844	-0.0595883	0.351665
D007472	-0.0597173	0.566743
C100573	-0.059738	0.29857
C002769	-0.0600589	0.69893
D008779	-0.0600939	0.367463
D008898	-0.0603451	0.706929
D013852	-0.0603927	0.873813
C050510	-0.0604695	0.253075
C436526	-0.0606046	0.605839
C004984	-0.0606374	0.541646
C101815	-0.0606491	0.506549
D061466	-0.0607685	0.418758
C119536	-0.0608056	0.424458
D000726	-0.0608269	0.69953
C113861	-0.0608814	0.625037
C049985	-0.0609094	0.669533
D015761	-0.0609519	0.288571
D001397	-0.0609918	0.540446
C065250	-0.0609984	0.535046
D007505	-0.0610536	0.454855
D052998	-0.0610702	0.388061
C530734	-0.0611072	0.392561
C066851	-0.0612092	0.540046
C075384	-0.0613112	0.679732
C510003	-0.0613117	0.633037
D011241	-0.0614676	0.694231
D013656	-0.0614806	0.344766
D015230	-0.0615926	0.485651
C544478	-0.0615993	0.344166
C054474	-0.0616154	0.79722
D003348	-0.0616374	0.450155
D000068756	-0.0616639	0.807019
D008043	-0.0619826	0.423458
C517409	-0.0620448	0.469253
D003367	-0.0620904	0.531447
C027118	-0.0622792	0.294071
D014812	-0.0627008	0.524748
C108709	-0.0628276	0.50455
D012721	-0.0628716	0.418158
C487948	-0.0628804	0.352465
D006221	-0.0632436	0.264074
C103505	-0.063246	0.49905
C546611	-0.0634033	0.49665
C506614	-0.0634628	0.673633
C538724	-0.0644102	0.733427
C103280	-0.0644447	0.771823
C016780	-0.0645626	0.417358
D000967	-0.0646018	0.572243
D003571	-0.0646436	0.507249
D007464	-0.0646698	0.375962
D010712	-0.064858	0.390561
D005290	-0.0650244	0.491751
D001115	-0.0650858	0.442956
D010972	-0.0653424	0.322768
C404397	-0.065696	0.950905
D018683	-0.0657095	0.431657
C094503	-0.0658634	0.293471
D010072	-0.0661431	0.9953
C502354	-0.0662044	0.920208
C102148	-0.0662384	0.683432
D053778	-0.0662547	0.29757
D000077484	-0.0663279	0.822818
D010205	-0.0664019	0.992101
C013638	-0.0665645	0.40226
C027235	-0.0665775	0.60464
C014949	-0.0669503	0.984702
C085746	-0.0670221	0.421258
C066201	-0.0672735	0.352465
D010716	-0.0673432	0.645335
C051597	-0.067803	0.355564
C033789	-0.067858	0.631737
C061004	-0.0678659	0.967503
C053401	-0.0681769	0.551445
C087123	-0.0682233	0.89851
C007768	-0.0682253	0.40176
D011899	-0.0683076	0.584842
D009828	-0.0683797	0.753725
C024989	-0.0686884	0.377062
D014025	-0.0688449	0.426757
C099958	-0.0689504	0.469553
C043055	-0.0690034	0.589541
C030737	-0.069158	0.736626
D005937	-0.0691872	0.983002
C521487	-0.0692423	0.864014
C025483	-0.0693064	0.908809
C533894	-0.06961	0.856314
D002066	-0.0697349	0.586241
C024273	-0.0697697	0.772023
C036643	-0.0698173	0.50275
C004218	-0.0698882	0.59814
C004690	-0.0699889	0.966903
C012348	-0.0699889	0.966903
C560978	-0.0699889	0.966903
D013864	-0.0699929	0.473053
C100442	-0.0700371	0.355564
D000872	-0.0700641	0.753325
C561310	-0.0701084	0.549745
C028337	-0.0701649	0.927907
C103712	-0.0702212	0.80452
D009844	-0.0705538	0.970403
C477843	-0.0708863	0.424158
D008012	-0.0709631	0.865013
C057416	-0.0710871	0.555344
C102521	-0.0711134	0.374763
C004532	-0.07126	0.421458
C017338	-0.0713387	0.590941
C045345	-0.0714962	0.275572
D001262	-0.0717921	0.575742
C020809	-0.0718241	0.489751
D017338	-0.0718386	0.623538
D012435	-0.0719136	0.846915
D019386	-0.0723817	0.60364
D010664	-0.0723934	0.766623
D010419	-0.0724496	0.612439
C017963	-0.0724738	0.490951
C040115	-0.072556	0.826117
C058317	-0.0726072	0.671533
C482205	-0.0726685	0.40356
D011791	-0.0730489	0.430257
D011719	-0.0734068	0.736226
C006552	-0.0737442	0.857314
C027744	-0.073889	0.569443
C418118	-0.0740858	0.988201
C001335	-0.0741115	0.517948
D014107	-0.0746163	0.630337
D012980	-0.0746184	0.70313
D013882	-0.0747377	0.713429
D047309	-0.0748085	0.349565
C432503	-0.0748157	0.461854
C033607	-0.075126	0.733727
D014227	-0.0752332	0.533247
D010629	-0.0752653	0.938906
C000593591	-0.0753003	0.413059
C011512	-0.075794	0.447755
D020030	-0.0758909	0.650935
D000527	-0.0759133	0.351765
C442759	-0.0759483	0.441956
C475919	-0.0759965	0.405259
C103325	-0.0760654	0.723028
D008775	-0.0760832	0.450355
D064586	-0.076184	0.506049
D000077152	-0.0762377	0.994401
C005563	-0.076362	0.340266
D015029	-0.0764691	0.938106
D019311	-0.0764971	0.943106
D000086	-0.0766539	0.975302
C008548	-0.0768092	0.657234
C557933	-0.0772067	0.947105
C581572	-0.0774521	0.936006
D002045	-0.0776194	0.589141
C408604	-0.0786006	0.79952
D000667	-0.0787157	0.9985
C531198	-0.0787395	0.488551
C495469	-0.0790433	0.489851
D048271	-0.0790465	0.406659
C120099	-0.0792097	0.745225
C117155	-0.0793037	0.846415
C479072	-0.0793221	0.838016
C053400	-0.0794297	0.511949
C059041	-0.0795297	0.437456
C023650	-0.0795686	0.426957
C031294	-0.0798391	0.373063
C518327	-0.0799133	0.760024
D019840	-0.0800134	0.455654
C057531	-0.0801836	0.867013
C052387	-0.0803304	0.612939
D008623	-0.0806172	0.590841
D014317	-0.0806684	0.464554
C029451	-0.0807777	0.381262
D016729	-0.0809149	0.416258
D013662	-0.0809466	0.509749
D002701	-0.0811448	0.59574
D010076	-0.0811491	0.452855
C004808	-0.0812261	0.711029
C052920	-0.0813757	0.470753
D003545	-0.0814002	0.50335
D000068877	-0.0815721	0.59724
C030419	-0.0818766	0.421358
D014801	-0.0819784	0.39566
C402665	-0.0825585	0.745625
C025759	-0.0827852	0.813419
C008890	-0.0831112	0.939706
D013874	-0.0831515	0.641536
C568452	-0.0832594	0.955904
C060893	-0.083551	0.676432
D015946	-0.0835649	0.625537
D011335	-0.085248	0.606039
C054218	-0.085496	0.40116
C099158	-0.0858446	0.605739
D030421	-0.0859271	0.455954
C412373	-0.0859494	0.485051
C016614	-0.0859545	0.461254
C033205	-0.0860041	0.90451
C472086	-0.0863248	0.734327
D010653	-0.0864617	0.509149
C106014	-0.0865079	0.890811
C582340	-0.0867112	0.943406
D015636	-0.0868279	0.507249
D016666	-0.0872236	0.618738
D017328	-0.0872711	0.676632
C077990	-0.0873151	0.989701
C006578	-0.0877484	0.738826
C108830	-0.0878019	0.478552
D019782	-0.087841	0.469953
C046488	-0.0881278	0.751325
D008999	-0.0882165	0.618738
C072936	-0.0889274	0.534247
C068073	-0.0890482	0.612539
C041512	-0.0890912	0.783522
D013265	-0.0891937	0.539646
D008751	-0.0892152	0.323268
D004999	-0.0894747	0.975102
D001896	-0.0895954	0.955704
C115354	-0.0897497	0.663934
C016101	-0.0899434	0.739926
D002599	-0.0900401	0.60114
D037342	-0.0902896	0.424658
D008464	-0.0904734	0.928307
D047188	-0.0905394	0.485951
D007510	-0.0907166	0.50025
C050950	-0.0914763	0.530847
C070515	-0.0917515	0.440056
C008577	-0.0919174	0.593341
C009438	-0.0920908	0.516648
D003022	-0.0923478	0.541146
D003900	-0.0926788	0.425757
D006072	-0.0929873	0.793521
C005865	-0.0930467	0.443956
D009930	-0.0930823	0.611339
D000584	-0.0932716	0.812619
C003959	-0.0933588	0.753125
D019820	-0.0935331	0.59514
C063261	-0.0935831	0.924708
C006680	-0.0936644	0.930707
D024482	-0.094092	0.469953
C012765	-0.0941828	0.588041
C038106	-0.0943203	0.774723
C500810	-0.0946096	0.934307
D016642	-0.0946768	0.576842
C456800	-0.0948143	0.859814
C040918	-0.0948721	0.406559
D016589	-0.0952709	0.920808
C088060	-0.0952715	0.436856
D000077268	-0.0955885	0.515348
D009942	-0.0965574	0.888311
C068623	-0.096831	0.666933
C058176	-0.0968813	0.790921
D000068759	-0.0969061	0.510949
C035988	-0.0972871	0.514949
C024015	-0.0976153	0.90101
D001514	-0.0976928	0.549145
C012768	-0.0985815	0.887711
D016285	-0.0991053	0.987201
C508665	-0.0992155	0.965403
C015423	-0.0992482	0.842316
C015358	-0.100079	0.857914
C044946	-0.100199	0.588441
C028577	-0.100576	0.465353
C096920	-0.10073	0.79922
C110772	-0.100862	0.931307
D011341	-0.101326	0.882012
D000536	-0.10163	0.472453
D003958	-0.101805	0.686531
C069741	-0.102601	0.731027
C555916	-0.103151	0.811619
D009173	-0.103842	0.826317
C515055	-0.104176	0.449855
D005273	-0.104276	0.464554
D000661	-0.105023	0.460054
D003840	-0.105224	0.482952
C504383	-0.10542	0.747125
C042670	-0.105857	0.970403
C410733	-0.105875	0.929707
D017967	-0.105934	0.393461
C095104	-0.106574	0.842916
D003932	-0.106789	0.922008
D006152	-0.107225	0.607339
C028904	-0.107626	0.709429
C025703	-0.107716	0.506049
D014222	-0.107781	0.541346
C084904	-0.108151	0.722028
C055421	-0.108272	0.559444
D002246	-0.108274	0.677932
D010431	-0.108275	0.729927
D044948	-0.108414	0.563544
D004976	-0.108424	0.979602
D009118	-0.108682	0.989701
D008466	-0.108973	0.712329
C006794	-0.111777	0.510449
C043561	-0.112121	0.436156
D001218	-0.112304	0.990201
C015499	-0.112495	0.563644
D002122	-0.113416	0.558444
C034221	-0.113574	0.576742
C002070	-0.113811	0.767723
C410958	-0.114219	0.759224
C578989	-0.114425	0.770423
D000241	-0.114509	0.973403
D001414	-0.114561	0.844016
C023600	-0.114644	0.791921
C000599179	-0.114733	0.810519
D000077291	-0.115016	0.909909
C443401	-0.115037	0.50145
C523166	-0.115321	0.848415
C006012	-0.115593	0.581842
C015392	-0.115602	0.589241
C474055	-0.115708	0.668733
C077793	-0.116537	0.948305
D001310	-0.116677	0.754125
C030141	-0.117014	0.715228
C011506	-0.117797	0.771623
C428264	-0.118003	0.791721
C403754	-0.118875	0.782722
C029876	-0.118999	0.961304
C010452	-0.119656	0.631037
D001058	-0.120102	0.967003
C403304	-0.120205	0.518648
C046926	-0.120496	0.543846
C037032	-0.120519	0.580142
D017608	-0.121002	0.694231
C061640	-0.121163	0.854715
C447880	-0.122631	0.777822
C060988	-0.122859	0.429157
D003407	-0.124234	0.467953
C094099	-0.124251	0.914009
D012254	-0.124483	0.651235
C107676	-0.124714	0.686831
C056516	-0.124939	0.584842
D000077332	-0.12498	0.738426
D010455	-0.125253	0.975802
D011398	-0.12558	0.506149
C519885	-0.125972	0.571243
D015725	-0.126164	0.919708
C495818	-0.12617	0.940406
D011205	-0.126697	0.954605
C064976	-0.127852	0.982502
C437683	-0.129293	0.523748
D001152	-0.129347	0.473353
C549543	-0.131439	0.726927
C495817	-0.131592	0.975302
C028632	-0.132371	0.978602
C029891	-0.132752	0.448155
D002193	-0.132822	0.614539
D009842	-0.132916	0.484852
D001542	-0.133445	0.876812
D000078330	-0.133645	0.891211
C063998	-0.133734	0.767023
C033273	-0.134321	0.919708
C515564	-0.134751	0.610739
D006582	-0.134944	0.988001
C483161	-0.135175	0.846315
D011739	-0.135659	0.621938
C004541	-0.136416	0.718328
D045542	-0.137186	0.475452
D006589	-0.137282	0.711629
C574336	-0.13743	0.686131
C017133	-0.137515	0.815218
C105905	-0.137943	0.809719
D005278	-0.139554	0.972903
C050414	-0.139983	0.953405
C501332	-0.140765	0.556744
D002809	-0.141168	0.543146
C121876	-0.141332	0.990901
D012460	-0.141427	0.610739
D013012	-0.141624	0.981402
C401311	-0.143779	0.689431
C517629	-0.144502	0.472553
C031285	-0.145079	0.676132
C425931	-0.14512	0.628137
C025946	-0.145592	0.572243
C044361	-0.14647	0.754525
C000188	-0.146609	0.60134
C036567	-0.147257	0.586941
C007630	-0.149075	0.9984
D010705	-0.149256	0.487851
D000077340	-0.149416	0.963404
D000077236	-0.151177	0.726127
C054852	-0.151369	0.940406
C078903	-0.155259	0.451155
C000591600	-0.155891	0.49915
C017185	-0.156009	0.588641
C582286	-0.156109	0.548645
C003377	-0.15697	0.965703
C531937	-0.157907	0.820318
D014807	-0.158662	0.661534
C029728	-0.158998	0.747925
C038459	-0.163212	0.735426
C085514	-0.163254	0.793621
D005204	-0.167407	0.693131
D002953	-0.167646	0.675832
C107773	-0.16817	0.777022
C008661	-0.168302	0.940806
C017461	-0.171132	0.479052
C002950	-0.173418	0.587641
C002669	-0.179297	0.881412
D002927	-0.17999	0.973103
C504897	-0.181697	0.90441
C037886	-0.181869	0.711829
C031278	-0.183685	0.617838
C002791	-0.18789	0.744126
C473711	-0.188807	0.977902
D002518	-0.188861	0.867813
C005460	-0.189744	0.50305
C055494	-0.190548	0.494451
C040424	-0.191682	0.937606
D008939	-0.195702	0.69713
C014758	-0.19586	0.677532
D020280	-0.197472	0.591341
D006854	-0.198938	0.50125
C019536	-0.199101	0.9953
D011070	-0.199329	0.509149
D000077410	-0.203536	0.816918
D000077385	-0.208465	0.860114
D000841	-0.210319	0.957404
D011094	-0.210968	0.564144
C087670	-0.212486	0.969303
D007099	-0.212664	0.486251
C041167	-0.213708	0.9965
D005665	-0.214524	0.536046
C455139	-0.214708	0.991101
D010261	-0.215414	0.556844
D009529	-0.2161	0.958804
C016601	-0.216389	0.521548
D034341	-0.217389	0.686531
D001548	-0.217971	0.718328
C093973	-0.219512	0.513349
C121565	-0.227708	0.685331
D005395	-0.229824	0.50125
C430898	-0.22997	0.50205
D014501	-0.229986	0.529447
D007980	-0.230194	0.856214
D008752	-0.239604	0.513649
C030957	-0.241413	0.585341
D062610	-0.250527	0.552645
C477361	-0.257782	0.864414
D002101	-0.257847	0.532047
D000068876	-0.261546	0.816518
D010042	-0.267903	0.747225
D002738	-0.269076	0.642136
C507134	-0.286499	0.617738
D017974	-0.305713	0.554745
D000079	-0.306471	0.563744
D008095	-0.311053	0.558344
C080955	-0.313694	0.756524
C005273	-0.316472	0.552845
C005705	-0.316719	0.928207
D019438	-0.32109	0.822518
D017373	-0.324127	0.923608
C009160	-0.328969	0.830817
D012967	-0.334255	0.632037
D001374	-0.340942	0.574243
D002762	-0.34536	0.581942
D018030	-0.350068	0.70253
D000452	-0.350552	0.612439
C034939	-0.356883	0.865213
C042577	-0.357302	0.694131
D007529	-0.367513	0.591641
C014026	-0.36917	0.993301
D024505	-0.382462	0.90351
C446685	-0.384962	0.9997
C008435	-0.409738	0.69763
C041594	-0.415954	0.841316
C017180	-0.418691	0.708429
D008911	-0.41881	0.775322
D008550	-0.423841	0.617738
C005246	-0.425781	0.768623
D008148	-0.451972	0.632537
C043243	-0.461391	0.691231
C547185	-0.478545	0.977202
D047310	-0.495587	0.686231
C080703	-0.503702	0.662334
C007020	-0.535132	0.749225
D000077156	-0.546536	0.848515
C028031	-0.558092	0.792221
C016837	-0.565572	0.70013
D000077157	-0.570025	0.777422
D002087	-0.607606	0.756624
D010862	-0.619114	0.752225
D019207	-0.627108	0.742326
C072553	-0.637853	0.727527
C013038	-0.653936	0.947105
C580598	-0.669897	0.978602
C472349	-0.701151	0.817818
D011748	-0.717013	0.79862
D009534	-0.753205	0.790221
C025462	-0.761473	0.79542
D006710	-0.865311	0.857414
D007654	-0.904505	0.873313
C099555	-0.933478	0.872613
C012843	-1.02635	0.90351
C030984	-1.15101	0.963804
C523799	-1.9356	0.993901
C584865	-2.86331	1
